# Supplementary material for: Amyloid Cross-Interactions through the Lens of Simulations: The Case of Aβ–IAPP
Source: J Phys Chem B. 2025 Oct 6;129(41):10721–38. doi: 10.1021/acs.jpcb.5c04536 (PMC12536406; doi:10.1021/acs.jpcb.5c04536)
Supplement: Supplementary file 2 [file jp5c04536_si_002.pdb]

REMARK    AUTHORS: Xenophontos X, Vlachou A, Hunt RK, Tamamis P
ATOM      1  N   ASP A   1      17.616  27.546  47.475  1.00  2.03      PROA    
ATOM      2  HT1 ASP A   1      17.151  28.159  48.174  1.00  0.00      PROA    
ATOM      3  HT2 ASP A   1      17.655  28.014  46.547  1.00  0.00      PROA    
ATOM      4  HT3 ASP A   1      18.618  27.411  47.721  1.00  0.00      PROA    
ATOM      5  CA  ASP A   1      16.990  26.180  47.233  1.00  2.86      PROA    
ATOM      6  HA  ASP A   1      15.922  26.316  47.322  1.00  0.00      PROA    
ATOM      7  CB  ASP A   1      17.610  25.671  45.888  1.00  2.67      PROA    
ATOM      8  HB1 ASP A   1      17.227  24.665  45.613  1.00  0.00      PROA    
ATOM      9  HB2 ASP A   1      18.712  25.584  45.996  1.00  0.00      PROA    
ATOM     10  CG  ASP A   1      17.424  26.516  44.611  1.00  1.98      PROA    
ATOM     11  OD1 ASP A   1      17.454  27.744  44.764  1.00  1.40      PROA    
ATOM     12  OD2 ASP A   1      17.450  25.970  43.503  1.00  1.40      PROA    
ATOM     13  C   ASP A   1      17.245  25.266  48.446  1.00  2.04      PROA    
ATOM     14  O   ASP A   1      17.345  25.696  49.577  1.00  1.52      PROA    
ATOM     15  N   ALA A   2      17.411  23.946  48.218  1.00  2.03      PROA    
ATOM     16  HN  ALA A   2      17.176  23.544  47.337  1.00  0.00      PROA    
ATOM     17  CA  ALA A   2      17.949  23.091  49.263  1.00  2.86      PROA    
ATOM     18  HA  ALA A   2      17.278  23.222  50.099  1.00  0.00      PROA    
ATOM     19  CB  ALA A   2      17.765  21.630  48.898  1.00  2.67      PROA    
ATOM     20  HB1 ALA A   2      16.733  21.582  48.488  1.00  0.00      PROA    
ATOM     21  HB2 ALA A   2      17.877  20.930  49.753  1.00  0.00      PROA    
ATOM     22  HB3 ALA A   2      18.514  21.318  48.139  1.00  0.00      PROA    
ATOM     23  C   ALA A   2      19.426  23.322  49.650  1.00  2.04      PROA    
ATOM     24  O   ALA A   2      20.201  23.690  48.775  1.00  1.52      PROA    
ATOM     25  N   GLU A   3      19.754  23.248  50.962  1.00  2.03      PROA    
ATOM     26  HN  GLU A   3      19.053  23.113  51.658  1.00  0.00      PROA    
ATOM     27  CA  GLU A   3      21.118  23.404  51.390  1.00  2.86      PROA    
ATOM     28  HA  GLU A   3      21.805  23.600  50.580  1.00  0.00      PROA    
ATOM     29  CB  GLU A   3      21.201  24.554  52.459  1.00  2.67      PROA    
ATOM     30  HB1 GLU A   3      20.578  24.593  53.378  1.00  0.00      PROA    
ATOM     31  HB2 GLU A   3      20.830  25.357  51.787  1.00  0.00      PROA    
ATOM     32  CG  GLU A   3      22.613  24.907  52.886  1.00  2.77      PROA    
ATOM     33  HG1 GLU A   3      23.299  24.776  52.023  1.00  0.00      PROA    
ATOM     34  HG2 GLU A   3      23.048  24.138  53.560  1.00  0.00      PROA    
ATOM     35  CD  GLU A   3      22.688  26.246  53.492  1.00  1.98      PROA    
ATOM     36  OE1 GLU A   3      23.085  27.169  52.756  1.00  1.40      PROA    
ATOM     37  OE2 GLU A   3      22.457  26.425  54.732  1.00  1.40      PROA    
ATOM     38  C   GLU A   3      21.486  22.115  52.065  1.00  2.04      PROA    
ATOM     39  O   GLU A   3      20.828  21.709  53.039  1.00  1.52      PROA    
ATOM     40  N   PHE A   4      22.562  21.417  51.653  1.00  2.03      PROA    
ATOM     41  HN  PHE A   4      23.073  21.754  50.866  1.00  0.00      PROA    
ATOM     42  CA  PHE A   4      23.007  20.249  52.348  1.00  2.86      PROA    
ATOM     43  HA  PHE A   4      22.355  20.008  53.175  1.00  0.00      PROA    
ATOM     44  CB  PHE A   4      23.131  19.001  51.463  1.00  2.67      PROA    
ATOM     45  HB1 PHE A   4      23.087  18.071  52.069  1.00  0.00      PROA    
ATOM     46  HB2 PHE A   4      24.048  18.951  50.836  1.00  0.00      PROA    
ATOM     47  CG  PHE A   4      21.887  18.956  50.650  1.00  2.46      PROA    
ATOM     48  CD1 PHE A   4      21.943  19.011  49.279  1.00  2.00      PROA    
ATOM     49  HD1 PHE A   4      22.930  19.288  48.938  1.00  0.00      PROA    
ATOM     50  CE1 PHE A   4      20.876  18.771  48.413  1.00  2.00      PROA    
ATOM     51  HE1 PHE A   4      21.032  18.716  47.346  1.00  0.00      PROA    
ATOM     52  CZ  PHE A   4      19.638  18.527  49.044  1.00  2.00      PROA    
ATOM     53  HZ  PHE A   4      18.748  18.478  48.435  1.00  0.00      PROA    
ATOM     54  CD2 PHE A   4      20.579  18.791  51.252  1.00  2.00      PROA    
ATOM     55  HD2 PHE A   4      20.429  18.786  52.322  1.00  0.00      PROA    
ATOM     56  CE2 PHE A   4      19.475  18.556  50.413  1.00  2.00      PROA    
ATOM     57  HE2 PHE A   4      18.476  18.445  50.808  1.00  0.00      PROA    
ATOM     58  C   PHE A   4      24.382  20.534  52.961  1.00  2.04      PROA    
ATOM     59  O   PHE A   4      25.427  20.704  52.349  1.00  1.52      PROA    
ATOM     60  N   ARG A   5      24.375  20.638  54.298  1.00  2.03      PROA    
ATOM     61  HN  ARG A   5      23.524  20.432  54.774  1.00  0.00      PROA    
ATOM     62  CA  ARG A   5      25.486  20.866  55.184  1.00  2.86      PROA    
ATOM     63  HA  ARG A   5      26.162  21.480  54.606  1.00  0.00      PROA    
ATOM     64  CB  ARG A   5      25.029  21.686  56.430  1.00  2.67      PROA    
ATOM     65  HB1 ARG A   5      25.808  21.619  57.220  1.00  0.00      PROA    
ATOM     66  HB2 ARG A   5      24.051  21.220  56.674  1.00  0.00      PROA    
ATOM     67  CG  ARG A   5      24.993  23.223  56.213  1.00  2.46      PROA    
ATOM     68  HG1 ARG A   5      24.327  23.653  56.992  1.00  0.00      PROA    
ATOM     69  HG2 ARG A   5      24.414  23.369  55.276  1.00  0.00      PROA    
ATOM     70  CD  ARG A   5      26.350  23.925  56.131  1.00  2.44      PROA    
ATOM     71  HD1 ARG A   5      26.909  23.455  55.294  1.00  0.00      PROA    
ATOM     72  HD2 ARG A   5      26.875  23.741  57.093  1.00  0.00      PROA    
ATOM     73  NE  ARG A   5      26.151  25.360  55.892  1.00  1.70      PROA    
ATOM     74  HE  ARG A   5      25.260  25.758  56.112  1.00  0.00      PROA    
ATOM     75  CZ  ARG A   5      27.128  26.213  55.609  1.00  2.20      PROA    
ATOM     76  NH1 ARG A   5      26.860  27.442  55.440  1.00  1.70      PROA    
ATOM     77 HH11 ARG A   5      25.943  27.837  55.494  1.00  0.00      PROA    
ATOM     78 HH12 ARG A   5      27.624  28.080  55.342  1.00  0.00      PROA    
ATOM     79  NH2 ARG A   5      28.369  25.871  55.639  1.00  1.70      PROA    
ATOM     80 HH21 ARG A   5      29.104  26.547  55.585  1.00  0.00      PROA    
ATOM     81 HH22 ARG A   5      28.680  24.959  55.907  1.00  0.00      PROA    
ATOM     82  C   ARG A   5      26.330  19.678  55.549  1.00  2.04      PROA    
ATOM     83  O   ARG A   5      25.947  18.749  56.298  1.00  1.52      PROA    
ATOM     84  N   HSD A   6      27.631  19.784  55.212  1.00  2.03      PROA    
ATOM     85  HN  HSD A   6      27.905  20.553  54.640  1.00  0.00      PROA    
ATOM     86  CA  HSD A   6      28.721  18.880  55.610  1.00  2.86      PROA    
ATOM     87  HA  HSD A   6      28.356  18.205  56.371  1.00  0.00      PROA    
ATOM     88  CB  HSD A   6      29.343  18.256  54.361  1.00  2.67      PROA    
ATOM     89  HB1 HSD A   6      30.016  17.411  54.623  1.00  0.00      PROA    
ATOM     90  HB2 HSD A   6      29.818  19.060  53.760  1.00  0.00      PROA    
ATOM     91  ND1 HSD A   6      28.511  17.201  52.158  1.00  1.90      PROA    
ATOM     92  HD1 HSD A   6      29.322  17.313  51.584  1.00  0.00      PROA    
ATOM     93  CG  HSD A   6      28.345  17.585  53.477  1.00  2.46      PROA    
ATOM     94  CE1 HSD A   6      27.361  16.685  51.705  1.00  1.98      PROA    
ATOM     95  HE1 HSD A   6      27.200  16.224  50.731  1.00  0.00      PROA    
ATOM     96  NE2 HSD A   6      26.473  16.651  52.649  1.00  1.80      PROA    
ATOM     97  CD2 HSD A   6      27.083  17.143  53.746  1.00  1.98      PROA    
ATOM     98  HD2 HSD A   6      26.488  17.215  54.649  1.00  0.00      PROA    
ATOM     99  C   HSD A   6      29.821  19.455  56.383  1.00  2.04      PROA    
ATOM    100  O   HSD A   6      30.198  20.622  56.279  1.00  1.52      PROA    
ATOM    101  N   ASP A   7      30.388  18.678  57.293  1.00  2.03      PROA    
ATOM    102  HN  ASP A   7      30.202  17.700  57.242  1.00  0.00      PROA    
ATOM    103  CA  ASP A   7      31.310  19.157  58.321  1.00  2.86      PROA    
ATOM    104  HA  ASP A   7      31.395  20.227  58.434  1.00  0.00      PROA    
ATOM    105  CB  ASP A   7      31.017  18.618  59.738  1.00  2.67      PROA    
ATOM    106  HB1 ASP A   7      31.769  18.719  60.549  1.00  0.00      PROA    
ATOM    107  HB2 ASP A   7      30.760  17.537  59.741  1.00  0.00      PROA    
ATOM    108  CG  ASP A   7      29.671  19.172  60.271  1.00  1.98      PROA    
ATOM    109  OD1 ASP A   7      29.463  19.003  61.494  1.00  1.40      PROA    
ATOM    110  OD2 ASP A   7      28.774  19.558  59.454  1.00  1.40      PROA    
ATOM    111  C   ASP A   7      32.741  18.658  58.086  1.00  2.04      PROA    
ATOM    112  O   ASP A   7      33.009  17.720  57.288  1.00  1.52      PROA    
ATOM    113  N   SER A   8      33.641  19.255  58.785  1.00  2.03      PROA    
ATOM    114  HN  SER A   8      33.420  20.030  59.373  1.00  0.00      PROA    
ATOM    115  CA  SER A   8      35.054  18.940  58.770  1.00  2.86      PROA    
ATOM    116  HA  SER A   8      35.122  18.013  59.319  1.00  0.00      PROA    
ATOM    117  CB  SER A   8      35.733  18.835  57.397  1.00  2.67      PROA    
ATOM    118  HB1 SER A   8      35.790  19.889  57.049  1.00  0.00      PROA    
ATOM    119  HB2 SER A   8      35.176  18.285  56.610  1.00  0.00      PROA    
ATOM    120  OG  SER A   8      37.071  18.352  57.582  1.00  1.64      PROA    
ATOM    121  HG1 SER A   8      37.585  19.161  57.526  1.00  0.00      PROA    
ATOM    122  C   SER A   8      35.594  20.175  59.435  1.00  2.04      PROA    
ATOM    123  O   SER A   8      34.857  21.163  59.699  1.00  1.52      PROA    
ATOM    124  N   GLY A   9      36.812  20.060  59.966  1.00  2.03      PROA    
ATOM    125  HN  GLY A   9      37.252  19.166  59.938  1.00  0.00      PROA    
ATOM    126  CA  GLY A   9      37.600  21.147  60.532  1.00  2.38      PROA    
ATOM    127  HA1 GLY A   9      37.303  22.005  59.947  1.00  0.00      PROA    
ATOM    128  HA2 GLY A   9      38.623  20.837  60.382  1.00  0.00      PROA    
ATOM    129  C   GLY A   9      37.277  21.247  61.943  1.00  2.04      PROA    
ATOM    130  O   GLY A   9      36.580  20.444  62.602  1.00  1.52      PROA    
ATOM    131  N   TYR A  10      37.817  22.361  62.582  1.00  2.03      PROA    
ATOM    132  HN  TYR A  10      38.449  22.952  62.086  1.00  0.00      PROA    
ATOM    133  CA  TYR A  10      37.384  22.977  63.835  1.00  2.86      PROA    
ATOM    134  HA  TYR A  10      37.759  23.971  63.641  1.00  0.00      PROA    
ATOM    135  CB  TYR A  10      35.821  23.034  64.064  1.00  2.67      PROA    
ATOM    136  HB1 TYR A  10      35.627  23.191  65.146  1.00  0.00      PROA    
ATOM    137  HB2 TYR A  10      35.228  22.115  63.866  1.00  0.00      PROA    
ATOM    138  CG  TYR A  10      35.194  24.210  63.315  1.00  2.46      PROA    
ATOM    139  CD1 TYR A  10      35.285  25.547  63.909  1.00  2.00      PROA    
ATOM    140  HD1 TYR A  10      35.758  25.670  64.873  1.00  0.00      PROA    
ATOM    141  CE1 TYR A  10      34.600  26.542  63.311  1.00  2.00      PROA    
ATOM    142  HE1 TYR A  10      34.604  27.507  63.796  1.00  0.00      PROA    
ATOM    143  CZ  TYR A  10      33.770  26.384  62.193  1.00  2.00      PROA    
ATOM    144  OH  TYR A  10      33.164  27.517  61.661  1.00  1.85      PROA    
ATOM    145  HH  TYR A  10      32.526  27.350  60.962  1.00  0.00      PROA    
ATOM    146  CD2 TYR A  10      34.480  24.014  62.042  1.00  2.00      PROA    
ATOM    147  HD2 TYR A  10      34.437  23.063  61.533  1.00  0.00      PROA    
ATOM    148  CE2 TYR A  10      33.797  25.135  61.543  1.00  2.00      PROA    
ATOM    149  HE2 TYR A  10      33.295  24.966  60.602  1.00  0.00      PROA    
ATOM    150  C   TYR A  10      38.079  22.413  65.082  1.00  2.04      PROA    
ATOM    151  O   TYR A  10      37.695  22.841  66.140  1.00  1.52      PROA    
ATOM    152  N   GLU A  11      39.030  21.514  64.964  1.00  2.03      PROA    
ATOM    153  HN  GLU A  11      39.071  21.127  64.046  1.00  0.00      PROA    
ATOM    154  CA  GLU A  11      39.898  21.011  65.980  1.00  2.86      PROA    
ATOM    155  HA  GLU A  11      39.213  20.598  66.706  1.00  0.00      PROA    
ATOM    156  CB  GLU A  11      40.922  20.017  65.322  1.00  2.67      PROA    
ATOM    157  HB1 GLU A  11      41.777  19.720  65.965  1.00  0.00      PROA    
ATOM    158  HB2 GLU A  11      41.384  20.520  64.446  1.00  0.00      PROA    
ATOM    159  CG  GLU A  11      40.425  18.701  64.810  1.00  2.77      PROA    
ATOM    160  HG1 GLU A  11      41.284  18.251  64.268  1.00  0.00      PROA    
ATOM    161  HG2 GLU A  11      39.749  18.831  63.938  1.00  0.00      PROA    
ATOM    162  CD  GLU A  11      39.757  17.809  65.855  1.00  1.98      PROA    
ATOM    163  OE1 GLU A  11      38.706  17.199  65.549  1.00  1.40      PROA    
ATOM    164  OE2 GLU A  11      40.285  17.814  67.003  1.00  1.40      PROA    
ATOM    165  C   GLU A  11      40.710  22.021  66.772  1.00  2.04      PROA    
ATOM    166  O   GLU A  11      41.191  23.049  66.243  1.00  1.52      PROA    
ATOM    167  N   VAL A  12      40.926  21.806  68.119  1.00  2.03      PROA    
ATOM    168  HN  VAL A  12      40.531  20.989  68.532  1.00  0.00      PROA    
ATOM    169  CA  VAL A  12      41.687  22.748  68.920  1.00  2.86      PROA    
ATOM    170  HA  VAL A  12      41.795  23.669  68.367  1.00  0.00      PROA    
ATOM    171  CB  VAL A  12      40.984  23.136  70.165  1.00  2.67      PROA    
ATOM    172  HB  VAL A  12      41.011  22.275  70.867  1.00  0.00      PROA    
ATOM    173  CG1 VAL A  12      41.690  24.303  71.017  1.00  2.46      PROA    
ATOM    174 HG11 VAL A  12      41.871  25.113  70.278  1.00  0.00      PROA    
ATOM    175 HG12 VAL A  12      42.673  24.022  71.452  1.00  0.00      PROA    
ATOM    176 HG13 VAL A  12      41.070  24.866  71.747  1.00  0.00      PROA    
ATOM    177  CG2 VAL A  12      39.595  23.741  69.872  1.00  2.46      PROA    
ATOM    178 HG21 VAL A  12      39.716  24.528  69.097  1.00  0.00      PROA    
ATOM    179 HG22 VAL A  12      39.124  24.008  70.842  1.00  0.00      PROA    
ATOM    180 HG23 VAL A  12      38.968  22.986  69.351  1.00  0.00      PROA    
ATOM    181  C   VAL A  12      43.086  22.208  69.170  1.00  2.04      PROA    
ATOM    182  O   VAL A  12      43.269  21.045  69.598  1.00  1.52      PROA    
ATOM    183  N   HSD A  13      44.152  22.955  68.907  1.00  2.03      PROA    
ATOM    184  HN  HSD A  13      44.022  23.875  68.546  1.00  0.00      PROA    
ATOM    185  CA  HSD A  13      45.537  22.550  68.980  1.00  2.86      PROA    
ATOM    186  HA  HSD A  13      45.594  21.537  69.350  1.00  0.00      PROA    
ATOM    187  CB  HSD A  13      46.391  22.613  67.650  1.00  2.67      PROA    
ATOM    188  HB1 HSD A  13      47.392  22.159  67.808  1.00  0.00      PROA    
ATOM    189  HB2 HSD A  13      46.658  23.627  67.283  1.00  0.00      PROA    
ATOM    190  ND1 HSD A  13      44.852  22.212  65.651  1.00  1.90      PROA    
ATOM    191  HD1 HSD A  13      44.910  23.109  65.213  1.00  0.00      PROA    
ATOM    192  CG  HSD A  13      45.652  21.736  66.715  1.00  2.46      PROA    
ATOM    193  CE1 HSD A  13      44.355  21.138  64.945  1.00  1.98      PROA    
ATOM    194  HE1 HSD A  13      43.621  21.197  64.141  1.00  0.00      PROA    
ATOM    195  NE2 HSD A  13      44.822  19.958  65.510  1.00  1.80      PROA    
ATOM    196  CD2 HSD A  13      45.573  20.333  66.634  1.00  1.98      PROA    
ATOM    197  HD2 HSD A  13      45.883  19.557  67.323  1.00  0.00      PROA    
ATOM    198  C   HSD A  13      46.319  23.425  69.981  1.00  2.04      PROA    
ATOM    199  O   HSD A  13      46.108  24.633  70.028  1.00  1.52      PROA    
ATOM    200  N   HSD A  14      47.270  22.870  70.798  1.00  2.03      PROA    
ATOM    201  HN  HSD A  14      47.627  21.965  70.580  1.00  0.00      PROA    
ATOM    202  CA  HSD A  14      48.050  23.665  71.823  1.00  2.86      PROA    
ATOM    203  HA  HSD A  14      47.909  24.686  71.498  1.00  0.00      PROA    
ATOM    204  CB  HSD A  14      47.582  23.452  73.338  1.00  2.67      PROA    
ATOM    205  HB1 HSD A  14      48.121  24.206  73.951  1.00  0.00      PROA    
ATOM    206  HB2 HSD A  14      47.839  22.415  73.643  1.00  0.00      PROA    
ATOM    207  ND1 HSD A  14      45.070  22.939  73.143  1.00  1.90      PROA    
ATOM    208  HD1 HSD A  14      45.128  22.085  72.626  1.00  0.00      PROA    
ATOM    209  CG  HSD A  14      46.160  23.709  73.589  1.00  2.46      PROA    
ATOM    210  CE1 HSD A  14      44.000  23.405  73.742  1.00  1.98      PROA    
ATOM    211  HE1 HSD A  14      43.133  22.745  73.763  1.00  0.00      PROA    
ATOM    212  NE2 HSD A  14      44.254  24.517  74.460  1.00  1.80      PROA    
ATOM    213  CD2 HSD A  14      45.653  24.665  74.358  1.00  1.98      PROA    
ATOM    214  HD2 HSD A  14      46.019  25.515  74.921  1.00  0.00      PROA    
ATOM    215  C   HSD A  14      49.556  23.404  71.803  1.00  2.04      PROA    
ATOM    216  O   HSD A  14      49.998  22.229  71.775  1.00  1.52      PROA    
ATOM    217  N   GLN A  15      50.326  24.502  71.653  1.00  2.03      PROA    
ATOM    218  HN  GLN A  15      49.957  25.427  71.704  1.00  0.00      PROA    
ATOM    219  CA  GLN A  15      51.755  24.456  71.670  1.00  2.86      PROA    
ATOM    220  HA  GLN A  15      52.154  23.456  71.756  1.00  0.00      PROA    
ATOM    221  CB  GLN A  15      52.410  25.064  70.454  1.00  2.67      PROA    
ATOM    222  HB1 GLN A  15      53.501  25.147  70.648  1.00  0.00      PROA    
ATOM    223  HB2 GLN A  15      51.940  26.070  70.419  1.00  0.00      PROA    
ATOM    224  CG  GLN A  15      52.064  24.224  69.150  1.00  2.46      PROA    
ATOM    225  HG1 GLN A  15      52.466  24.934  68.396  1.00  0.00      PROA    
ATOM    226  HG2 GLN A  15      50.966  24.188  68.981  1.00  0.00      PROA    
ATOM    227  CD  GLN A  15      52.758  22.892  69.052  1.00  1.98      PROA    
ATOM    228  OE1 GLN A  15      52.192  21.798  68.913  1.00  1.60      PROA    
ATOM    229  NE2 GLN A  15      54.114  23.001  68.952  1.00  2.00      PROA    
ATOM    230 HE21 GLN A  15      54.609  22.135  68.881  1.00  0.00      PROA    
ATOM    231 HE22 GLN A  15      54.447  23.909  68.699  1.00  0.00      PROA    
ATOM    232  C   GLN A  15      52.273  25.172  72.945  1.00  2.04      PROA    
ATOM    233  O   GLN A  15      51.773  26.220  73.338  1.00  1.52      PROA    
ATOM    234  N   LYS A  16      53.189  24.566  73.690  1.00  2.03      PROA    
ATOM    235  HN  LYS A  16      53.737  23.776  73.426  1.00  0.00      PROA    
ATOM    236  CA  LYS A  16      53.450  25.103  75.052  1.00  2.86      PROA    
ATOM    237  HA  LYS A  16      53.344  26.172  74.936  1.00  0.00      PROA    
ATOM    238  CB  LYS A  16      52.479  24.649  76.185  1.00  2.67      PROA    
ATOM    239  HB1 LYS A  16      51.433  24.801  75.843  1.00  0.00      PROA    
ATOM    240  HB2 LYS A  16      52.576  25.272  77.100  1.00  0.00      PROA    
ATOM    241  CG  LYS A  16      52.602  23.122  76.512  1.00  2.46      PROA    
ATOM    242  HG1 LYS A  16      51.991  22.868  77.404  1.00  0.00      PROA    
ATOM    243  HG2 LYS A  16      53.677  23.093  76.790  1.00  0.00      PROA    
ATOM    244  CD  LYS A  16      52.219  22.018  75.524  1.00  2.44      PROA    
ATOM    245  HD1 LYS A  16      52.557  21.047  75.945  1.00  0.00      PROA    
ATOM    246  HD2 LYS A  16      52.782  22.120  74.572  1.00  0.00      PROA    
ATOM    247  CE  LYS A  16      50.751  21.756  75.213  1.00  2.80      PROA    
ATOM    248  HE1 LYS A  16      50.260  22.562  74.627  1.00  0.00      PROA    
ATOM    249  HE2 LYS A  16      50.178  21.609  76.153  1.00  0.00      PROA    
ATOM    250  NZ  LYS A  16      50.537  20.488  74.361  1.00  1.80      PROA    
ATOM    251  HZ1 LYS A  16      50.844  20.714  73.393  1.00  0.00      PROA    
ATOM    252  HZ2 LYS A  16      49.527  20.240  74.350  1.00  0.00      PROA    
ATOM    253  HZ3 LYS A  16      51.083  19.694  74.751  1.00  0.00      PROA    
ATOM    254  C   LYS A  16      54.934  24.924  75.460  1.00  2.04      PROA    
ATOM    255  O   LYS A  16      55.532  23.886  75.181  1.00  1.52      PROA    
ATOM    256  N   LEU A  17      55.567  25.876  76.085  1.00  2.03      PROA    
ATOM    257  HN  LEU A  17      55.191  26.772  76.310  1.00  0.00      PROA    
ATOM    258  CA  LEU A  17      56.884  25.741  76.597  1.00  2.86      PROA    
ATOM    259  HA  LEU A  17      56.971  24.749  77.017  1.00  0.00      PROA    
ATOM    260  CB  LEU A  17      57.893  26.077  75.378  1.00  2.67      PROA    
ATOM    261  HB1 LEU A  17      57.689  27.094  74.981  1.00  0.00      PROA    
ATOM    262  HB2 LEU A  17      57.603  25.352  74.588  1.00  0.00      PROA    
ATOM    263  CG  LEU A  17      59.416  25.856  75.568  1.00  2.46      PROA    
ATOM    264  HG  LEU A  17      59.721  26.499  76.421  1.00  0.00      PROA    
ATOM    265  CD1 LEU A  17      59.693  24.458  75.873  1.00  2.44      PROA    
ATOM    266 HD11 LEU A  17      59.190  24.174  76.822  1.00  0.00      PROA    
ATOM    267 HD12 LEU A  17      60.792  24.309  75.924  1.00  0.00      PROA    
ATOM    268 HD13 LEU A  17      59.292  23.847  75.037  1.00  0.00      PROA    
ATOM    269  CD2 LEU A  17      60.139  26.366  74.287  1.00  2.44      PROA    
ATOM    270 HD21 LEU A  17      61.219  26.121  74.195  1.00  0.00      PROA    
ATOM    271 HD22 LEU A  17      60.108  27.473  74.197  1.00  0.00      PROA    
ATOM    272 HD23 LEU A  17      59.642  25.870  73.426  1.00  0.00      PROA    
ATOM    273  C   LEU A  17      57.157  26.721  77.723  1.00  2.04      PROA    
ATOM    274  O   LEU A  17      56.570  27.784  77.763  1.00  1.52      PROA    
ATOM    275  N   VAL A  18      57.966  26.277  78.684  1.00  2.03      PROA    
ATOM    276  HN  VAL A  18      58.481  25.426  78.616  1.00  0.00      PROA    
ATOM    277  CA  VAL A  18      58.561  27.193  79.687  1.00  2.86      PROA    
ATOM    278  HA  VAL A  18      58.166  28.189  79.549  1.00  0.00      PROA    
ATOM    279  CB  VAL A  18      58.160  26.790  81.101  1.00  2.67      PROA    
ATOM    280  HB  VAL A  18      58.456  25.746  81.337  1.00  0.00      PROA    
ATOM    281  CG1 VAL A  18      58.877  27.802  82.026  1.00  2.46      PROA    
ATOM    282 HG11 VAL A  18      58.495  27.685  83.063  1.00  0.00      PROA    
ATOM    283 HG12 VAL A  18      58.577  28.828  81.721  1.00  0.00      PROA    
ATOM    284 HG13 VAL A  18      59.984  27.718  82.059  1.00  0.00      PROA    
ATOM    285  CG2 VAL A  18      56.610  26.926  81.256  1.00  2.46      PROA    
ATOM    286 HG21 VAL A  18      56.156  25.981  80.887  1.00  0.00      PROA    
ATOM    287 HG22 VAL A  18      56.216  27.798  80.691  1.00  0.00      PROA    
ATOM    288 HG23 VAL A  18      56.387  27.046  82.338  1.00  0.00      PROA    
ATOM    289  C   VAL A  18      60.044  27.144  79.364  1.00  2.04      PROA    
ATOM    290  O   VAL A  18      60.569  26.030  79.273  1.00  1.52      PROA    
ATOM    291  N   PHE A  19      60.671  28.334  79.192  1.00  2.03      PROA    
ATOM    292  HN  PHE A  19      60.128  29.167  79.266  1.00  0.00      PROA    
ATOM    293  CA  PHE A  19      61.991  28.468  78.627  1.00  2.86      PROA    
ATOM    294  HA  PHE A  19      62.362  27.462  78.497  1.00  0.00      PROA    
ATOM    295  CB  PHE A  19      62.080  29.044  77.223  1.00  2.67      PROA    
ATOM    296  HB1 PHE A  19      61.631  30.057  77.158  1.00  0.00      PROA    
ATOM    297  HB2 PHE A  19      61.566  28.383  76.492  1.00  0.00      PROA    
ATOM    298  CG  PHE A  19      63.510  29.009  76.623  1.00  2.46      PROA    
ATOM    299  CD1 PHE A  19      63.796  30.131  75.748  1.00  2.00      PROA    
ATOM    300  HD1 PHE A  19      63.024  30.811  75.418  1.00  0.00      PROA    
ATOM    301  CE1 PHE A  19      65.063  30.236  75.160  1.00  2.00      PROA    
ATOM    302  HE1 PHE A  19      65.219  31.050  74.467  1.00  0.00      PROA    
ATOM    303  CZ  PHE A  19      66.098  29.277  75.499  1.00  2.00      PROA    
ATOM    304  HZ  PHE A  19      67.100  29.372  75.106  1.00  0.00      PROA    
ATOM    305  CD2 PHE A  19      64.538  28.040  76.861  1.00  2.00      PROA    
ATOM    306  HD2 PHE A  19      64.296  27.200  77.496  1.00  0.00      PROA    
ATOM    307  CE2 PHE A  19      65.799  28.228  76.306  1.00  2.00      PROA    
ATOM    308  HE2 PHE A  19      66.591  27.496  76.356  1.00  0.00      PROA    
ATOM    309  C   PHE A  19      62.808  29.276  79.599  1.00  2.04      PROA    
ATOM    310  O   PHE A  19      62.273  30.184  80.216  1.00  1.52      PROA    
ATOM    311  N   PHE A  20      64.062  28.890  79.820  1.00  2.03      PROA    
ATOM    312  HN  PHE A  20      64.430  28.120  79.306  1.00  0.00      PROA    
ATOM    313  CA  PHE A  20      65.013  29.595  80.609  1.00  2.86      PROA    
ATOM    314  HA  PHE A  20      64.620  30.473  81.100  1.00  0.00      PROA    
ATOM    315  CB  PHE A  20      65.495  28.541  81.671  1.00  2.67      PROA    
ATOM    316  HB1 PHE A  20      66.279  28.962  82.337  1.00  0.00      PROA    
ATOM    317  HB2 PHE A  20      65.880  27.622  81.179  1.00  0.00      PROA    
ATOM    318  CG  PHE A  20      64.391  28.153  82.680  1.00  2.46      PROA    
ATOM    319  CD1 PHE A  20      63.581  27.037  82.558  1.00  2.00      PROA    
ATOM    320  HD1 PHE A  20      63.776  26.369  81.732  1.00  0.00      PROA    
ATOM    321  CE1 PHE A  20      62.484  26.691  83.398  1.00  2.00      PROA    
ATOM    322  HE1 PHE A  20      61.836  25.842  83.244  1.00  0.00      PROA    
ATOM    323  CZ  PHE A  20      62.211  27.573  84.464  1.00  2.00      PROA    
ATOM    324  HZ  PHE A  20      61.463  27.310  85.197  1.00  0.00      PROA    
ATOM    325  CD2 PHE A  20      64.079  29.015  83.758  1.00  2.00      PROA    
ATOM    326  HD2 PHE A  20      64.618  29.944  83.864  1.00  0.00      PROA    
ATOM    327  CE2 PHE A  20      63.048  28.697  84.632  1.00  2.00      PROA    
ATOM    328  HE2 PHE A  20      62.810  29.365  85.447  1.00  0.00      PROA    
ATOM    329  C   PHE A  20      66.259  30.105  79.845  1.00  2.04      PROA    
ATOM    330  O   PHE A  20      66.865  29.396  79.016  1.00  1.52      PROA    
ATOM    331  N   ALA A  21      66.693  31.299  80.119  1.00  2.03      PROA    
ATOM    332  HN  ALA A  21      66.275  31.833  80.850  1.00  0.00      PROA    
ATOM    333  CA  ALA A  21      67.972  31.777  79.571  1.00  2.86      PROA    
ATOM    334  HA  ALA A  21      68.526  31.021  79.035  1.00  0.00      PROA    
ATOM    335  CB  ALA A  21      67.611  32.717  78.432  1.00  2.67      PROA    
ATOM    336  HB1 ALA A  21      66.896  33.446  78.869  1.00  0.00      PROA    
ATOM    337  HB2 ALA A  21      66.929  32.272  77.676  1.00  0.00      PROA    
ATOM    338  HB3 ALA A  21      68.533  33.208  78.054  1.00  0.00      PROA    
ATOM    339  C   ALA A  21      68.823  32.427  80.584  1.00  2.04      PROA    
ATOM    340  O   ALA A  21      68.619  33.567  80.986  1.00  1.52      PROA    
ATOM    341  N   GLU A  22      69.800  31.659  81.062  1.00  2.03      PROA    
ATOM    342  HN  GLU A  22      70.150  30.852  80.592  1.00  0.00      PROA    
ATOM    343  CA  GLU A  22      70.647  32.000  82.226  1.00  2.86      PROA    
ATOM    344  HA  GLU A  22      70.295  32.936  82.635  1.00  0.00      PROA    
ATOM    345  CB  GLU A  22      70.563  30.933  83.412  1.00  2.67      PROA    
ATOM    346  HB1 GLU A  22      71.216  31.398  84.180  1.00  0.00      PROA    
ATOM    347  HB2 GLU A  22      70.941  29.941  83.083  1.00  0.00      PROA    
ATOM    348  CG  GLU A  22      69.089  30.787  83.975  1.00  2.77      PROA    
ATOM    349  HG1 GLU A  22      68.441  30.199  83.290  1.00  0.00      PROA    
ATOM    350  HG2 GLU A  22      68.616  31.792  83.931  1.00  0.00      PROA    
ATOM    351  CD  GLU A  22      69.076  30.071  85.238  1.00  1.98      PROA    
ATOM    352  OE1 GLU A  22      69.954  30.382  86.077  1.00  1.40      PROA    
ATOM    353  OE2 GLU A  22      68.221  29.161  85.468  1.00  1.40      PROA    
ATOM    354  C   GLU A  22      72.055  32.192  81.821  1.00  2.04      PROA    
ATOM    355  O   GLU A  22      72.615  31.337  81.142  1.00  1.52      PROA    
ATOM    356  N   ASP A  23      72.620  33.389  82.114  1.00  2.03      PROA    
ATOM    357  HN  ASP A  23      72.088  34.115  82.544  1.00  0.00      PROA    
ATOM    358  CA  ASP A  23      74.018  33.634  81.910  1.00  2.86      PROA    
ATOM    359  HA  ASP A  23      74.201  34.636  82.268  1.00  0.00      PROA    
ATOM    360  CB  ASP A  23      74.923  32.547  82.638  1.00  2.67      PROA    
ATOM    361  HB1 ASP A  23      74.750  31.566  82.146  1.00  0.00      PROA    
ATOM    362  HB2 ASP A  23      74.624  32.525  83.708  1.00  0.00      PROA    
ATOM    363  CG  ASP A  23      76.406  32.756  82.452  1.00  1.98      PROA    
ATOM    364  OD1 ASP A  23      77.112  31.730  82.658  1.00  1.40      PROA    
ATOM    365  OD2 ASP A  23      76.856  33.881  82.107  1.00  1.40      PROA    
ATOM    366  C   ASP A  23      74.134  33.833  80.350  1.00  2.04      PROA    
ATOM    367  O   ASP A  23      74.733  33.071  79.598  1.00  1.52      PROA    
ATOM    368  N   VAL A  24      73.460  34.878  79.853  1.00  2.03      PROA    
ATOM    369  HN  VAL A  24      73.054  35.584  80.429  1.00  0.00      PROA    
ATOM    370  CA  VAL A  24      73.397  35.091  78.470  1.00  2.86      PROA    
ATOM    371  HA  VAL A  24      73.839  34.288  77.900  1.00  0.00      PROA    
ATOM    372  CB  VAL A  24      72.038  35.411  77.943  1.00  2.67      PROA    
ATOM    373  HB  VAL A  24      71.579  36.266  78.483  1.00  0.00      PROA    
ATOM    374  CG1 VAL A  24      72.083  35.788  76.426  1.00  2.46      PROA    
ATOM    375 HG11 VAL A  24      72.336  34.916  75.785  1.00  0.00      PROA    
ATOM    376 HG12 VAL A  24      72.751  36.666  76.294  1.00  0.00      PROA    
ATOM    377 HG13 VAL A  24      71.093  35.982  75.960  1.00  0.00      PROA    
ATOM    378  CG2 VAL A  24      71.265  34.162  78.190  1.00  2.46      PROA    
ATOM    379 HG21 VAL A  24      70.947  34.112  79.253  1.00  0.00      PROA    
ATOM    380 HG22 VAL A  24      71.789  33.223  77.910  1.00  0.00      PROA    
ATOM    381 HG23 VAL A  24      70.233  34.151  77.779  1.00  0.00      PROA    
ATOM    382  C   VAL A  24      74.330  36.244  78.181  1.00  2.04      PROA    
ATOM    383  O   VAL A  24      74.126  37.349  78.612  1.00  1.52      PROA    
ATOM    384  N   GLY A  25      75.530  36.012  77.587  1.00  2.03      PROA    
ATOM    385  HN  GLY A  25      75.870  35.129  77.275  1.00  0.00      PROA    
ATOM    386  CA  GLY A  25      76.413  37.052  77.297  1.00  2.38      PROA    
ATOM    387  HA1 GLY A  25      77.337  36.580  76.999  1.00  0.00      PROA    
ATOM    388  HA2 GLY A  25      76.547  37.691  78.158  1.00  0.00      PROA    
ATOM    389  C   GLY A  25      76.013  37.878  76.100  1.00  2.04      PROA    
ATOM    390  O   GLY A  25      74.829  38.052  75.855  1.00  1.52      PROA    
ATOM    391  N   SER A  26      76.967  38.500  75.520  1.00  2.03      PROA    
ATOM    392  HN  SER A  26      77.914  38.532  75.829  1.00  0.00      PROA    
ATOM    393  CA  SER A  26      76.848  39.343  74.333  1.00  2.86      PROA    
ATOM    394  HA  SER A  26      76.056  40.064  74.470  1.00  0.00      PROA    
ATOM    395  CB  SER A  26      78.103  40.146  74.180  1.00  2.67      PROA    
ATOM    396  HB1 SER A  26      78.473  40.645  75.101  1.00  0.00      PROA    
ATOM    397  HB2 SER A  26      77.916  40.948  73.435  1.00  0.00      PROA    
ATOM    398  OG  SER A  26      79.128  39.219  73.877  1.00  1.64      PROA    
ATOM    399  HG1 SER A  26      78.926  38.847  73.015  1.00  0.00      PROA    
ATOM    400  C   SER A  26      76.359  38.579  73.099  1.00  2.04      PROA    
ATOM    401  O   SER A  26      76.868  37.472  72.774  1.00  1.52      PROA    
ATOM    402  N   ASN A  27      75.360  39.129  72.305  1.00  2.03      PROA    
ATOM    403  HN  ASN A  27      74.825  39.820  72.785  1.00  0.00      PROA    
ATOM    404  CA  ASN A  27      74.823  38.293  71.182  1.00  2.86      PROA    
ATOM    405  HA  ASN A  27      75.354  37.369  71.007  1.00  0.00      PROA    
ATOM    406  CB  ASN A  27      73.373  38.024  71.483  1.00  2.67      PROA    
ATOM    407  HB1 ASN A  27      72.959  38.957  71.922  1.00  0.00      PROA    
ATOM    408  HB2 ASN A  27      73.348  37.283  72.311  1.00  0.00      PROA    
ATOM    409  CG  ASN A  27      72.566  37.593  70.272  1.00  1.98      PROA    
ATOM    410  OD1 ASN A  27      72.907  36.515  69.694  1.00  1.60      PROA    
ATOM    411  ND2 ASN A  27      71.348  38.199  70.018  1.00  2.00      PROA    
ATOM    412 HD21 ASN A  27      71.128  39.090  70.415  1.00  0.00      PROA    
ATOM    413 HD22 ASN A  27      70.793  37.805  69.285  1.00  0.00      PROA    
ATOM    414  C   ASN A  27      75.011  39.138  69.882  1.00  2.04      PROA    
ATOM    415  O   ASN A  27      74.781  40.320  69.862  1.00  1.52      PROA    
ATOM    416  N   LYS A  28      75.417  38.488  68.743  1.00  2.03      PROA    
ATOM    417  HN  LYS A  28      75.845  37.592  68.827  1.00  0.00      PROA    
ATOM    418  CA  LYS A  28      75.253  38.973  67.413  1.00  2.86      PROA    
ATOM    419  HA  LYS A  28      74.806  39.944  67.567  1.00  0.00      PROA    
ATOM    420  CB  LYS A  28      76.641  38.756  66.649  1.00  2.67      PROA    
ATOM    421  HB1 LYS A  28      77.434  39.292  67.213  1.00  0.00      PROA    
ATOM    422  HB2 LYS A  28      76.687  39.312  65.688  1.00  0.00      PROA    
ATOM    423  CG  LYS A  28      77.064  37.283  66.298  1.00  2.46      PROA    
ATOM    424  HG1 LYS A  28      76.661  36.992  65.304  1.00  0.00      PROA    
ATOM    425  HG2 LYS A  28      76.577  36.501  66.919  1.00  0.00      PROA    
ATOM    426  CD  LYS A  28      78.654  37.190  66.393  1.00  2.44      PROA    
ATOM    427  HD1 LYS A  28      78.937  37.328  67.459  1.00  0.00      PROA    
ATOM    428  HD2 LYS A  28      79.224  37.891  65.747  1.00  0.00      PROA    
ATOM    429  CE  LYS A  28      79.139  35.765  66.084  1.00  2.80      PROA    
ATOM    430  HE1 LYS A  28      79.084  35.647  64.981  1.00  0.00      PROA    
ATOM    431  HE2 LYS A  28      78.579  34.938  66.572  1.00  0.00      PROA    
ATOM    432  NZ  LYS A  28      80.548  35.591  66.495  1.00  1.80      PROA    
ATOM    433  HZ1 LYS A  28      81.118  36.371  66.109  1.00  0.00      PROA    
ATOM    434  HZ2 LYS A  28      80.977  34.676  66.251  1.00  0.00      PROA    
ATOM    435  HZ3 LYS A  28      80.540  35.605  67.535  1.00  0.00      PROA    
ATOM    436  C   LYS A  28      74.171  38.371  66.589  1.00  2.04      PROA    
ATOM    437  O   LYS A  28      73.983  38.793  65.409  1.00  1.52      PROA    
ATOM    438  N   GLY A  29      73.417  37.403  67.061  1.00  2.03      PROA    
ATOM    439  HN  GLY A  29      73.276  37.231  68.033  1.00  0.00      PROA    
ATOM    440  CA  GLY A  29      72.567  36.599  66.193  1.00  2.38      PROA    
ATOM    441  HA1 GLY A  29      72.681  35.579  66.531  1.00  0.00      PROA    
ATOM    442  HA2 GLY A  29      72.843  36.727  65.157  1.00  0.00      PROA    
ATOM    443  C   GLY A  29      71.139  36.796  66.370  1.00  2.04      PROA    
ATOM    444  O   GLY A  29      70.693  37.828  66.789  1.00  1.52      PROA    
ATOM    445  N   ALA A  30      70.326  35.827  65.832  1.00  2.03      PROA    
ATOM    446  HN  ALA A  30      70.692  35.038  65.343  1.00  0.00      PROA    
ATOM    447  CA  ALA A  30      68.899  35.811  65.926  1.00  2.86      PROA    
ATOM    448  HA  ALA A  30      68.582  36.775  66.297  1.00  0.00      PROA    
ATOM    449  CB  ALA A  30      68.095  35.538  64.642  1.00  2.67      PROA    
ATOM    450  HB1 ALA A  30      68.276  34.501  64.288  1.00  0.00      PROA    
ATOM    451  HB2 ALA A  30      68.541  36.136  63.819  1.00  0.00      PROA    
ATOM    452  HB3 ALA A  30      66.994  35.681  64.686  1.00  0.00      PROA    
ATOM    453  C   ALA A  30      68.544  34.821  67.060  1.00  2.04      PROA    
ATOM    454  O   ALA A  30      68.451  33.638  66.771  1.00  1.52      PROA    
ATOM    455  N   ILE A  31      68.260  35.398  68.300  1.00  2.03      PROA    
ATOM    456  HN  ILE A  31      68.214  36.393  68.317  1.00  0.00      PROA    
ATOM    457  CA  ILE A  31      67.822  34.755  69.502  1.00  2.86      PROA    
ATOM    458  HA  ILE A  31      68.190  33.741  69.551  1.00  0.00      PROA    
ATOM    459  CB  ILE A  31      68.321  35.391  70.811  1.00  2.67      PROA    
ATOM    460  HB  ILE A  31      68.329  36.494  70.676  1.00  0.00      PROA    
ATOM    461  CG2 ILE A  31      67.445  34.975  72.044  1.00  2.46      PROA    
ATOM    462 HG21 ILE A  31      67.671  35.423  73.035  1.00  0.00      PROA    
ATOM    463 HG22 ILE A  31      67.326  33.870  72.063  1.00  0.00      PROA    
ATOM    464 HG23 ILE A  31      66.426  35.341  71.794  1.00  0.00      PROA    
ATOM    465  CG1 ILE A  31      69.849  35.010  71.039  1.00  2.46      PROA    
ATOM    466 HG11 ILE A  31      70.508  35.335  70.206  1.00  0.00      PROA    
ATOM    467 HG12 ILE A  31      69.919  33.902  71.021  1.00  0.00      PROA    
ATOM    468  CD  ILE A  31      70.355  35.255  72.462  1.00  2.44      PROA    
ATOM    469  HD1 ILE A  31      69.762  34.735  73.245  1.00  0.00      PROA    
ATOM    470  HD2 ILE A  31      70.538  36.337  72.635  1.00  0.00      PROA    
ATOM    471  HD3 ILE A  31      71.323  34.725  72.584  1.00  0.00      PROA    
ATOM    472  C   ILE A  31      66.347  34.712  69.437  1.00  2.04      PROA    
ATOM    473  O   ILE A  31      65.723  35.796  69.371  1.00  1.52      PROA    
ATOM    474  N   ILE A  32      65.762  33.522  69.487  1.00  2.03      PROA    
ATOM    475  HN  ILE A  32      66.351  32.722  69.409  1.00  0.00      PROA    
ATOM    476  CA  ILE A  32      64.327  33.400  69.567  1.00  2.86      PROA    
ATOM    477  HA  ILE A  32      63.791  34.311  69.789  1.00  0.00      PROA    
ATOM    478  CB  ILE A  32      63.777  32.845  68.199  1.00  2.67      PROA    
ATOM    479  HB  ILE A  32      63.957  31.752  68.119  1.00  0.00      PROA    
ATOM    480  CG2 ILE A  32      62.210  32.822  68.280  1.00  2.46      PROA    
ATOM    481 HG21 ILE A  32      61.771  33.842  68.299  1.00  0.00      PROA    
ATOM    482 HG22 ILE A  32      61.783  32.193  69.090  1.00  0.00      PROA    
ATOM    483 HG23 ILE A  32      61.803  32.359  67.356  1.00  0.00      PROA    
ATOM    484  CG1 ILE A  32      64.228  33.549  66.888  1.00  2.46      PROA    
ATOM    485 HG11 ILE A  32      65.335  33.612  66.825  1.00  0.00      PROA    
ATOM    486 HG12 ILE A  32      63.853  34.594  66.855  1.00  0.00      PROA    
ATOM    487  CD  ILE A  32      63.896  32.790  65.612  1.00  2.44      PROA    
ATOM    488  HD1 ILE A  32      64.679  32.017  65.457  1.00  0.00      PROA    
ATOM    489  HD2 ILE A  32      63.885  33.448  64.717  1.00  0.00      PROA    
ATOM    490  HD3 ILE A  32      62.898  32.305  65.662  1.00  0.00      PROA    
ATOM    491  C   ILE A  32      63.948  32.485  70.664  1.00  2.04      PROA    
ATOM    492  O   ILE A  32      64.466  31.398  70.771  1.00  1.52      PROA    
ATOM    493  N   GLY A  33      63.011  32.888  71.586  1.00  2.03      PROA    
ATOM    494  HN  GLY A  33      62.662  33.822  71.593  1.00  0.00      PROA    
ATOM    495  CA  GLY A  33      62.548  31.997  72.668  1.00  2.38      PROA    
ATOM    496  HA1 GLY A  33      62.082  32.552  73.469  1.00  0.00      PROA    
ATOM    497  HA2 GLY A  33      63.449  31.574  73.087  1.00  0.00      PROA    
ATOM    498  C   GLY A  33      61.740  30.850  72.219  1.00  2.04      PROA    
ATOM    499  O   GLY A  33      61.899  29.715  72.745  1.00  1.52      PROA    
ATOM    500  N   LEU A  34      60.813  31.021  71.246  1.00  2.03      PROA    
ATOM    501  HN  LEU A  34      60.510  31.936  70.994  1.00  0.00      PROA    
ATOM    502  CA  LEU A  34      60.138  30.008  70.555  1.00  2.86      PROA    
ATOM    503  HA  LEU A  34      60.780  29.144  70.466  1.00  0.00      PROA    
ATOM    504  CB  LEU A  34      58.800  29.560  71.252  1.00  2.67      PROA    
ATOM    505  HB1 LEU A  34      58.088  30.409  71.173  1.00  0.00      PROA    
ATOM    506  HB2 LEU A  34      59.016  29.226  72.290  1.00  0.00      PROA    
ATOM    507  CG  LEU A  34      58.050  28.334  70.736  1.00  2.46      PROA    
ATOM    508  HG  LEU A  34      57.552  28.588  69.776  1.00  0.00      PROA    
ATOM    509  CD1 LEU A  34      58.951  27.103  70.362  1.00  2.44      PROA    
ATOM    510 HD11 LEU A  34      58.299  26.228  70.152  1.00  0.00      PROA    
ATOM    511 HD12 LEU A  34      59.471  26.825  71.304  1.00  0.00      PROA    
ATOM    512 HD13 LEU A  34      59.715  27.209  69.563  1.00  0.00      PROA    
ATOM    513  CD2 LEU A  34      56.946  27.836  71.711  1.00  2.44      PROA    
ATOM    514 HD21 LEU A  34      56.281  27.059  71.278  1.00  0.00      PROA    
ATOM    515 HD22 LEU A  34      56.373  28.734  72.028  1.00  0.00      PROA    
ATOM    516 HD23 LEU A  34      57.429  27.442  72.631  1.00  0.00      PROA    
ATOM    517  C   LEU A  34      59.872  30.482  69.134  1.00  2.04      PROA    
ATOM    518  O   LEU A  34      59.282  31.559  68.937  1.00  1.52      PROA    
ATOM    519  N   MET A  35      60.153  29.648  68.164  1.00  2.03      PROA    
ATOM    520  HN  MET A  35      60.542  28.744  68.326  1.00  0.00      PROA    
ATOM    521  CA  MET A  35      59.746  29.796  66.764  1.00  2.86      PROA    
ATOM    522  HA  MET A  35      59.273  30.757  66.622  1.00  0.00      PROA    
ATOM    523  CB  MET A  35      60.995  29.653  65.896  1.00  2.67      PROA    
ATOM    524  HB1 MET A  35      61.528  28.698  66.089  1.00  0.00      PROA    
ATOM    525  HB2 MET A  35      61.787  30.385  66.165  1.00  0.00      PROA    
ATOM    526  CG  MET A  35      60.816  29.743  64.344  1.00  2.46      PROA    
ATOM    527  HG1 MET A  35      60.069  29.046  63.906  1.00  0.00      PROA    
ATOM    528  HG2 MET A  35      61.803  29.522  63.883  1.00  0.00      PROA    
ATOM    529  SD  MET A  35      60.372  31.372  63.888  1.00  2.00      PROA    
ATOM    530  CE  MET A  35      60.270  31.081  62.149  1.00  2.10      PROA    
ATOM    531  HE1 MET A  35      61.094  30.485  61.701  1.00  0.00      PROA    
ATOM    532  HE2 MET A  35      60.208  32.064  61.635  1.00  0.00      PROA    
ATOM    533  HE3 MET A  35      59.381  30.427  62.027  1.00  0.00      PROA    
ATOM    534  C   MET A  35      58.668  28.732  66.413  1.00  2.04      PROA    
ATOM    535  O   MET A  35      58.779  27.561  66.753  1.00  1.52      PROA    
ATOM    536  N   VAL A  36      57.491  29.257  65.891  1.00  2.03      PROA    
ATOM    537  HN  VAL A  36      57.268  30.224  65.799  1.00  0.00      PROA    
ATOM    538  CA  VAL A  36      56.334  28.410  65.513  1.00  2.86      PROA    
ATOM    539  HA  VAL A  36      56.562  27.379  65.744  1.00  0.00      PROA    
ATOM    540  CB  VAL A  36      55.157  28.921  66.299  1.00  2.67      PROA    
ATOM    541  HB  VAL A  36      55.003  30.005  66.114  1.00  0.00      PROA    
ATOM    542  CG1 VAL A  36      53.914  28.159  65.818  1.00  2.46      PROA    
ATOM    543 HG11 VAL A  36      54.149  27.074  65.783  1.00  0.00      PROA    
ATOM    544 HG12 VAL A  36      53.512  28.538  64.854  1.00  0.00      PROA    
ATOM    545 HG13 VAL A  36      53.088  28.303  66.547  1.00  0.00      PROA    
ATOM    546  CG2 VAL A  36      55.501  28.727  67.779  1.00  2.46      PROA    
ATOM    547 HG21 VAL A  36      56.315  29.373  68.171  1.00  0.00      PROA    
ATOM    548 HG22 VAL A  36      55.862  27.683  67.898  1.00  0.00      PROA    
ATOM    549 HG23 VAL A  36      54.604  28.938  68.400  1.00  0.00      PROA    
ATOM    550  C   VAL A  36      56.083  28.514  64.061  1.00  2.04      PROA    
ATOM    551  O   VAL A  36      55.724  29.596  63.551  1.00  1.52      PROA    
ATOM    552  N   GLY A  37      56.234  27.372  63.301  1.00  2.03      PROA    
ATOM    553  HN  GLY A  37      56.476  26.492  63.701  1.00  0.00      PROA    
ATOM    554  CA  GLY A  37      56.330  27.384  61.867  1.00  2.38      PROA    
ATOM    555  HA1 GLY A  37      55.369  27.795  61.594  1.00  0.00      PROA    
ATOM    556  HA2 GLY A  37      56.507  26.352  61.601  1.00  0.00      PROA    
ATOM    557  C   GLY A  37      57.460  28.225  61.336  1.00  2.04      PROA    
ATOM    558  O   GLY A  37      58.484  28.446  62.000  1.00  1.52      PROA    
ATOM    559  N   GLY A  38      57.222  28.695  60.110  1.00  2.03      PROA    
ATOM    560  HN  GLY A  38      56.361  28.343  59.750  1.00  0.00      PROA    
ATOM    561  CA  GLY A  38      58.210  29.593  59.446  1.00  2.38      PROA    
ATOM    562  HA1 GLY A  38      58.494  30.427  60.070  1.00  0.00      PROA    
ATOM    563  HA2 GLY A  38      57.893  29.891  58.458  1.00  0.00      PROA    
ATOM    564  C   GLY A  38      59.384  28.777  58.986  1.00  2.04      PROA    
ATOM    565  O   GLY A  38      59.306  27.544  58.812  1.00  1.52      PROA    
ATOM    566  N   VAL A  39      60.495  29.466  58.543  1.00  2.03      PROA    
ATOM    567  HN  VAL A  39      60.491  30.457  58.437  1.00  0.00      PROA    
ATOM    568  CA  VAL A  39      61.634  28.723  57.980  1.00  2.86      PROA    
ATOM    569  HA  VAL A  39      61.605  27.735  58.416  1.00  0.00      PROA    
ATOM    570  CB  VAL A  39      61.698  28.559  56.426  1.00  2.67      PROA    
ATOM    571  HB  VAL A  39      62.586  27.988  56.079  1.00  0.00      PROA    
ATOM    572  CG1 VAL A  39      60.528  27.736  55.974  1.00  2.46      PROA    
ATOM    573 HG11 VAL A  39      60.614  27.275  54.966  1.00  0.00      PROA    
ATOM    574 HG12 VAL A  39      59.562  28.274  56.080  1.00  0.00      PROA    
ATOM    575 HG13 VAL A  39      60.373  26.887  56.674  1.00  0.00      PROA    
ATOM    576  CG2 VAL A  39      61.839  29.828  55.665  1.00  2.46      PROA    
ATOM    577 HG21 VAL A  39      60.952  30.477  55.827  1.00  0.00      PROA    
ATOM    578 HG22 VAL A  39      62.064  29.674  54.588  1.00  0.00      PROA    
ATOM    579 HG23 VAL A  39      62.766  30.316  56.036  1.00  0.00      PROA    
ATOM    580  C   VAL A  39      62.864  29.235  58.543  1.00  2.04      PROA    
ATOM    581  O   VAL A  39      63.110  30.405  58.702  1.00  1.52      PROA    
ATOM    582  N   VAL A  40      63.775  28.318  58.954  1.00  2.03      PROA    
ATOM    583  HN  VAL A  40      63.713  27.327  58.862  1.00  0.00      PROA    
ATOM    584  CA  VAL A  40      65.035  28.669  59.478  1.00  2.86      PROA    
ATOM    585  HA  VAL A  40      65.242  29.728  59.507  1.00  0.00      PROA    
ATOM    586  CB  VAL A  40      65.153  28.117  60.834  1.00  2.67      PROA    
ATOM    587  HB  VAL A  40      64.926  27.030  60.883  1.00  0.00      PROA    
ATOM    588  CG1 VAL A  40      66.390  28.455  61.672  1.00  2.46      PROA    
ATOM    589 HG11 VAL A  40      66.835  29.407  61.313  1.00  0.00      PROA    
ATOM    590 HG12 VAL A  40      67.012  27.548  61.510  1.00  0.00      PROA    
ATOM    591 HG13 VAL A  40      66.148  28.612  62.745  1.00  0.00      PROA    
ATOM    592  CG2 VAL A  40      64.083  28.699  61.844  1.00  2.46      PROA    
ATOM    593 HG21 VAL A  40      64.280  29.787  61.954  1.00  0.00      PROA    
ATOM    594 HG22 VAL A  40      64.101  28.229  62.851  1.00  0.00      PROA    
ATOM    595 HG23 VAL A  40      63.054  28.483  61.486  1.00  0.00      PROA    
ATOM    596  C   VAL A  40      66.133  28.169  58.605  1.00  2.04      PROA    
ATOM    597  O   VAL A  40      66.295  26.966  58.363  1.00  1.52      PROA    
ATOM    598  N   ILE A  41      66.911  29.096  58.011  1.00  2.03      PROA    
ATOM    599  HN  ILE A  41      66.846  30.078  58.173  1.00  0.00      PROA    
ATOM    600  CA  ILE A  41      67.702  28.743  56.844  1.00  2.86      PROA    
ATOM    601  HA  ILE A  41      67.554  27.702  56.598  1.00  0.00      PROA    
ATOM    602  CB  ILE A  41      67.380  29.627  55.635  1.00  2.67      PROA    
ATOM    603  HB  ILE A  41      67.760  30.653  55.827  1.00  0.00      PROA    
ATOM    604  CG2 ILE A  41      68.041  29.053  54.374  1.00  2.46      PROA    
ATOM    605 HG21 ILE A  41      67.675  28.010  54.266  1.00  0.00      PROA    
ATOM    606 HG22 ILE A  41      69.145  29.120  54.475  1.00  0.00      PROA    
ATOM    607 HG23 ILE A  41      67.675  29.614  53.487  1.00  0.00      PROA    
ATOM    608  CG1 ILE A  41      65.820  29.782  55.507  1.00  2.46      PROA    
ATOM    609 HG11 ILE A  41      65.433  30.360  56.373  1.00  0.00      PROA    
ATOM    610 HG12 ILE A  41      65.399  28.755  55.543  1.00  0.00      PROA    
ATOM    611  CD  ILE A  41      65.338  30.522  54.209  1.00  2.44      PROA    
ATOM    612  HD1 ILE A  41      65.945  31.438  54.044  1.00  0.00      PROA    
ATOM    613  HD2 ILE A  41      64.261  30.696  54.420  1.00  0.00      PROA    
ATOM    614  HD3 ILE A  41      65.278  29.995  53.233  1.00  0.00      PROA    
ATOM    615  C   ILE A  41      69.095  28.967  57.192  1.00  2.04      PROA    
ATOM    616  O   ILE A  41      69.478  30.047  57.689  1.00  1.52      PROA    
ATOM    617  N   ALA A  42      70.005  28.060  56.927  1.00  2.03      PROA    
ATOM    618  HN  ALA A  42      69.702  27.272  56.397  1.00  0.00      PROA    
ATOM    619  CA  ALA A  42      71.424  28.072  57.059  1.00  2.86      PROA    
ATOM    620  HA  ALA A  42      71.847  29.014  57.377  1.00  0.00      PROA    
ATOM    621  CB  ALA A  42      71.802  26.838  57.934  1.00  2.67      PROA    
ATOM    622  HB1 ALA A  42      71.414  26.815  58.975  1.00  0.00      PROA    
ATOM    623  HB2 ALA A  42      72.906  26.805  58.058  1.00  0.00      PROA    
ATOM    624  HB3 ALA A  42      71.540  25.869  57.458  1.00  0.00      PROA    
ATOM    625  C   ALA A  42      72.062  28.003  55.678  1.00  2.04      PROA    
ATOM    626  OT1 ALA A  42      71.616  27.230  54.818  1.00  1.40      PROA    
ATOM    627  OT2 ALA A  42      73.019  28.757  55.414  1.00  1.40      PROA    
ATOM    628  N   ASP B   1      19.456  25.566  41.652  1.00  2.03      PROB    
ATOM    629  HT1 ASP B   1      19.131  25.635  40.666  1.00  0.00      PROB    
ATOM    630  HT2 ASP B   1      20.321  26.143  41.681  1.00  0.00      PROB    
ATOM    631  HT3 ASP B   1      18.783  26.017  42.304  1.00  0.00      PROB    
ATOM    632  CA  ASP B   1      19.661  24.179  42.106  1.00  2.86      PROB    
ATOM    633  HA  ASP B   1      18.693  23.708  42.017  1.00  0.00      PROB    
ATOM    634  CB  ASP B   1      20.606  23.547  40.978  1.00  2.67      PROB    
ATOM    635  HB1 ASP B   1      21.694  23.657  41.170  1.00  0.00      PROB    
ATOM    636  HB2 ASP B   1      20.430  23.986  39.973  1.00  0.00      PROB    
ATOM    637  CG  ASP B   1      20.275  22.056  40.839  1.00  1.98      PROB    
ATOM    638  OD1 ASP B   1      20.672  21.408  39.809  1.00  1.40      PROB    
ATOM    639  OD2 ASP B   1      19.695  21.400  41.778  1.00  1.40      PROB    
ATOM    640  C   ASP B   1      20.240  24.174  43.481  1.00  2.04      PROB    
ATOM    641  O   ASP B   1      20.616  25.213  44.002  1.00  1.52      PROB    
ATOM    642  N   ALA B   2      20.300  22.993  44.067  1.00  2.03      PROB    
ATOM    643  HN  ALA B   2      20.228  22.139  43.558  1.00  0.00      PROB    
ATOM    644  CA  ALA B   2      20.781  22.806  45.434  1.00  2.86      PROB    
ATOM    645  HA  ALA B   2      20.306  23.629  45.946  1.00  0.00      PROB    
ATOM    646  CB  ALA B   2      20.313  21.418  46.033  1.00  2.67      PROB    
ATOM    647  HB1 ALA B   2      20.605  21.386  47.104  1.00  0.00      PROB    
ATOM    648  HB2 ALA B   2      20.842  20.625  45.462  1.00  0.00      PROB    
ATOM    649  HB3 ALA B   2      19.226  21.185  46.040  1.00  0.00      PROB    
ATOM    650  C   ALA B   2      22.234  23.034  45.767  1.00  2.04      PROB    
ATOM    651  O   ALA B   2      23.073  22.873  44.965  1.00  1.52      PROB    
ATOM    652  N   GLU B   3      22.515  23.531  46.947  1.00  2.03      PROB    
ATOM    653  HN  GLU B   3      21.809  23.599  47.647  1.00  0.00      PROB    
ATOM    654  CA  GLU B   3      23.791  23.776  47.504  1.00  2.86      PROB    
ATOM    655  HA  GLU B   3      24.493  23.929  46.698  1.00  0.00      PROB    
ATOM    656  CB  GLU B   3      23.814  25.073  48.446  1.00  2.67      PROB    
ATOM    657  HB1 GLU B   3      24.853  25.116  48.837  1.00  0.00      PROB    
ATOM    658  HB2 GLU B   3      23.039  25.090  49.242  1.00  0.00      PROB    
ATOM    659  CG  GLU B   3      23.608  26.314  47.666  1.00  2.77      PROB    
ATOM    660  HG1 GLU B   3      22.639  26.203  47.134  1.00  0.00      PROB    
ATOM    661  HG2 GLU B   3      24.478  26.571  47.025  1.00  0.00      PROB    
ATOM    662  CD  GLU B   3      23.403  27.587  48.492  1.00  1.98      PROB    
ATOM    663  OE1 GLU B   3      24.407  28.085  49.026  1.00  1.40      PROB    
ATOM    664  OE2 GLU B   3      22.216  28.055  48.632  1.00  1.40      PROB    
ATOM    665  C   GLU B   3      24.231  22.590  48.397  1.00  2.04      PROB    
ATOM    666  O   GLU B   3      23.522  22.048  49.207  1.00  1.52      PROB    
ATOM    667  N   PHE B   4      25.540  22.226  48.243  1.00  2.03      PROB    
ATOM    668  HN  PHE B   4      26.110  22.624  47.528  1.00  0.00      PROB    
ATOM    669  CA  PHE B   4      26.201  21.260  49.095  1.00  2.86      PROB    
ATOM    670  HA  PHE B   4      25.435  20.994  49.808  1.00  0.00      PROB    
ATOM    671  CB  PHE B   4      26.774  19.965  48.242  1.00  2.67      PROB    
ATOM    672  HB1 PHE B   4      27.426  19.323  48.872  1.00  0.00      PROB    
ATOM    673  HB2 PHE B   4      27.456  20.243  47.410  1.00  0.00      PROB    
ATOM    674  CG  PHE B   4      25.654  19.096  47.790  1.00  2.46      PROB    
ATOM    675  CD1 PHE B   4      25.049  19.312  46.600  1.00  2.00      PROB    
ATOM    676  HD1 PHE B   4      25.202  20.253  46.093  1.00  0.00      PROB    
ATOM    677  CE1 PHE B   4      24.184  18.513  45.900  1.00  2.00      PROB    
ATOM    678  HE1 PHE B   4      23.798  18.724  44.914  1.00  0.00      PROB    
ATOM    679  CZ  PHE B   4      23.798  17.326  46.671  1.00  2.00      PROB    
ATOM    680  HZ  PHE B   4      23.147  16.538  46.320  1.00  0.00      PROB    
ATOM    681  CD2 PHE B   4      25.300  17.896  48.457  1.00  2.00      PROB    
ATOM    682  HD2 PHE B   4      25.691  17.649  49.433  1.00  0.00      PROB    
ATOM    683  CE2 PHE B   4      24.373  17.016  47.935  1.00  2.00      PROB    
ATOM    684  HE2 PHE B   4      23.964  16.158  48.448  1.00  0.00      PROB    
ATOM    685  C   PHE B   4      27.359  22.058  49.691  1.00  2.04      PROB    
ATOM    686  O   PHE B   4      28.236  22.593  49.019  1.00  1.52      PROB    
ATOM    687  N   ARG B   5      27.363  22.171  51.005  1.00  2.03      PROB    
ATOM    688  HN  ARG B   5      26.830  21.542  51.566  1.00  0.00      PROB    
ATOM    689  CA  ARG B   5      28.090  23.160  51.677  1.00  2.86      PROB    
ATOM    690  HA  ARG B   5      28.696  23.750  51.005  1.00  0.00      PROB    
ATOM    691  CB  ARG B   5      27.267  24.248  52.411  1.00  2.67      PROB    
ATOM    692  HB1 ARG B   5      27.984  24.852  53.008  1.00  0.00      PROB    
ATOM    693  HB2 ARG B   5      26.550  23.821  53.145  1.00  0.00      PROB    
ATOM    694  CG  ARG B   5      26.391  25.067  51.412  1.00  2.46      PROB    
ATOM    695  HG1 ARG B   5      25.406  24.560  51.325  1.00  0.00      PROB    
ATOM    696  HG2 ARG B   5      26.915  25.031  50.433  1.00  0.00      PROB    
ATOM    697  CD  ARG B   5      26.287  26.553  51.892  1.00  2.44      PROB    
ATOM    698  HD1 ARG B   5      25.797  26.659  52.883  1.00  0.00      PROB    
ATOM    699  HD2 ARG B   5      25.607  27.177  51.273  1.00  0.00      PROB    
ATOM    700  NE  ARG B   5      27.780  27.030  51.938  1.00  1.70      PROB    
ATOM    701  HE  ARG B   5      28.495  26.389  52.219  1.00  0.00      PROB    
ATOM    702  CZ  ARG B   5      28.046  28.276  51.961  1.00  2.20      PROB    
ATOM    703  NH1 ARG B   5      29.298  28.701  52.033  1.00  1.70      PROB    
ATOM    704 HH11 ARG B   5      30.078  28.081  51.944  1.00  0.00      PROB    
ATOM    705 HH12 ARG B   5      29.356  29.699  52.062  1.00  0.00      PROB    
ATOM    706  NH2 ARG B   5      27.129  29.263  52.015  1.00  1.70      PROB    
ATOM    707 HH21 ARG B   5      27.530  30.161  52.194  1.00  0.00      PROB    
ATOM    708 HH22 ARG B   5      26.136  29.146  52.011  1.00  0.00      PROB    
ATOM    709  C   ARG B   5      29.062  22.558  52.683  1.00  2.04      PROB    
ATOM    710  O   ARG B   5      28.626  21.832  53.567  1.00  1.52      PROB    
ATOM    711  N   HSD B   6      30.363  22.713  52.477  1.00  2.03      PROB    
ATOM    712  HN  HSD B   6      30.647  23.226  51.670  1.00  0.00      PROB    
ATOM    713  CA  HSD B   6      31.399  22.012  53.236  1.00  2.86      PROB    
ATOM    714  HA  HSD B   6      30.904  21.470  54.029  1.00  0.00      PROB    
ATOM    715  CB  HSD B   6      32.344  21.099  52.426  1.00  2.67      PROB    
ATOM    716  HB1 HSD B   6      32.911  20.426  53.104  1.00  0.00      PROB    
ATOM    717  HB2 HSD B   6      33.036  21.683  51.783  1.00  0.00      PROB    
ATOM    718  ND1 HSD B   6      31.279  20.726  50.146  1.00  1.90      PROB    
ATOM    719  HD1 HSD B   6      31.490  21.608  49.725  1.00  0.00      PROB    
ATOM    720  CG  HSD B   6      31.614  20.366  51.429  1.00  2.46      PROB    
ATOM    721  CE1 HSD B   6      30.767  19.621  49.592  1.00  1.98      PROB    
ATOM    722  HE1 HSD B   6      30.466  19.744  48.552  1.00  0.00      PROB    
ATOM    723  NE2 HSD B   6      30.754  18.563  50.378  1.00  1.80      PROB    
ATOM    724  CD2 HSD B   6      31.291  19.083  51.548  1.00  1.98      PROB    
ATOM    725  HD2 HSD B   6      31.345  18.564  52.497  1.00  0.00      PROB    
ATOM    726  C   HSD B   6      32.314  23.081  54.029  1.00  2.04      PROB    
ATOM    727  O   HSD B   6      33.150  23.812  53.519  1.00  1.52      PROB    
ATOM    728  N   ASP B   7      32.259  23.094  55.360  1.00  2.03      PROB    
ATOM    729  HN  ASP B   7      31.493  22.623  55.791  1.00  0.00      PROB    
ATOM    730  CA  ASP B   7      33.203  23.792  56.218  1.00  2.86      PROB    
ATOM    731  HA  ASP B   7      33.262  24.841  55.967  1.00  0.00      PROB    
ATOM    732  CB  ASP B   7      32.878  23.538  57.748  1.00  2.67      PROB    
ATOM    733  HB1 ASP B   7      33.758  23.856  58.347  1.00  0.00      PROB    
ATOM    734  HB2 ASP B   7      32.653  22.451  57.794  1.00  0.00      PROB    
ATOM    735  CG  ASP B   7      31.644  24.192  58.221  1.00  1.98      PROB    
ATOM    736  OD1 ASP B   7      31.159  25.102  57.597  1.00  1.40      PROB    
ATOM    737  OD2 ASP B   7      31.192  23.844  59.348  1.00  1.40      PROB    
ATOM    738  C   ASP B   7      34.538  23.047  56.007  1.00  2.04      PROB    
ATOM    739  O   ASP B   7      34.513  21.860  55.848  1.00  1.52      PROB    
ATOM    740  N   SER B   8      35.692  23.775  56.001  1.00  2.03      PROB    
ATOM    741  HN  SER B   8      35.817  24.762  56.062  1.00  0.00      PROB    
ATOM    742  CA  SER B   8      36.906  23.042  55.887  1.00  2.86      PROB    
ATOM    743  HA  SER B   8      36.848  22.095  56.404  1.00  0.00      PROB    
ATOM    744  CB  SER B   8      37.243  22.696  54.410  1.00  2.67      PROB    
ATOM    745  HB1 SER B   8      37.536  23.616  53.861  1.00  0.00      PROB    
ATOM    746  HB2 SER B   8      36.329  22.247  53.967  1.00  0.00      PROB    
ATOM    747  OG  SER B   8      38.332  21.692  54.319  1.00  1.64      PROB    
ATOM    748  HG1 SER B   8      39.181  22.123  54.446  1.00  0.00      PROB    
ATOM    749  C   SER B   8      37.942  23.912  56.519  1.00  2.04      PROB    
ATOM    750  O   SER B   8      37.796  25.135  56.431  1.00  1.52      PROB    
ATOM    751  N   GLY B   9      38.923  23.299  57.208  1.00  2.03      PROB    
ATOM    752  HN  GLY B   9      39.005  22.306  57.242  1.00  0.00      PROB    
ATOM    753  CA  GLY B   9      39.920  24.063  57.927  1.00  2.38      PROB    
ATOM    754  HA1 GLY B   9      40.211  24.974  57.425  1.00  0.00      PROB    
ATOM    755  HA2 GLY B   9      40.827  23.490  58.046  1.00  0.00      PROB    
ATOM    756  C   GLY B   9      39.476  24.549  59.321  1.00  2.04      PROB    
ATOM    757  O   GLY B   9      39.288  23.722  60.184  1.00  1.52      PROB    
ATOM    758  N   TYR B  10      39.457  25.861  59.562  1.00  2.03      PROB    
ATOM    759  HN  TYR B  10      39.706  26.416  58.773  1.00  0.00      PROB    
ATOM    760  CA  TYR B  10      38.965  26.424  60.780  1.00  2.86      PROB    
ATOM    761  HA  TYR B  10      38.950  27.483  60.567  1.00  0.00      PROB    
ATOM    762  CB  TYR B  10      37.474  26.112  61.013  1.00  2.67      PROB    
ATOM    763  HB1 TYR B  10      37.289  26.566  62.011  1.00  0.00      PROB    
ATOM    764  HB2 TYR B  10      37.162  25.050  60.919  1.00  0.00      PROB    
ATOM    765  CG  TYR B  10      36.619  26.894  60.057  1.00  2.46      PROB    
ATOM    766  CD1 TYR B  10      35.944  26.201  58.977  1.00  2.00      PROB    
ATOM    767  HD1 TYR B  10      35.980  25.122  58.950  1.00  0.00      PROB    
ATOM    768  CE1 TYR B  10      35.114  26.925  58.042  1.00  2.00      PROB    
ATOM    769  HE1 TYR B  10      34.489  26.407  57.328  1.00  0.00      PROB    
ATOM    770  CZ  TYR B  10      35.107  28.312  58.162  1.00  2.00      PROB    
ATOM    771  OH  TYR B  10      34.292  29.123  57.324  1.00  1.85      PROB    
ATOM    772  HH  TYR B  10      33.908  28.482  56.722  1.00  0.00      PROB    
ATOM    773  CD2 TYR B  10      36.460  28.291  60.079  1.00  2.00      PROB    
ATOM    774  HD2 TYR B  10      36.954  28.940  60.787  1.00  0.00      PROB    
ATOM    775  CE2 TYR B  10      35.741  28.972  59.180  1.00  2.00      PROB    
ATOM    776  HE2 TYR B  10      35.648  30.044  59.266  1.00  0.00      PROB    
ATOM    777  C   TYR B  10      39.767  26.197  62.076  1.00  2.04      PROB    
ATOM    778  O   TYR B  10      39.298  26.593  63.151  1.00  1.52      PROB    
ATOM    779  N   GLU B  11      40.933  25.557  61.962  1.00  2.03      PROB    
ATOM    780  HN  GLU B  11      41.254  25.189  61.094  1.00  0.00      PROB    
ATOM    781  CA  GLU B  11      41.584  25.084  63.121  1.00  2.86      PROB    
ATOM    782  HA  GLU B  11      40.925  24.421  63.661  1.00  0.00      PROB    
ATOM    783  CB  GLU B  11      42.716  24.161  62.651  1.00  2.67      PROB    
ATOM    784  HB1 GLU B  11      43.400  23.919  63.492  1.00  0.00      PROB    
ATOM    785  HB2 GLU B  11      43.374  24.644  61.897  1.00  0.00      PROB    
ATOM    786  CG  GLU B  11      42.184  22.796  62.238  1.00  2.77      PROB    
ATOM    787  HG1 GLU B  11      41.429  22.889  61.428  1.00  0.00      PROB    
ATOM    788  HG2 GLU B  11      41.802  22.219  63.108  1.00  0.00      PROB    
ATOM    789  CD  GLU B  11      43.375  22.004  61.543  1.00  1.98      PROB    
ATOM    790  OE1 GLU B  11      43.877  21.102  62.234  1.00  1.40      PROB    
ATOM    791  OE2 GLU B  11      43.793  22.307  60.371  1.00  1.40      PROB    
ATOM    792  C   GLU B  11      42.080  26.200  64.168  1.00  2.04      PROB    
ATOM    793  O   GLU B  11      42.513  27.274  63.793  1.00  1.52      PROB    
ATOM    794  N   VAL B  12      41.929  25.928  65.461  1.00  2.03      PROB    
ATOM    795  HN  VAL B  12      41.602  25.000  65.623  1.00  0.00      PROB    
ATOM    796  CA  VAL B  12      42.363  26.887  66.534  1.00  2.86      PROB    
ATOM    797  HA  VAL B  12      42.651  27.845  66.127  1.00  0.00      PROB    
ATOM    798  CB  VAL B  12      41.216  27.086  67.550  1.00  2.67      PROB    
ATOM    799  HB  VAL B  12      41.002  26.075  67.959  1.00  0.00      PROB    
ATOM    800  CG1 VAL B  12      41.655  28.169  68.593  1.00  2.46      PROB    
ATOM    801 HG11 VAL B  12      40.861  28.392  69.338  1.00  0.00      PROB    
ATOM    802 HG12 VAL B  12      41.986  29.076  68.044  1.00  0.00      PROB    
ATOM    803 HG13 VAL B  12      42.494  27.823  69.235  1.00  0.00      PROB    
ATOM    804  CG2 VAL B  12      40.009  27.567  66.839  1.00  2.46      PROB    
ATOM    805 HG21 VAL B  12      39.552  26.788  66.192  1.00  0.00      PROB    
ATOM    806 HG22 VAL B  12      40.460  28.301  66.137  1.00  0.00      PROB    
ATOM    807 HG23 VAL B  12      39.230  27.982  67.514  1.00  0.00      PROB    
ATOM    808  C   VAL B  12      43.660  26.455  67.165  1.00  2.04      PROB    
ATOM    809  O   VAL B  12      43.775  25.284  67.548  1.00  1.52      PROB    
ATOM    810  N   HSD B  13      44.634  27.390  67.183  1.00  2.03      PROB    
ATOM    811  HN  HSD B  13      44.492  28.338  66.908  1.00  0.00      PROB    
ATOM    812  CA  HSD B  13      45.965  27.081  67.507  1.00  2.86      PROB    
ATOM    813  HA  HSD B  13      45.918  26.119  67.997  1.00  0.00      PROB    
ATOM    814  CB  HSD B  13      46.915  27.168  66.298  1.00  2.67      PROB    
ATOM    815  HB1 HSD B  13      47.908  26.837  66.670  1.00  0.00      PROB    
ATOM    816  HB2 HSD B  13      47.082  28.206  65.937  1.00  0.00      PROB    
ATOM    817  ND1 HSD B  13      45.673  26.882  64.161  1.00  1.90      PROB    
ATOM    818  HD1 HSD B  13      45.187  27.747  64.286  1.00  0.00      PROB    
ATOM    819  CG  HSD B  13      46.441  26.334  65.180  1.00  2.46      PROB    
ATOM    820  CE1 HSD B  13      45.533  25.932  63.216  1.00  1.98      PROB    
ATOM    821  HE1 HSD B  13      45.010  26.146  62.284  1.00  0.00      PROB    
ATOM    822  NE2 HSD B  13      46.211  24.816  63.506  1.00  1.80      PROB    
ATOM    823  CD2 HSD B  13      46.844  25.121  64.807  1.00  1.98      PROB    
ATOM    824  HD2 HSD B  13      47.664  24.477  65.098  1.00  0.00      PROB    
ATOM    825  C   HSD B  13      46.511  27.942  68.610  1.00  2.04      PROB    
ATOM    826  O   HSD B  13      46.669  29.131  68.440  1.00  1.52      PROB    
ATOM    827  N   HSD B  14      46.874  27.325  69.780  1.00  2.03      PROB    
ATOM    828  HN  HSD B  14      46.566  26.388  69.924  1.00  0.00      PROB    
ATOM    829  CA  HSD B  14      47.307  28.046  70.964  1.00  2.86      PROB    
ATOM    830  HA  HSD B  14      46.995  29.076  71.057  1.00  0.00      PROB    
ATOM    831  CB  HSD B  14      46.767  27.499  72.262  1.00  2.67      PROB    
ATOM    832  HB1 HSD B  14      47.119  28.055  73.158  1.00  0.00      PROB    
ATOM    833  HB2 HSD B  14      47.018  26.417  72.287  1.00  0.00      PROB    
ATOM    834  ND1 HSD B  14      44.592  28.802  72.581  1.00  1.90      PROB    
ATOM    835  HD1 HSD B  14      44.935  29.502  73.207  1.00  0.00      PROB    
ATOM    836  CG  HSD B  14      45.268  27.600  72.225  1.00  2.46      PROB    
ATOM    837  CE1 HSD B  14      43.263  28.529  72.479  1.00  1.98      PROB    
ATOM    838  HE1 HSD B  14      42.642  29.422  72.547  1.00  0.00      PROB    
ATOM    839  NE2 HSD B  14      43.088  27.307  71.936  1.00  1.80      PROB    
ATOM    840  CD2 HSD B  14      44.330  26.713  71.810  1.00  1.98      PROB    
ATOM    841  HD2 HSD B  14      44.486  25.700  71.461  1.00  0.00      PROB    
ATOM    842  C   HSD B  14      48.772  28.038  71.220  1.00  2.04      PROB    
ATOM    843  O   HSD B  14      49.355  26.990  71.469  1.00  1.52      PROB    
ATOM    844  N   GLN B  15      49.447  29.211  71.247  1.00  2.03      PROB    
ATOM    845  HN  GLN B  15      48.901  30.043  71.189  1.00  0.00      PROB    
ATOM    846  CA  GLN B  15      50.915  29.275  71.378  1.00  2.86      PROB    
ATOM    847  HA  GLN B  15      51.276  28.267  71.519  1.00  0.00      PROB    
ATOM    848  CB  GLN B  15      51.565  30.078  70.241  1.00  2.67      PROB    
ATOM    849  HB1 GLN B  15      52.501  30.543  70.617  1.00  0.00      PROB    
ATOM    850  HB2 GLN B  15      50.968  30.946  69.886  1.00  0.00      PROB    
ATOM    851  CG  GLN B  15      51.847  29.311  68.948  1.00  2.46      PROB    
ATOM    852  HG1 GLN B  15      52.492  28.467  69.274  1.00  0.00      PROB    
ATOM    853  HG2 GLN B  15      52.325  29.961  68.185  1.00  0.00      PROB    
ATOM    854  CD  GLN B  15      50.570  28.781  68.231  1.00  1.98      PROB    
ATOM    855  OE1 GLN B  15      50.437  27.606  67.985  1.00  1.60      PROB    
ATOM    856  NE2 GLN B  15      49.731  29.755  67.909  1.00  2.00      PROB    
ATOM    857 HE21 GLN B  15      49.997  30.703  68.082  1.00  0.00      PROB    
ATOM    858 HE22 GLN B  15      48.809  29.494  67.623  1.00  0.00      PROB    
ATOM    859  C   GLN B  15      51.274  29.887  72.724  1.00  2.04      PROB    
ATOM    860  O   GLN B  15      51.140  31.073  72.838  1.00  1.52      PROB    
ATOM    861  N   LYS B  16      51.828  29.162  73.684  1.00  2.03      PROB    
ATOM    862  HN  LYS B  16      51.973  28.179  73.602  1.00  0.00      PROB    
ATOM    863  CA  LYS B  16      52.012  29.662  75.014  1.00  2.86      PROB    
ATOM    864  HA  LYS B  16      51.542  30.620  75.178  1.00  0.00      PROB    
ATOM    865  CB  LYS B  16      51.288  28.726  76.010  1.00  2.67      PROB    
ATOM    866  HB1 LYS B  16      51.341  27.652  75.732  1.00  0.00      PROB    
ATOM    867  HB2 LYS B  16      50.212  29.001  75.978  1.00  0.00      PROB    
ATOM    868  CG  LYS B  16      51.653  28.891  77.502  1.00  2.46      PROB    
ATOM    869  HG1 LYS B  16      51.405  29.901  77.891  1.00  0.00      PROB    
ATOM    870  HG2 LYS B  16      52.711  28.636  77.726  1.00  0.00      PROB    
ATOM    871  CD  LYS B  16      50.596  27.975  78.227  1.00  2.44      PROB    
ATOM    872  HD1 LYS B  16      50.775  26.936  77.876  1.00  0.00      PROB    
ATOM    873  HD2 LYS B  16      49.556  28.351  78.124  1.00  0.00      PROB    
ATOM    874  CE  LYS B  16      50.704  27.726  79.813  1.00  2.80      PROB    
ATOM    875  HE1 LYS B  16      50.321  28.653  80.291  1.00  0.00      PROB    
ATOM    876  HE2 LYS B  16      51.735  27.362  80.010  1.00  0.00      PROB    
ATOM    877  NZ  LYS B  16      49.761  26.713  80.334  1.00  1.80      PROB    
ATOM    878  HZ1 LYS B  16      48.750  26.881  80.157  1.00  0.00      PROB    
ATOM    879  HZ2 LYS B  16      49.954  26.696  81.355  1.00  0.00      PROB    
ATOM    880  HZ3 LYS B  16      50.002  25.729  80.097  1.00  0.00      PROB    
ATOM    881  C   LYS B  16      53.469  29.601  75.363  1.00  2.04      PROB    
ATOM    882  O   LYS B  16      54.043  28.532  75.327  1.00  1.52      PROB    
ATOM    883  N   LEU B  17      54.103  30.718  75.614  1.00  2.03      PROB    
ATOM    884  HN  LEU B  17      53.772  31.630  75.382  1.00  0.00      PROB    
ATOM    885  CA  LEU B  17      55.449  30.708  76.090  1.00  2.86      PROB    
ATOM    886  HA  LEU B  17      55.734  29.696  76.338  1.00  0.00      PROB    
ATOM    887  CB  LEU B  17      56.484  31.372  75.052  1.00  2.67      PROB    
ATOM    888  HB1 LEU B  17      56.175  32.405  74.782  1.00  0.00      PROB    
ATOM    889  HB2 LEU B  17      56.352  30.687  74.187  1.00  0.00      PROB    
ATOM    890  CG  LEU B  17      57.992  31.386  75.473  1.00  2.46      PROB    
ATOM    891  HG  LEU B  17      58.054  31.964  76.420  1.00  0.00      PROB    
ATOM    892  CD1 LEU B  17      58.556  30.030  75.830  1.00  2.44      PROB    
ATOM    893 HD11 LEU B  17      59.607  30.257  76.108  1.00  0.00      PROB    
ATOM    894 HD12 LEU B  17      58.559  29.521  74.842  1.00  0.00      PROB    
ATOM    895 HD13 LEU B  17      58.059  29.375  76.577  1.00  0.00      PROB    
ATOM    896  CD2 LEU B  17      58.778  32.014  74.304  1.00  2.44      PROB    
ATOM    897 HD21 LEU B  17      58.616  33.112  74.262  1.00  0.00      PROB    
ATOM    898 HD22 LEU B  17      58.545  31.571  73.313  1.00  0.00      PROB    
ATOM    899 HD23 LEU B  17      59.847  31.845  74.557  1.00  0.00      PROB    
ATOM    900  C   LEU B  17      55.484  31.446  77.379  1.00  2.04      PROB    
ATOM    901  O   LEU B  17      55.110  32.600  77.408  1.00  1.52      PROB    
ATOM    902  N   VAL B  18      56.133  30.809  78.358  1.00  2.03      PROB    
ATOM    903  HN  VAL B  18      56.525  29.900  78.245  1.00  0.00      PROB    
ATOM    904  CA  VAL B  18      56.698  31.504  79.555  1.00  2.86      PROB    
ATOM    905  HA  VAL B  18      56.461  32.557  79.558  1.00  0.00      PROB    
ATOM    906  CB  VAL B  18      56.106  30.959  80.859  1.00  2.67      PROB    
ATOM    907  HB  VAL B  18      56.486  29.937  81.070  1.00  0.00      PROB    
ATOM    908  CG1 VAL B  18      56.543  31.860  81.976  1.00  2.46      PROB    
ATOM    909 HG11 VAL B  18      57.622  31.812  82.239  1.00  0.00      PROB    
ATOM    910 HG12 VAL B  18      56.115  31.549  82.952  1.00  0.00      PROB    
ATOM    911 HG13 VAL B  18      56.323  32.925  81.744  1.00  0.00      PROB    
ATOM    912  CG2 VAL B  18      54.567  30.806  80.743  1.00  2.46      PROB    
ATOM    913 HG21 VAL B  18      54.128  30.253  81.600  1.00  0.00      PROB    
ATOM    914 HG22 VAL B  18      54.338  30.204  79.837  1.00  0.00      PROB    
ATOM    915 HG23 VAL B  18      54.129  31.827  80.707  1.00  0.00      PROB    
ATOM    916  C   VAL B  18      58.168  31.382  79.421  1.00  2.04      PROB    
ATOM    917  O   VAL B  18      58.754  30.377  79.157  1.00  1.52      PROB    
ATOM    918  N   PHE B  19      58.786  32.595  79.431  1.00  2.03      PROB    
ATOM    919  HN  PHE B  19      58.250  33.340  79.821  1.00  0.00      PROB    
ATOM    920  CA  PHE B  19      60.163  32.842  79.128  1.00  2.86      PROB    
ATOM    921  HA  PHE B  19      60.703  31.908  79.078  1.00  0.00      PROB    
ATOM    922  CB  PHE B  19      60.270  33.648  77.767  1.00  2.67      PROB    
ATOM    923  HB1 PHE B  19      59.899  34.665  78.019  1.00  0.00      PROB    
ATOM    924  HB2 PHE B  19      59.575  33.278  76.983  1.00  0.00      PROB    
ATOM    925  CG  PHE B  19      61.660  33.770  77.162  1.00  2.46      PROB    
ATOM    926  CD1 PHE B  19      61.883  34.613  76.106  1.00  2.00      PROB    
ATOM    927  HD1 PHE B  19      61.189  35.373  75.776  1.00  0.00      PROB    
ATOM    928  CE1 PHE B  19      63.195  34.725  75.617  1.00  2.00      PROB    
ATOM    929  HE1 PHE B  19      63.415  35.556  74.963  1.00  0.00      PROB    
ATOM    930  CZ  PHE B  19      64.223  33.925  76.153  1.00  2.00      PROB    
ATOM    931  HZ  PHE B  19      65.265  34.095  75.927  1.00  0.00      PROB    
ATOM    932  CD2 PHE B  19      62.656  32.999  77.702  1.00  2.00      PROB    
ATOM    933  HD2 PHE B  19      62.573  32.200  78.424  1.00  0.00      PROB    
ATOM    934  CE2 PHE B  19      63.948  33.060  77.213  1.00  2.00      PROB    
ATOM    935  HE2 PHE B  19      64.702  32.392  77.602  1.00  0.00      PROB    
ATOM    936  C   PHE B  19      60.753  33.606  80.342  1.00  2.04      PROB    
ATOM    937  O   PHE B  19      60.276  34.626  80.846  1.00  1.52      PROB    
ATOM    938  N   PHE B  20      61.871  32.980  80.859  1.00  2.03      PROB    
ATOM    939  HN  PHE B  20      62.199  32.087  80.560  1.00  0.00      PROB    
ATOM    940  CA  PHE B  20      62.611  33.543  81.977  1.00  2.86      PROB    
ATOM    941  HA  PHE B  20      62.196  34.484  82.305  1.00  0.00      PROB    
ATOM    942  CB  PHE B  20      62.587  32.680  83.265  1.00  2.67      PROB    
ATOM    943  HB1 PHE B  20      63.288  33.047  84.046  1.00  0.00      PROB    
ATOM    944  HB2 PHE B  20      62.911  31.637  83.061  1.00  0.00      PROB    
ATOM    945  CG  PHE B  20      61.207  32.592  83.950  1.00  2.46      PROB    
ATOM    946  CD1 PHE B  20      60.478  31.381  84.106  1.00  2.00      PROB    
ATOM    947  HD1 PHE B  20      60.905  30.480  83.691  1.00  0.00      PROB    
ATOM    948  CE1 PHE B  20      59.214  31.367  84.800  1.00  2.00      PROB    
ATOM    949  HE1 PHE B  20      58.644  30.451  84.857  1.00  0.00      PROB    
ATOM    950  CZ  PHE B  20      58.748  32.554  85.429  1.00  2.00      PROB    
ATOM    951  HZ  PHE B  20      57.816  32.480  85.969  1.00  0.00      PROB    
ATOM    952  CD2 PHE B  20      60.757  33.712  84.666  1.00  2.00      PROB    
ATOM    953  HD2 PHE B  20      61.344  34.617  84.731  1.00  0.00      PROB    
ATOM    954  CE2 PHE B  20      59.637  33.606  85.483  1.00  2.00      PROB    
ATOM    955  HE2 PHE B  20      59.467  34.504  86.057  1.00  0.00      PROB    
ATOM    956  C   PHE B  20      64.093  33.747  81.663  1.00  2.04      PROB    
ATOM    957  O   PHE B  20      64.732  32.697  81.389  1.00  1.52      PROB    
ATOM    958  N   ALA B  21      64.571  34.997  81.682  1.00  2.03      PROB    
ATOM    959  HN  ALA B  21      64.083  35.771  82.079  1.00  0.00      PROB    
ATOM    960  CA  ALA B  21      65.968  35.341  81.365  1.00  2.86      PROB    
ATOM    961  HA  ALA B  21      66.378  34.369  81.136  1.00  0.00      PROB    
ATOM    962  CB  ALA B  21      65.953  36.380  80.174  1.00  2.67      PROB    
ATOM    963  HB1 ALA B  21      65.271  37.255  80.229  1.00  0.00      PROB    
ATOM    964  HB2 ALA B  21      65.660  35.808  79.268  1.00  0.00      PROB    
ATOM    965  HB3 ALA B  21      66.984  36.753  79.991  1.00  0.00      PROB    
ATOM    966  C   ALA B  21      66.609  35.921  82.579  1.00  2.04      PROB    
ATOM    967  O   ALA B  21      66.186  36.894  83.266  1.00  1.52      PROB    
ATOM    968  N   GLU B  22      67.789  35.406  82.894  1.00  2.03      PROB    
ATOM    969  HN  GLU B  22      68.347  34.703  82.460  1.00  0.00      PROB    
ATOM    970  CA  GLU B  22      68.522  35.910  84.003  1.00  2.86      PROB    
ATOM    971  HA  GLU B  22      68.106  36.828  84.391  1.00  0.00      PROB    
ATOM    972  CB  GLU B  22      68.680  34.818  85.114  1.00  2.67      PROB    
ATOM    973  HB1 GLU B  22      69.350  35.225  85.900  1.00  0.00      PROB    
ATOM    974  HB2 GLU B  22      69.146  33.865  84.782  1.00  0.00      PROB    
ATOM    975  CG  GLU B  22      67.286  34.324  85.793  1.00  2.77      PROB    
ATOM    976  HG1 GLU B  22      66.852  33.526  85.153  1.00  0.00      PROB    
ATOM    977  HG2 GLU B  22      66.629  35.216  85.876  1.00  0.00      PROB    
ATOM    978  CD  GLU B  22      67.477  33.724  87.235  1.00  1.98      PROB    
ATOM    979  OE1 GLU B  22      68.280  34.184  88.079  1.00  1.40      PROB    
ATOM    980  OE2 GLU B  22      66.782  32.740  87.599  1.00  1.40      PROB    
ATOM    981  C   GLU B  22      69.871  36.263  83.587  1.00  2.04      PROB    
ATOM    982  O   GLU B  22      70.637  35.411  83.097  1.00  1.52      PROB    
ATOM    983  N   ASP B  23      70.251  37.536  83.617  1.00  2.03      PROB    
ATOM    984  HN  ASP B  23      69.643  38.300  83.821  1.00  0.00      PROB    
ATOM    985  CA  ASP B  23      71.621  37.940  83.424  1.00  2.86      PROB    
ATOM    986  HA  ASP B  23      71.680  38.923  83.866  1.00  0.00      PROB    
ATOM    987  CB  ASP B  23      72.758  37.027  84.128  1.00  2.67      PROB    
ATOM    988  HB1 ASP B  23      73.682  37.537  83.780  1.00  0.00      PROB    
ATOM    989  HB2 ASP B  23      72.821  35.994  83.723  1.00  0.00      PROB    
ATOM    990  CG  ASP B  23      72.775  36.880  85.658  1.00  1.98      PROB    
ATOM    991  OD1 ASP B  23      73.718  36.173  86.239  1.00  1.40      PROB    
ATOM    992  OD2 ASP B  23      71.876  37.454  86.335  1.00  1.40      PROB    
ATOM    993  C   ASP B  23      71.888  38.011  81.918  1.00  2.04      PROB    
ATOM    994  O   ASP B  23      72.646  37.214  81.400  1.00  1.52      PROB    
ATOM    995  N   VAL B  24      71.257  38.995  81.204  1.00  2.03      PROB    
ATOM    996  HN  VAL B  24      70.763  39.668  81.748  1.00  0.00      PROB    
ATOM    997  CA  VAL B  24      71.441  39.194  79.763  1.00  2.86      PROB    
ATOM    998  HA  VAL B  24      71.894  38.300  79.361  1.00  0.00      PROB    
ATOM    999  CB  VAL B  24      70.268  39.376  78.916  1.00  2.67      PROB    
ATOM   1000  HB  VAL B  24      69.917  40.429  78.975  1.00  0.00      PROB    
ATOM   1001  CG1 VAL B  24      70.671  39.117  77.447  1.00  2.46      PROB    
ATOM   1002 HG11 VAL B  24      69.795  39.435  76.842  1.00  0.00      PROB    
ATOM   1003 HG12 VAL B  24      70.773  38.033  77.229  1.00  0.00      PROB    
ATOM   1004 HG13 VAL B  24      71.578  39.688  77.153  1.00  0.00      PROB    
ATOM   1005  CG2 VAL B  24      69.127  38.502  79.380  1.00  2.46      PROB    
ATOM   1006 HG21 VAL B  24      69.434  37.438  79.293  1.00  0.00      PROB    
ATOM   1007 HG22 VAL B  24      68.246  38.643  78.718  1.00  0.00      PROB    
ATOM   1008 HG23 VAL B  24      68.867  38.623  80.453  1.00  0.00      PROB    
ATOM   1009  C   VAL B  24      72.439  40.358  79.571  1.00  2.04      PROB    
ATOM   1010  O   VAL B  24      72.354  41.420  80.117  1.00  1.52      PROB    
ATOM   1011  N   GLY B  25      73.544  40.188  78.763  1.00  2.03      PROB    
ATOM   1012  HN  GLY B  25      73.641  39.320  78.282  1.00  0.00      PROB    
ATOM   1013  CA  GLY B  25      74.689  41.083  78.492  1.00  2.38      PROB    
ATOM   1014  HA1 GLY B  25      75.538  40.512  78.145  1.00  0.00      PROB    
ATOM   1015  HA2 GLY B  25      75.061  41.600  79.365  1.00  0.00      PROB    
ATOM   1016  C   GLY B  25      74.345  41.986  77.289  1.00  2.04      PROB    
ATOM   1017  O   GLY B  25      73.205  42.041  76.814  1.00  1.52      PROB    
ATOM   1018  N   SER B  26      75.280  42.769  76.781  1.00  2.03      PROB    
ATOM   1019  HN  SER B  26      76.208  42.571  77.086  1.00  0.00      PROB    
ATOM   1020  CA  SER B  26      75.090  43.653  75.577  1.00  2.86      PROB    
ATOM   1021  HA  SER B  26      74.258  44.304  75.797  1.00  0.00      PROB    
ATOM   1022  CB  SER B  26      76.292  44.558  75.310  1.00  2.67      PROB    
ATOM   1023  HB1 SER B  26      77.230  43.987  75.140  1.00  0.00      PROB    
ATOM   1024  HB2 SER B  26      76.623  45.158  76.185  1.00  0.00      PROB    
ATOM   1025  OG  SER B  26      76.126  45.459  74.217  1.00  1.64      PROB    
ATOM   1026  HG1 SER B  26      75.499  46.106  74.547  1.00  0.00      PROB    
ATOM   1027  C   SER B  26      74.713  42.896  74.317  1.00  2.04      PROB    
ATOM   1028  O   SER B  26      75.487  42.188  73.724  1.00  1.52      PROB    
ATOM   1029  N   ASN B  27      73.489  43.226  73.848  1.00  2.03      PROB    
ATOM   1030  HN  ASN B  27      72.893  43.762  74.442  1.00  0.00      PROB    
ATOM   1031  CA  ASN B  27      72.846  42.605  72.677  1.00  2.86      PROB    
ATOM   1032  HA  ASN B  27      73.410  41.716  72.436  1.00  0.00      PROB    
ATOM   1033  CB  ASN B  27      71.395  42.280  72.946  1.00  2.67      PROB    
ATOM   1034  HB1 ASN B  27      70.910  43.189  73.361  1.00  0.00      PROB    
ATOM   1035  HB2 ASN B  27      71.252  41.503  73.728  1.00  0.00      PROB    
ATOM   1036  CG  ASN B  27      70.660  41.843  71.753  1.00  1.98      PROB    
ATOM   1037  OD1 ASN B  27      71.034  40.935  71.010  1.00  1.60      PROB    
ATOM   1038  ND2 ASN B  27      69.458  42.400  71.495  1.00  2.00      PROB    
ATOM   1039 HD21 ASN B  27      68.876  42.143  70.724  1.00  0.00      PROB    
ATOM   1040 HD22 ASN B  27      69.278  43.337  71.794  1.00  0.00      PROB    
ATOM   1041  C   ASN B  27      73.073  43.513  71.408  1.00  2.04      PROB    
ATOM   1042  O   ASN B  27      72.576  44.647  71.365  1.00  1.52      PROB    
ATOM   1043  N   LYS B  28      73.704  43.085  70.362  1.00  2.03      PROB    
ATOM   1044  HN  LYS B  28      74.079  42.163  70.314  1.00  0.00      PROB    
ATOM   1045  CA  LYS B  28      73.875  43.804  69.140  1.00  2.86      PROB    
ATOM   1046  HA  LYS B  28      73.308  44.720  69.220  1.00  0.00      PROB    
ATOM   1047  CB  LYS B  28      75.376  44.221  68.760  1.00  2.67      PROB    
ATOM   1048  HB1 LYS B  28      75.881  44.577  69.684  1.00  0.00      PROB    
ATOM   1049  HB2 LYS B  28      75.276  44.974  67.950  1.00  0.00      PROB    
ATOM   1050  CG  LYS B  28      76.249  43.101  68.229  1.00  2.46      PROB    
ATOM   1051  HG1 LYS B  28      75.896  42.831  67.210  1.00  0.00      PROB    
ATOM   1052  HG2 LYS B  28      76.188  42.174  68.838  1.00  0.00      PROB    
ATOM   1053  CD  LYS B  28      77.714  43.555  67.817  1.00  2.44      PROB    
ATOM   1054  HD1 LYS B  28      78.204  44.155  68.614  1.00  0.00      PROB    
ATOM   1055  HD2 LYS B  28      77.538  44.096  66.863  1.00  0.00      PROB    
ATOM   1056  CE  LYS B  28      78.665  42.347  67.483  1.00  2.80      PROB    
ATOM   1057  HE1 LYS B  28      78.104  41.809  66.689  1.00  0.00      PROB    
ATOM   1058  HE2 LYS B  28      78.870  41.627  68.304  1.00  0.00      PROB    
ATOM   1059  NZ  LYS B  28      79.951  42.687  66.853  1.00  1.80      PROB    
ATOM   1060  HZ1 LYS B  28      80.526  41.891  66.509  1.00  0.00      PROB    
ATOM   1061  HZ2 LYS B  28      80.489  43.358  67.437  1.00  0.00      PROB    
ATOM   1062  HZ3 LYS B  28      79.737  43.267  66.016  1.00  0.00      PROB    
ATOM   1063  C   LYS B  28      73.145  43.139  67.995  1.00  2.04      PROB    
ATOM   1064  O   LYS B  28      73.284  43.584  66.831  1.00  1.52      PROB    
ATOM   1065  N   GLY B  29      72.508  41.984  68.271  1.00  2.03      PROB    
ATOM   1066  HN  GLY B  29      72.511  41.726  69.234  1.00  0.00      PROB    
ATOM   1067  CA  GLY B  29      71.765  41.087  67.446  1.00  2.38      PROB    
ATOM   1068  HA1 GLY B  29      71.917  40.060  67.744  1.00  0.00      PROB    
ATOM   1069  HA2 GLY B  29      72.104  41.219  66.429  1.00  0.00      PROB    
ATOM   1070  C   GLY B  29      70.312  41.387  67.450  1.00  2.04      PROB    
ATOM   1071  O   GLY B  29      69.900  42.549  67.659  1.00  1.52      PROB    
ATOM   1072  N   ALA B  30      69.484  40.305  67.324  1.00  2.03      PROB    
ATOM   1073  HN  ALA B  30      69.831  39.405  67.070  1.00  0.00      PROB    
ATOM   1074  CA  ALA B  30      68.050  40.292  67.650  1.00  2.86      PROB    
ATOM   1075  HA  ALA B  30      67.742  41.261  68.016  1.00  0.00      PROB    
ATOM   1076  CB  ALA B  30      67.384  39.948  66.307  1.00  2.67      PROB    
ATOM   1077  HB1 ALA B  30      66.287  39.864  66.462  1.00  0.00      PROB    
ATOM   1078  HB2 ALA B  30      67.764  39.021  65.826  1.00  0.00      PROB    
ATOM   1079  HB3 ALA B  30      67.481  40.742  65.536  1.00  0.00      PROB    
ATOM   1080  C   ALA B  30      67.718  39.289  68.728  1.00  2.04      PROB    
ATOM   1081  O   ALA B  30      68.205  38.194  68.730  1.00  1.52      PROB    
ATOM   1082  N   ILE B  31      66.961  39.752  69.804  1.00  2.03      PROB    
ATOM   1083  HN  ILE B  31      66.779  40.731  69.845  1.00  0.00      PROB    
ATOM   1084  CA  ILE B  31      66.346  38.863  70.822  1.00  2.86      PROB    
ATOM   1085  HA  ILE B  31      66.594  37.814  70.744  1.00  0.00      PROB    
ATOM   1086  CB  ILE B  31      66.723  39.350  72.205  1.00  2.67      PROB    
ATOM   1087  HB  ILE B  31      66.777  40.460  72.174  1.00  0.00      PROB    
ATOM   1088  CG2 ILE B  31      65.793  38.755  73.274  1.00  2.46      PROB    
ATOM   1089 HG21 ILE B  31      66.316  38.700  74.253  1.00  0.00      PROB    
ATOM   1090 HG22 ILE B  31      65.770  37.651  73.152  1.00  0.00      PROB    
ATOM   1091 HG23 ILE B  31      64.734  39.081  73.346  1.00  0.00      PROB    
ATOM   1092  CG1 ILE B  31      68.254  39.193  72.619  1.00  2.46      PROB    
ATOM   1093 HG11 ILE B  31      68.898  39.642  71.833  1.00  0.00      PROB    
ATOM   1094 HG12 ILE B  31      68.490  38.108  72.605  1.00  0.00      PROB    
ATOM   1095  CD  ILE B  31      68.684  39.843  73.956  1.00  2.44      PROB    
ATOM   1096  HD1 ILE B  31      68.058  39.402  74.761  1.00  0.00      PROB    
ATOM   1097  HD2 ILE B  31      68.604  40.951  73.973  1.00  0.00      PROB    
ATOM   1098  HD3 ILE B  31      69.743  39.564  74.145  1.00  0.00      PROB    
ATOM   1099  C   ILE B  31      64.876  38.982  70.610  1.00  2.04      PROB    
ATOM   1100  O   ILE B  31      64.306  40.040  70.752  1.00  1.52      PROB    
ATOM   1101  N   ILE B  32      64.180  37.909  70.206  1.00  2.03      PROB    
ATOM   1102  HN  ILE B  32      64.672  37.145  69.797  1.00  0.00      PROB    
ATOM   1103  CA  ILE B  32      62.772  37.830  70.031  1.00  2.86      PROB    
ATOM   1104  HA  ILE B  32      62.360  38.786  70.319  1.00  0.00      PROB    
ATOM   1105  CB  ILE B  32      62.385  37.599  68.556  1.00  2.67      PROB    
ATOM   1106  HB  ILE B  32      62.644  36.556  68.275  1.00  0.00      PROB    
ATOM   1107  CG2 ILE B  32      60.861  37.658  68.433  1.00  2.46      PROB    
ATOM   1108 HG21 ILE B  32      60.430  38.643  68.714  1.00  0.00      PROB    
ATOM   1109 HG22 ILE B  32      60.351  36.905  69.071  1.00  0.00      PROB    
ATOM   1110 HG23 ILE B  32      60.539  37.427  67.395  1.00  0.00      PROB    
ATOM   1111  CG1 ILE B  32      63.283  38.560  67.591  1.00  2.46      PROB    
ATOM   1112 HG11 ILE B  32      64.335  38.207  67.638  1.00  0.00      PROB    
ATOM   1113 HG12 ILE B  32      63.291  39.594  67.998  1.00  0.00      PROB    
ATOM   1114  CD  ILE B  32      62.833  38.553  66.151  1.00  2.44      PROB    
ATOM   1115  HD1 ILE B  32      61.748  38.743  66.008  1.00  0.00      PROB    
ATOM   1116  HD2 ILE B  32      63.166  37.583  65.723  1.00  0.00      PROB    
ATOM   1117  HD3 ILE B  32      63.444  39.360  65.694  1.00  0.00      PROB    
ATOM   1118  C   ILE B  32      62.216  36.868  70.993  1.00  2.04      PROB    
ATOM   1119  O   ILE B  32      62.762  35.769  71.244  1.00  1.52      PROB    
ATOM   1120  N   GLY B  33      61.094  37.275  71.598  1.00  2.03      PROB    
ATOM   1121  HN  GLY B  33      60.716  38.193  71.507  1.00  0.00      PROB    
ATOM   1122  CA  GLY B  33      60.446  36.450  72.566  1.00  2.38      PROB    
ATOM   1123  HA1 GLY B  33      59.780  37.194  72.978  1.00  0.00      PROB    
ATOM   1124  HA2 GLY B  33      61.178  36.120  73.288  1.00  0.00      PROB    
ATOM   1125  C   GLY B  33      59.655  35.219  72.060  1.00  2.04      PROB    
ATOM   1126  O   GLY B  33      60.090  34.106  72.292  1.00  1.52      PROB    
ATOM   1127  N   LEU B  34      58.562  35.475  71.238  1.00  2.03      PROB    
ATOM   1128  HN  LEU B  34      58.352  36.423  71.008  1.00  0.00      PROB    
ATOM   1129  CA  LEU B  34      57.809  34.360  70.599  1.00  2.86      PROB    
ATOM   1130  HA  LEU B  34      58.383  33.468  70.400  1.00  0.00      PROB    
ATOM   1131  CB  LEU B  34      56.476  33.957  71.358  1.00  2.67      PROB    
ATOM   1132  HB1 LEU B  34      56.337  34.862  71.987  1.00  0.00      PROB    
ATOM   1133  HB2 LEU B  34      56.763  33.148  72.063  1.00  0.00      PROB    
ATOM   1134  CG  LEU B  34      55.217  33.481  70.609  1.00  2.46      PROB    
ATOM   1135  HG  LEU B  34      54.928  34.232  69.843  1.00  0.00      PROB    
ATOM   1136  CD1 LEU B  34      55.320  32.086  70.026  1.00  2.44      PROB    
ATOM   1137 HD11 LEU B  34      55.822  31.376  70.717  1.00  0.00      PROB    
ATOM   1138 HD12 LEU B  34      55.956  32.208  69.124  1.00  0.00      PROB    
ATOM   1139 HD13 LEU B  34      54.286  31.754  69.790  1.00  0.00      PROB    
ATOM   1140  CD2 LEU B  34      54.042  33.440  71.633  1.00  2.44      PROB    
ATOM   1141 HD21 LEU B  34      54.331  32.667  72.377  1.00  0.00      PROB    
ATOM   1142 HD22 LEU B  34      53.064  33.299  71.125  1.00  0.00      PROB    
ATOM   1143 HD23 LEU B  34      53.995  34.450  72.095  1.00  0.00      PROB    
ATOM   1144  C   LEU B  34      57.472  34.835  69.175  1.00  2.04      PROB    
ATOM   1145  O   LEU B  34      56.828  35.863  68.913  1.00  1.52      PROB    
ATOM   1146  N   MET B  35      58.033  34.141  68.216  1.00  2.03      PROB    
ATOM   1147  HN  MET B  35      58.464  33.251  68.346  1.00  0.00      PROB    
ATOM   1148  CA  MET B  35      58.010  34.539  66.828  1.00  2.86      PROB    
ATOM   1149  HA  MET B  35      57.382  35.406  66.678  1.00  0.00      PROB    
ATOM   1150  CB  MET B  35      59.463  34.750  66.294  1.00  2.67      PROB    
ATOM   1151  HB1 MET B  35      59.931  33.743  66.302  1.00  0.00      PROB    
ATOM   1152  HB2 MET B  35      60.002  35.469  66.947  1.00  0.00      PROB    
ATOM   1153  CG  MET B  35      59.453  35.214  64.829  1.00  2.46      PROB    
ATOM   1154  HG1 MET B  35      58.662  35.975  64.662  1.00  0.00      PROB    
ATOM   1155  HG2 MET B  35      59.204  34.297  64.253  1.00  0.00      PROB    
ATOM   1156  SD  MET B  35      61.110  35.737  64.318  1.00  2.00      PROB    
ATOM   1157  CE  MET B  35      60.576  35.871  62.572  1.00  2.10      PROB    
ATOM   1158  HE1 MET B  35      61.440  36.082  61.906  1.00  0.00      PROB    
ATOM   1159  HE2 MET B  35      59.947  36.785  62.501  1.00  0.00      PROB    
ATOM   1160  HE3 MET B  35      59.953  35.001  62.274  1.00  0.00      PROB    
ATOM   1161  C   MET B  35      57.281  33.413  66.135  1.00  2.04      PROB    
ATOM   1162  O   MET B  35      57.515  32.193  66.315  1.00  1.52      PROB    
ATOM   1163  N   VAL B  36      56.274  33.828  65.452  1.00  2.03      PROB    
ATOM   1164  HN  VAL B  36      56.087  34.793  65.283  1.00  0.00      PROB    
ATOM   1165  CA  VAL B  36      55.354  32.993  64.770  1.00  2.86      PROB    
ATOM   1166  HA  VAL B  36      55.639  31.953  64.712  1.00  0.00      PROB    
ATOM   1167  CB  VAL B  36      53.983  32.929  65.415  1.00  2.67      PROB    
ATOM   1168  HB  VAL B  36      53.521  32.099  64.838  1.00  0.00      PROB    
ATOM   1169  CG1 VAL B  36      54.020  32.656  66.943  1.00  2.46      PROB    
ATOM   1170 HG11 VAL B  36      54.036  33.669  67.399  1.00  0.00      PROB    
ATOM   1171 HG12 VAL B  36      54.957  32.141  67.243  1.00  0.00      PROB    
ATOM   1172 HG13 VAL B  36      53.142  32.148  67.398  1.00  0.00      PROB    
ATOM   1173  CG2 VAL B  36      53.116  34.179  65.242  1.00  2.46      PROB    
ATOM   1174 HG21 VAL B  36      52.921  34.407  64.172  1.00  0.00      PROB    
ATOM   1175 HG22 VAL B  36      53.577  35.042  65.769  1.00  0.00      PROB    
ATOM   1176 HG23 VAL B  36      52.154  34.217  65.796  1.00  0.00      PROB    
ATOM   1177  C   VAL B  36      55.368  33.318  63.289  1.00  2.04      PROB    
ATOM   1178  O   VAL B  36      55.160  34.440  62.828  1.00  1.52      PROB    
ATOM   1179  N   GLY B  37      55.729  32.253  62.440  1.00  2.03      PROB    
ATOM   1180  HN  GLY B  37      55.766  31.330  62.816  1.00  0.00      PROB    
ATOM   1181  CA  GLY B  37      56.003  32.482  61.063  1.00  2.38      PROB    
ATOM   1182  HA1 GLY B  37      55.295  33.196  60.669  1.00  0.00      PROB    
ATOM   1183  HA2 GLY B  37      55.953  31.497  60.622  1.00  0.00      PROB    
ATOM   1184  C   GLY B  37      57.385  33.129  60.725  1.00  2.04      PROB    
ATOM   1185  O   GLY B  37      58.206  33.486  61.591  1.00  1.52      PROB    
ATOM   1186  N   GLY B  38      57.589  33.390  59.432  1.00  2.03      PROB    
ATOM   1187  HN  GLY B  38      56.910  33.132  58.749  1.00  0.00      PROB    
ATOM   1188  CA  GLY B  38      58.697  34.196  58.922  1.00  2.38      PROB    
ATOM   1189  HA1 GLY B  38      59.109  34.817  59.703  1.00  0.00      PROB    
ATOM   1190  HA2 GLY B  38      58.415  34.835  58.098  1.00  0.00      PROB    
ATOM   1191  C   GLY B  38      59.887  33.479  58.426  1.00  2.04      PROB    
ATOM   1192  O   GLY B  38      59.712  32.239  58.222  1.00  1.52      PROB    
ATOM   1193  N   VAL B  39      60.908  34.171  58.060  1.00  2.03      PROB    
ATOM   1194  HN  VAL B  39      60.806  35.163  58.095  1.00  0.00      PROB    
ATOM   1195  CA  VAL B  39      62.160  33.625  57.571  1.00  2.86      PROB    
ATOM   1196  HA  VAL B  39      62.241  32.553  57.473  1.00  0.00      PROB    
ATOM   1197  CB  VAL B  39      62.363  34.120  56.056  1.00  2.67      PROB    
ATOM   1198  HB  VAL B  39      62.332  35.229  56.112  1.00  0.00      PROB    
ATOM   1199  CG1 VAL B  39      63.746  33.711  55.609  1.00  2.46      PROB    
ATOM   1200 HG11 VAL B  39      63.896  32.634  55.837  1.00  0.00      PROB    
ATOM   1201 HG12 VAL B  39      64.549  34.198  56.203  1.00  0.00      PROB    
ATOM   1202 HG13 VAL B  39      63.867  33.861  54.515  1.00  0.00      PROB    
ATOM   1203  CG2 VAL B  39      61.337  33.578  55.083  1.00  2.46      PROB    
ATOM   1204 HG21 VAL B  39      61.329  33.982  54.049  1.00  0.00      PROB    
ATOM   1205 HG22 VAL B  39      60.302  33.608  55.486  1.00  0.00      PROB    
ATOM   1206 HG23 VAL B  39      61.604  32.508  54.947  1.00  0.00      PROB    
ATOM   1207  C   VAL B  39      63.201  33.978  58.510  1.00  2.04      PROB    
ATOM   1208  O   VAL B  39      63.323  35.166  58.873  1.00  1.52      PROB    
ATOM   1209  N   VAL B  40      63.998  33.001  59.012  1.00  2.03      PROB    
ATOM   1210  HN  VAL B  40      63.841  32.024  58.888  1.00  0.00      PROB    
ATOM   1211  CA  VAL B  40      65.181  33.299  59.797  1.00  2.86      PROB    
ATOM   1212  HA  VAL B  40      65.226  34.324  60.132  1.00  0.00      PROB    
ATOM   1213  CB  VAL B  40      65.262  32.463  61.036  1.00  2.67      PROB    
ATOM   1214  HB  VAL B  40      65.642  31.423  60.946  1.00  0.00      PROB    
ATOM   1215  CG1 VAL B  40      66.312  33.144  61.931  1.00  2.46      PROB    
ATOM   1216 HG11 VAL B  40      65.903  34.024  62.471  1.00  0.00      PROB    
ATOM   1217 HG12 VAL B  40      67.193  33.470  61.338  1.00  0.00      PROB    
ATOM   1218 HG13 VAL B  40      66.565  32.455  62.765  1.00  0.00      PROB    
ATOM   1219  CG2 VAL B  40      63.875  32.369  61.796  1.00  2.46      PROB    
ATOM   1220 HG21 VAL B  40      63.490  33.386  62.028  1.00  0.00      PROB    
ATOM   1221 HG22 VAL B  40      63.952  31.872  62.787  1.00  0.00      PROB    
ATOM   1222 HG23 VAL B  40      63.092  31.860  61.194  1.00  0.00      PROB    
ATOM   1223  C   VAL B  40      66.419  32.929  58.979  1.00  2.04      PROB    
ATOM   1224  O   VAL B  40      66.586  31.766  58.574  1.00  1.52      PROB    
ATOM   1225  N   ILE B  41      67.344  33.842  58.719  1.00  2.03      PROB    
ATOM   1226  HN  ILE B  41      67.211  34.753  59.101  1.00  0.00      PROB    
ATOM   1227  CA  ILE B  41      68.540  33.615  57.994  1.00  2.86      PROB    
ATOM   1228  HA  ILE B  41      68.562  32.572  57.716  1.00  0.00      PROB    
ATOM   1229  CB  ILE B  41      68.637  34.359  56.705  1.00  2.67      PROB    
ATOM   1230  HB  ILE B  41      68.488  35.426  56.977  1.00  0.00      PROB    
ATOM   1231  CG2 ILE B  41      70.021  34.056  56.035  1.00  2.46      PROB    
ATOM   1232 HG21 ILE B  41      70.880  34.359  56.671  1.00  0.00      PROB    
ATOM   1233 HG22 ILE B  41      70.065  34.684  55.119  1.00  0.00      PROB    
ATOM   1234 HG23 ILE B  41      70.109  32.995  55.718  1.00  0.00      PROB    
ATOM   1235  CG1 ILE B  41      67.464  34.020  55.707  1.00  2.46      PROB    
ATOM   1236 HG11 ILE B  41      66.464  34.160  56.171  1.00  0.00      PROB    
ATOM   1237 HG12 ILE B  41      67.513  32.930  55.497  1.00  0.00      PROB    
ATOM   1238  CD  ILE B  41      67.454  34.927  54.428  1.00  2.44      PROB    
ATOM   1239  HD1 ILE B  41      68.419  34.874  53.879  1.00  0.00      PROB    
ATOM   1240  HD2 ILE B  41      67.293  35.971  54.771  1.00  0.00      PROB    
ATOM   1241  HD3 ILE B  41      66.633  34.712  53.710  1.00  0.00      PROB    
ATOM   1242  C   ILE B  41      69.666  34.014  58.924  1.00  2.04      PROB    
ATOM   1243  O   ILE B  41      69.752  35.144  59.344  1.00  1.52      PROB    
ATOM   1244  N   ALA B  42      70.577  33.099  59.308  1.00  2.03      PROB    
ATOM   1245  HN  ALA B  42      70.521  32.144  59.029  1.00  0.00      PROB    
ATOM   1246  CA  ALA B  42      71.572  33.358  60.241  1.00  2.86      PROB    
ATOM   1247  HA  ALA B  42      71.962  34.349  60.059  1.00  0.00      PROB    
ATOM   1248  CB  ALA B  42      71.141  33.232  61.719  1.00  2.67      PROB    
ATOM   1249  HB1 ALA B  42      70.468  34.086  61.945  1.00  0.00      PROB    
ATOM   1250  HB2 ALA B  42      72.015  33.353  62.394  1.00  0.00      PROB    
ATOM   1251  HB3 ALA B  42      70.594  32.332  62.073  1.00  0.00      PROB    
ATOM   1252  C   ALA B  42      72.666  32.332  59.972  1.00  2.04      PROB    
ATOM   1253  OT1 ALA B  42      72.437  31.124  59.901  1.00  1.40      PROB    
ATOM   1254  OT2 ALA B  42      73.833  32.881  59.869  1.00  1.40      PROB    
ATOM   1255  N   ASP C   1      22.111  22.234  37.875  1.00  2.03      PROC    
ATOM   1256  HT1 ASP C   1      21.992  21.876  36.906  1.00  0.00      PROC    
ATOM   1257  HT2 ASP C   1      22.008  23.266  37.963  1.00  0.00      PROC    
ATOM   1258  HT3 ASP C   1      21.440  21.728  38.488  1.00  0.00      PROC    
ATOM   1259  CA  ASP C   1      23.567  21.984  38.170  1.00  2.86      PROC    
ATOM   1260  HA  ASP C   1      23.614  20.907  38.099  1.00  0.00      PROC    
ATOM   1261  CB  ASP C   1      24.442  22.668  37.047  1.00  2.67      PROC    
ATOM   1262  HB1 ASP C   1      25.529  22.596  37.267  1.00  0.00      PROC    
ATOM   1263  HB2 ASP C   1      24.195  23.742  36.908  1.00  0.00      PROC    
ATOM   1264  CG  ASP C   1      24.202  22.049  35.701  1.00  1.98      PROC    
ATOM   1265  OD1 ASP C   1      24.774  22.477  34.665  1.00  1.40      PROC    
ATOM   1266  OD2 ASP C   1      23.355  21.119  35.701  1.00  1.40      PROC    
ATOM   1267  C   ASP C   1      23.976  22.435  39.563  1.00  2.04      PROC    
ATOM   1268  O   ASP C   1      24.044  23.609  39.858  1.00  1.52      PROC    
ATOM   1269  N   ALA C   2      24.124  21.438  40.459  1.00  2.03      PROC    
ATOM   1270  HN  ALA C   2      24.197  20.469  40.238  1.00  0.00      PROC    
ATOM   1271  CA  ALA C   2      24.212  21.730  41.917  1.00  2.86      PROC    
ATOM   1272  HA  ALA C   2      23.299  22.241  42.183  1.00  0.00      PROC    
ATOM   1273  CB  ALA C   2      24.278  20.333  42.697  1.00  2.67      PROC    
ATOM   1274  HB1 ALA C   2      24.514  20.513  43.768  1.00  0.00      PROC    
ATOM   1275  HB2 ALA C   2      25.012  19.608  42.286  1.00  0.00      PROC    
ATOM   1276  HB3 ALA C   2      23.299  19.855  42.478  1.00  0.00      PROC    
ATOM   1277  C   ALA C   2      25.474  22.487  42.312  1.00  2.04      PROC    
ATOM   1278  O   ALA C   2      26.486  22.325  41.719  1.00  1.52      PROC    
ATOM   1279  N   GLU C   3      25.386  23.314  43.377  1.00  2.03      PROC    
ATOM   1280  HN  GLU C   3      24.650  23.331  44.050  1.00  0.00      PROC    
ATOM   1281  CA  GLU C   3      26.475  24.190  43.787  1.00  2.86      PROC    
ATOM   1282  HA  GLU C   3      27.143  24.333  42.950  1.00  0.00      PROC    
ATOM   1283  CB  GLU C   3      25.976  25.480  44.266  1.00  2.67      PROC    
ATOM   1284  HB1 GLU C   3      26.708  26.064  44.864  1.00  0.00      PROC    
ATOM   1285  HB2 GLU C   3      25.117  25.391  44.965  1.00  0.00      PROC    
ATOM   1286  CG  GLU C   3      25.383  26.453  43.134  1.00  2.77      PROC    
ATOM   1287  HG1 GLU C   3      24.610  25.959  42.507  1.00  0.00      PROC    
ATOM   1288  HG2 GLU C   3      26.197  26.695  42.417  1.00  0.00      PROC    
ATOM   1289  CD  GLU C   3      24.753  27.781  43.669  1.00  1.98      PROC    
ATOM   1290  OE1 GLU C   3      23.520  27.908  43.843  1.00  1.40      PROC    
ATOM   1291  OE2 GLU C   3      25.528  28.682  44.040  1.00  1.40      PROC    
ATOM   1292  C   GLU C   3      27.253  23.445  44.920  1.00  2.04      PROC    
ATOM   1293  O   GLU C   3      26.852  23.471  46.087  1.00  1.52      PROC    
ATOM   1294  N   PHE C   4      28.456  22.841  44.511  1.00  2.03      PROC    
ATOM   1295  HN  PHE C   4      28.681  22.841  43.540  1.00  0.00      PROC    
ATOM   1296  CA  PHE C   4      29.498  22.368  45.457  1.00  2.86      PROC    
ATOM   1297  HA  PHE C   4      29.005  21.962  46.328  1.00  0.00      PROC    
ATOM   1298  CB  PHE C   4      30.283  21.169  44.917  1.00  2.67      PROC    
ATOM   1299  HB1 PHE C   4      31.162  21.009  45.577  1.00  0.00      PROC    
ATOM   1300  HB2 PHE C   4      30.710  21.366  43.911  1.00  0.00      PROC    
ATOM   1301  CG  PHE C   4      29.451  19.933  44.869  1.00  2.46      PROC    
ATOM   1302  CD1 PHE C   4      29.578  18.975  45.874  1.00  2.00      PROC    
ATOM   1303  HD1 PHE C   4      30.257  19.084  46.706  1.00  0.00      PROC    
ATOM   1304  CE1 PHE C   4      28.718  17.830  45.878  1.00  2.00      PROC    
ATOM   1305  HE1 PHE C   4      28.719  17.134  46.704  1.00  0.00      PROC    
ATOM   1306  CZ  PHE C   4      27.858  17.699  44.787  1.00  2.00      PROC    
ATOM   1307  HZ  PHE C   4      27.169  16.871  44.698  1.00  0.00      PROC    
ATOM   1308  CD2 PHE C   4      28.620  19.748  43.806  1.00  2.00      PROC    
ATOM   1309  HD2 PHE C   4      28.611  20.408  42.951  1.00  0.00      PROC    
ATOM   1310  CE2 PHE C   4      27.758  18.702  43.746  1.00  2.00      PROC    
ATOM   1311  HE2 PHE C   4      27.127  18.496  42.894  1.00  0.00      PROC    
ATOM   1312  C   PHE C   4      30.393  23.468  45.998  1.00  2.04      PROC    
ATOM   1313  O   PHE C   4      31.077  24.145  45.224  1.00  1.52      PROC    
ATOM   1314  N   ARG C   5      30.220  23.685  47.307  1.00  2.03      PROC    
ATOM   1315  HN  ARG C   5      29.530  23.220  47.856  1.00  0.00      PROC    
ATOM   1316  CA  ARG C   5      30.727  24.942  47.907  1.00  2.86      PROC    
ATOM   1317  HA  ARG C   5      31.149  25.616  47.176  1.00  0.00      PROC    
ATOM   1318  CB  ARG C   5      29.646  25.725  48.541  1.00  2.67      PROC    
ATOM   1319  HB1 ARG C   5      29.989  26.568  49.178  1.00  0.00      PROC    
ATOM   1320  HB2 ARG C   5      29.186  25.066  49.309  1.00  0.00      PROC    
ATOM   1321  CG  ARG C   5      28.452  26.128  47.602  1.00  2.46      PROC    
ATOM   1322  HG1 ARG C   5      27.803  25.267  47.335  1.00  0.00      PROC    
ATOM   1323  HG2 ARG C   5      28.834  26.590  46.667  1.00  0.00      PROC    
ATOM   1324  CD  ARG C   5      27.469  27.250  48.141  1.00  2.44      PROC    
ATOM   1325  HD1 ARG C   5      27.180  26.924  49.163  1.00  0.00      PROC    
ATOM   1326  HD2 ARG C   5      26.583  27.361  47.480  1.00  0.00      PROC    
ATOM   1327  NE  ARG C   5      28.150  28.645  48.181  1.00  1.70      PROC    
ATOM   1328  HE  ARG C   5      29.149  28.603  48.193  1.00  0.00      PROC    
ATOM   1329  CZ  ARG C   5      27.527  29.790  48.358  1.00  2.20      PROC    
ATOM   1330  NH1 ARG C   5      28.266  30.875  48.324  1.00  1.70      PROC    
ATOM   1331 HH11 ARG C   5      29.124  30.760  47.824  1.00  0.00      PROC    
ATOM   1332 HH12 ARG C   5      27.916  31.808  48.408  1.00  0.00      PROC    
ATOM   1333  NH2 ARG C   5      26.245  29.939  48.635  1.00  1.70      PROC    
ATOM   1334 HH21 ARG C   5      25.649  29.152  48.795  1.00  0.00      PROC    
ATOM   1335 HH22 ARG C   5      25.885  30.872  48.632  1.00  0.00      PROC    
ATOM   1336  C   ARG C   5      31.715  24.663  49.021  1.00  2.04      PROC    
ATOM   1337  O   ARG C   5      31.400  23.898  49.975  1.00  1.52      PROC    
ATOM   1338  N   HSD C   6      32.984  25.105  48.899  1.00  2.03      PROC    
ATOM   1339  HN  HSD C   6      33.288  25.626  48.105  1.00  0.00      PROC    
ATOM   1340  CA  HSD C   6      33.927  24.651  49.849  1.00  2.86      PROC    
ATOM   1341  HA  HSD C   6      33.520  24.094  50.681  1.00  0.00      PROC    
ATOM   1342  CB  HSD C   6      34.924  23.679  49.206  1.00  2.67      PROC    
ATOM   1343  HB1 HSD C   6      35.575  23.364  50.049  1.00  0.00      PROC    
ATOM   1344  HB2 HSD C   6      35.529  24.202  48.435  1.00  0.00      PROC    
ATOM   1345  ND1 HSD C   6      34.196  21.252  49.288  1.00  1.90      PROC    
ATOM   1346  HD1 HSD C   6      34.741  21.114  50.115  1.00  0.00      PROC    
ATOM   1347  CG  HSD C   6      34.273  22.470  48.665  1.00  2.46      PROC    
ATOM   1348  CE1 HSD C   6      33.500  20.420  48.451  1.00  1.98      PROC    
ATOM   1349  HE1 HSD C   6      33.482  19.353  48.672  1.00  0.00      PROC    
ATOM   1350  NE2 HSD C   6      33.119  21.043  47.364  1.00  1.80      PROC    
ATOM   1351  CD2 HSD C   6      33.556  22.366  47.472  1.00  1.98      PROC    
ATOM   1352  HD2 HSD C   6      33.337  23.142  46.749  1.00  0.00      PROC    
ATOM   1353  C   HSD C   6      34.695  25.818  50.419  1.00  2.04      PROC    
ATOM   1354  O   HSD C   6      35.531  26.418  49.707  1.00  1.52      PROC    
ATOM   1355  N   ASP C   7      34.652  26.021  51.743  1.00  2.03      PROC    
ATOM   1356  HN  ASP C   7      34.112  25.342  52.235  1.00  0.00      PROC    
ATOM   1357  CA  ASP C   7      35.624  26.897  52.453  1.00  2.86      PROC    
ATOM   1358  HA  ASP C   7      35.680  27.889  52.029  1.00  0.00      PROC    
ATOM   1359  CB  ASP C   7      35.244  27.114  53.998  1.00  2.67      PROC    
ATOM   1360  HB1 ASP C   7      35.935  27.717  54.626  1.00  0.00      PROC    
ATOM   1361  HB2 ASP C   7      35.161  26.110  54.467  1.00  0.00      PROC    
ATOM   1362  CG  ASP C   7      33.901  27.676  54.202  1.00  1.98      PROC    
ATOM   1363  OD1 ASP C   7      33.362  28.238  53.179  1.00  1.40      PROC    
ATOM   1364  OD2 ASP C   7      33.336  27.708  55.339  1.00  1.40      PROC    
ATOM   1365  C   ASP C   7      37.024  26.259  52.380  1.00  2.04      PROC    
ATOM   1366  O   ASP C   7      37.157  25.158  51.840  1.00  1.52      PROC    
ATOM   1367  N   SER C   8      38.066  26.962  52.824  1.00  2.03      PROC    
ATOM   1368  HN  SER C   8      37.755  27.875  53.077  1.00  0.00      PROC    
ATOM   1369  CA  SER C   8      39.410  26.494  53.088  1.00  2.86      PROC    
ATOM   1370  HA  SER C   8      39.242  25.676  53.772  1.00  0.00      PROC    
ATOM   1371  CB  SER C   8      40.296  26.028  51.851  1.00  2.67      PROC    
ATOM   1372  HB1 SER C   8      40.689  26.940  51.351  1.00  0.00      PROC    
ATOM   1373  HB2 SER C   8      39.815  25.299  51.165  1.00  0.00      PROC    
ATOM   1374  OG  SER C   8      41.381  25.307  52.358  1.00  1.64      PROC    
ATOM   1375  HG1 SER C   8      42.115  25.924  52.307  1.00  0.00      PROC    
ATOM   1376  C   SER C   8      40.074  27.667  53.868  1.00  2.04      PROC    
ATOM   1377  O   SER C   8      39.717  28.817  53.811  1.00  1.52      PROC    
ATOM   1378  N   GLY C   9      41.168  27.371  54.706  1.00  2.03      PROC    
ATOM   1379  HN  GLY C   9      41.437  26.417  54.815  1.00  0.00      PROC    
ATOM   1380  CA  GLY C   9      41.880  28.210  55.671  1.00  2.38      PROC    
ATOM   1381  HA1 GLY C   9      42.063  29.148  55.168  1.00  0.00      PROC    
ATOM   1382  HA2 GLY C   9      42.723  27.614  55.990  1.00  0.00      PROC    
ATOM   1383  C   GLY C   9      41.015  28.558  56.883  1.00  2.04      PROC    
ATOM   1384  O   GLY C   9      40.381  27.671  57.502  1.00  1.52      PROC    
ATOM   1385  N   TYR C  10      41.139  29.854  57.319  1.00  2.03      PROC    
ATOM   1386  HN  TYR C  10      41.828  30.408  56.859  1.00  0.00      PROC    
ATOM   1387  CA  TYR C  10      40.267  30.534  58.296  1.00  2.86      PROC    
ATOM   1388  HA  TYR C  10      40.556  31.568  58.181  1.00  0.00      PROC    
ATOM   1389  CB  TYR C  10      38.808  30.303  58.101  1.00  2.67      PROC    
ATOM   1390  HB1 TYR C  10      38.181  30.840  58.845  1.00  0.00      PROC    
ATOM   1391  HB2 TYR C  10      38.705  29.197  58.121  1.00  0.00      PROC    
ATOM   1392  CG  TYR C  10      38.272  30.790  56.783  1.00  2.46      PROC    
ATOM   1393  CD1 TYR C  10      37.690  29.938  55.821  1.00  2.00      PROC    
ATOM   1394  HD1 TYR C  10      37.627  28.902  56.119  1.00  0.00      PROC    
ATOM   1395  CE1 TYR C  10      37.073  30.360  54.732  1.00  2.00      PROC    
ATOM   1396  HE1 TYR C  10      36.645  29.602  54.092  1.00  0.00      PROC    
ATOM   1397  CZ  TYR C  10      37.041  31.696  54.477  1.00  2.00      PROC    
ATOM   1398  OH  TYR C  10      36.325  32.174  53.345  1.00  1.85      PROC    
ATOM   1399  HH  TYR C  10      35.790  31.489  52.937  1.00  0.00      PROC    
ATOM   1400  CD2 TYR C  10      38.127  32.176  56.574  1.00  2.00      PROC    
ATOM   1401  HD2 TYR C  10      38.504  32.952  57.224  1.00  0.00      PROC    
ATOM   1402  CE2 TYR C  10      37.502  32.631  55.456  1.00  2.00      PROC    
ATOM   1403  HE2 TYR C  10      37.354  33.683  55.263  1.00  0.00      PROC    
ATOM   1404  C   TYR C  10      40.824  30.091  59.673  1.00  2.04      PROC    
ATOM   1405  O   TYR C  10      40.015  29.938  60.585  1.00  1.52      PROC    
ATOM   1406  N   GLU C  11      42.142  29.893  59.916  1.00  2.03      PROC    
ATOM   1407  HN  GLU C  11      42.809  30.048  59.191  1.00  0.00      PROC    
ATOM   1408  CA  GLU C  11      42.803  29.386  61.132  1.00  2.86      PROC    
ATOM   1409  HA  GLU C  11      42.162  28.634  61.568  1.00  0.00      PROC    
ATOM   1410  CB  GLU C  11      44.128  28.779  60.716  1.00  2.67      PROC    
ATOM   1411  HB1 GLU C  11      44.589  28.520  61.693  1.00  0.00      PROC    
ATOM   1412  HB2 GLU C  11      44.769  29.327  59.993  1.00  0.00      PROC    
ATOM   1413  CG  GLU C  11      44.002  27.427  59.997  1.00  2.77      PROC    
ATOM   1414  HG1 GLU C  11      43.622  27.611  58.969  1.00  0.00      PROC    
ATOM   1415  HG2 GLU C  11      43.304  26.744  60.527  1.00  0.00      PROC    
ATOM   1416  CD  GLU C  11      45.281  26.627  59.874  1.00  1.98      PROC    
ATOM   1417  OE1 GLU C  11      46.335  26.987  60.352  1.00  1.40      PROC    
ATOM   1418  OE2 GLU C  11      45.231  25.555  59.191  1.00  1.40      PROC    
ATOM   1419  C   GLU C  11      43.029  30.469  62.216  1.00  2.04      PROC    
ATOM   1420  O   GLU C  11      43.188  31.615  61.941  1.00  1.52      PROC    
ATOM   1421  N   VAL C  12      42.960  30.138  63.456  1.00  2.03      PROC    
ATOM   1422  HN  VAL C  12      42.973  29.212  63.825  1.00  0.00      PROC    
ATOM   1423  CA  VAL C  12      42.869  31.155  64.511  1.00  2.86      PROC    
ATOM   1424  HA  VAL C  12      42.912  32.130  64.048  1.00  0.00      PROC    
ATOM   1425  CB  VAL C  12      41.625  31.057  65.333  1.00  2.67      PROC    
ATOM   1426  HB  VAL C  12      41.521  30.044  65.778  1.00  0.00      PROC    
ATOM   1427  CG1 VAL C  12      41.654  32.128  66.485  1.00  2.46      PROC    
ATOM   1428 HG11 VAL C  12      41.670  33.139  66.023  1.00  0.00      PROC    
ATOM   1429 HG12 VAL C  12      42.488  31.838  67.159  1.00  0.00      PROC    
ATOM   1430 HG13 VAL C  12      40.689  32.109  67.035  1.00  0.00      PROC    
ATOM   1431  CG2 VAL C  12      40.397  31.257  64.538  1.00  2.46      PROC    
ATOM   1432 HG21 VAL C  12      40.464  30.803  63.526  1.00  0.00      PROC    
ATOM   1433 HG22 VAL C  12      40.230  32.348  64.416  1.00  0.00      PROC    
ATOM   1434 HG23 VAL C  12      39.462  30.881  65.006  1.00  0.00      PROC    
ATOM   1435  C   VAL C  12      44.151  30.897  65.373  1.00  2.04      PROC    
ATOM   1436  O   VAL C  12      44.351  29.812  65.838  1.00  1.52      PROC    
ATOM   1437  N   HSD C  13      45.044  31.898  65.619  1.00  2.03      PROC    
ATOM   1438  HN  HSD C  13      44.804  32.774  65.209  1.00  0.00      PROC    
ATOM   1439  CA  HSD C  13      46.238  31.727  66.378  1.00  2.86      PROC    
ATOM   1440  HA  HSD C  13      46.317  30.708  66.725  1.00  0.00      PROC    
ATOM   1441  CB  HSD C  13      47.355  32.170  65.379  1.00  2.67      PROC    
ATOM   1442  HB1 HSD C  13      48.315  31.871  65.853  1.00  0.00      PROC    
ATOM   1443  HB2 HSD C  13      47.240  33.262  65.215  1.00  0.00      PROC    
ATOM   1444  ND1 HSD C  13      47.821  30.206  63.819  1.00  1.90      PROC    
ATOM   1445  HD1 HSD C  13      48.292  29.618  64.477  1.00  0.00      PROC    
ATOM   1446  CG  HSD C  13      47.307  31.449  64.091  1.00  2.46      PROC    
ATOM   1447  CE1 HSD C  13      47.626  29.990  62.511  1.00  1.98      PROC    
ATOM   1448  HE1 HSD C  13      47.975  29.114  61.964  1.00  0.00      PROC    
ATOM   1449  NE2 HSD C  13      47.040  30.966  61.877  1.00  1.80      PROC    
ATOM   1450  CD2 HSD C  13      46.834  31.936  62.884  1.00  1.98      PROC    
ATOM   1451  HD2 HSD C  13      46.383  32.886  62.626  1.00  0.00      PROC    
ATOM   1452  C   HSD C  13      46.236  32.612  67.556  1.00  2.04      PROC    
ATOM   1453  O   HSD C  13      46.267  33.840  67.540  1.00  1.52      PROC    
ATOM   1454  N   HSD C  14      46.335  32.023  68.782  1.00  2.03      PROC    
ATOM   1455  HN  HSD C  14      46.460  31.040  68.889  1.00  0.00      PROC    
ATOM   1456  CA  HSD C  14      46.358  32.802  69.935  1.00  2.86      PROC    
ATOM   1457  HA  HSD C  14      45.969  33.795  69.768  1.00  0.00      PROC    
ATOM   1458  CB  HSD C  14      45.381  32.194  71.055  1.00  2.67      PROC    
ATOM   1459  HB1 HSD C  14      45.514  32.764  72.000  1.00  0.00      PROC    
ATOM   1460  HB2 HSD C  14      45.582  31.108  71.174  1.00  0.00      PROC    
ATOM   1461  ND1 HSD C  14      43.279  30.937  70.198  1.00  1.90      PROC    
ATOM   1462  HD1 HSD C  14      43.637  30.009  70.301  1.00  0.00      PROC    
ATOM   1463  CG  HSD C  14      43.938  32.085  70.522  1.00  2.46      PROC    
ATOM   1464  CE1 HSD C  14      42.025  31.229  69.887  1.00  1.98      PROC    
ATOM   1465  HE1 HSD C  14      41.270  30.455  70.025  1.00  0.00      PROC    
ATOM   1466  NE2 HSD C  14      41.819  32.507  70.029  1.00  1.80      PROC    
ATOM   1467  CD2 HSD C  14      43.030  33.035  70.463  1.00  1.98      PROC    
ATOM   1468  HD2 HSD C  14      43.209  34.076  70.704  1.00  0.00      PROC    
ATOM   1469  C   HSD C  14      47.749  32.685  70.451  1.00  2.04      PROC    
ATOM   1470  O   HSD C  14      48.301  31.599  70.631  1.00  1.52      PROC    
ATOM   1471  N   GLN C  15      48.411  33.847  70.574  1.00  2.03      PROC    
ATOM   1472  HN  GLN C  15      47.882  34.667  70.371  1.00  0.00      PROC    
ATOM   1473  CA  GLN C  15      49.730  34.010  71.043  1.00  2.86      PROC    
ATOM   1474  HA  GLN C  15      50.300  33.095  71.102  1.00  0.00      PROC    
ATOM   1475  CB  GLN C  15      50.644  34.970  70.200  1.00  2.67      PROC    
ATOM   1476  HB1 GLN C  15      51.591  35.156  70.750  1.00  0.00      PROC    
ATOM   1477  HB2 GLN C  15      50.037  35.899  70.153  1.00  0.00      PROC    
ATOM   1478  CG  GLN C  15      51.119  34.511  68.811  1.00  2.46      PROC    
ATOM   1479  HG1 GLN C  15      51.947  33.770  68.818  1.00  0.00      PROC    
ATOM   1480  HG2 GLN C  15      51.609  35.332  68.244  1.00  0.00      PROC    
ATOM   1481  CD  GLN C  15      49.972  33.823  68.024  1.00  1.98      PROC    
ATOM   1482  OE1 GLN C  15      49.792  32.611  67.917  1.00  1.60      PROC    
ATOM   1483  NE2 GLN C  15      49.023  34.676  67.456  1.00  2.00      PROC    
ATOM   1484 HE21 GLN C  15      49.283  35.630  67.309  1.00  0.00      PROC    
ATOM   1485 HE22 GLN C  15      48.172  34.242  67.159  1.00  0.00      PROC    
ATOM   1486  C   GLN C  15      49.611  34.598  72.411  1.00  2.04      PROC    
ATOM   1487  O   GLN C  15      49.123  35.695  72.686  1.00  1.52      PROC    
ATOM   1488  N   LYS C  16      50.196  33.943  73.449  1.00  2.03      PROC    
ATOM   1489  HN  LYS C  16      50.512  33.006  73.323  1.00  0.00      PROC    
ATOM   1490  CA  LYS C  16      50.524  34.440  74.722  1.00  2.86      PROC    
ATOM   1491  HA  LYS C  16      50.363  35.508  74.705  1.00  0.00      PROC    
ATOM   1492  CB  LYS C  16      49.589  33.866  75.803  1.00  2.67      PROC    
ATOM   1493  HB1 LYS C  16      49.949  32.847  76.062  1.00  0.00      PROC    
ATOM   1494  HB2 LYS C  16      48.589  33.762  75.331  1.00  0.00      PROC    
ATOM   1495  CG  LYS C  16      49.492  34.650  77.098  1.00  2.46      PROC    
ATOM   1496  HG1 LYS C  16      49.695  35.690  76.764  1.00  0.00      PROC    
ATOM   1497  HG2 LYS C  16      50.265  34.433  77.866  1.00  0.00      PROC    
ATOM   1498  CD  LYS C  16      48.231  34.560  77.852  1.00  2.44      PROC    
ATOM   1499  HD1 LYS C  16      47.806  33.540  77.964  1.00  0.00      PROC    
ATOM   1500  HD2 LYS C  16      47.494  35.187  77.305  1.00  0.00      PROC    
ATOM   1501  CE  LYS C  16      48.352  35.232  79.258  1.00  2.80      PROC    
ATOM   1502  HE1 LYS C  16      48.739  36.274  79.273  1.00  0.00      PROC    
ATOM   1503  HE2 LYS C  16      49.044  34.607  79.862  1.00  0.00      PROC    
ATOM   1504  NZ  LYS C  16      47.025  35.074  79.856  1.00  1.80      PROC    
ATOM   1505  HZ1 LYS C  16      46.271  35.719  79.544  1.00  0.00      PROC    
ATOM   1506  HZ2 LYS C  16      47.027  35.094  80.896  1.00  0.00      PROC    
ATOM   1507  HZ3 LYS C  16      46.775  34.083  79.666  1.00  0.00      PROC    
ATOM   1508  C   LYS C  16      52.011  34.212  75.130  1.00  2.04      PROC    
ATOM   1509  O   LYS C  16      52.516  33.123  75.402  1.00  1.52      PROC    
ATOM   1510  N   LEU C  17      52.814  35.261  75.135  1.00  2.03      PROC    
ATOM   1511  HN  LEU C  17      52.553  36.115  74.693  1.00  0.00      PROC    
ATOM   1512  CA  LEU C  17      54.140  35.301  75.750  1.00  2.86      PROC    
ATOM   1513  HA  LEU C  17      54.439  34.282  75.947  1.00  0.00      PROC    
ATOM   1514  CB  LEU C  17      55.188  36.143  74.917  1.00  2.67      PROC    
ATOM   1515  HB1 LEU C  17      54.804  37.158  74.678  1.00  0.00      PROC    
ATOM   1516  HB2 LEU C  17      55.442  35.569  74.001  1.00  0.00      PROC    
ATOM   1517  CG  LEU C  17      56.549  36.280  75.567  1.00  2.46      PROC    
ATOM   1518  HG  LEU C  17      56.458  36.861  76.509  1.00  0.00      PROC    
ATOM   1519  CD1 LEU C  17      57.247  34.918  76.017  1.00  2.44      PROC    
ATOM   1520 HD11 LEU C  17      57.902  35.122  76.891  1.00  0.00      PROC    
ATOM   1521 HD12 LEU C  17      57.936  34.760  75.160  1.00  0.00      PROC    
ATOM   1522 HD13 LEU C  17      56.566  34.070  76.245  1.00  0.00      PROC    
ATOM   1523  CD2 LEU C  17      57.522  37.001  74.699  1.00  2.44      PROC    
ATOM   1524 HD21 LEU C  17      56.875  37.802  74.280  1.00  0.00      PROC    
ATOM   1525 HD22 LEU C  17      57.701  36.452  73.750  1.00  0.00      PROC    
ATOM   1526 HD23 LEU C  17      58.503  37.270  75.145  1.00  0.00      PROC    
ATOM   1527  C   LEU C  17      53.989  35.889  77.104  1.00  2.04      PROC    
ATOM   1528  O   LEU C  17      53.396  36.987  77.238  1.00  1.52      PROC    
ATOM   1529  N   VAL C  18      54.484  35.245  78.184  1.00  2.03      PROC    
ATOM   1530  HN  VAL C  18      54.848  34.364  77.890  1.00  0.00      PROC    
ATOM   1531  CA  VAL C  18      54.614  35.756  79.577  1.00  2.86      PROC    
ATOM   1532  HA  VAL C  18      54.195  36.751  79.597  1.00  0.00      PROC    
ATOM   1533  CB  VAL C  18      53.858  34.897  80.600  1.00  2.67      PROC    
ATOM   1534  HB  VAL C  18      54.083  33.838  80.351  1.00  0.00      PROC    
ATOM   1535  CG1 VAL C  18      54.212  35.234  82.067  1.00  2.46      PROC    
ATOM   1536 HG11 VAL C  18      53.682  34.661  82.857  1.00  0.00      PROC    
ATOM   1537 HG12 VAL C  18      53.924  36.267  82.359  1.00  0.00      PROC    
ATOM   1538 HG13 VAL C  18      55.302  35.120  82.250  1.00  0.00      PROC    
ATOM   1539  CG2 VAL C  18      52.266  34.956  80.314  1.00  2.46      PROC    
ATOM   1540 HG21 VAL C  18      51.792  34.548  81.232  1.00  0.00      PROC    
ATOM   1541 HG22 VAL C  18      52.047  34.298  79.446  1.00  0.00      PROC    
ATOM   1542 HG23 VAL C  18      51.959  36.002  80.096  1.00  0.00      PROC    
ATOM   1543  C   VAL C  18      56.111  35.867  79.758  1.00  2.04      PROC    
ATOM   1544  O   VAL C  18      56.782  34.876  79.835  1.00  1.52      PROC    
ATOM   1545  N   PHE C  19      56.750  37.109  79.637  1.00  2.03      PROC    
ATOM   1546  HN  PHE C  19      56.124  37.858  79.437  1.00  0.00      PROC    
ATOM   1547  CA  PHE C  19      58.201  37.346  79.604  1.00  2.86      PROC    
ATOM   1548  HA  PHE C  19      58.688  36.383  79.586  1.00  0.00      PROC    
ATOM   1549  CB  PHE C  19      58.503  38.061  78.290  1.00  2.67      PROC    
ATOM   1550  HB1 PHE C  19      57.904  38.994  78.357  1.00  0.00      PROC    
ATOM   1551  HB2 PHE C  19      58.068  37.403  77.506  1.00  0.00      PROC    
ATOM   1552  CG  PHE C  19      59.942  38.438  77.867  1.00  2.46      PROC    
ATOM   1553  CD1 PHE C  19      61.136  37.831  78.392  1.00  2.00      PROC    
ATOM   1554  HD1 PHE C  19      61.214  37.114  79.197  1.00  0.00      PROC    
ATOM   1555  CE1 PHE C  19      62.347  38.053  77.689  1.00  2.00      PROC    
ATOM   1556  HE1 PHE C  19      63.253  37.651  78.117  1.00  0.00      PROC    
ATOM   1557  CZ  PHE C  19      62.458  38.929  76.549  1.00  2.00      PROC    
ATOM   1558  HZ  PHE C  19      63.419  39.234  76.161  1.00  0.00      PROC    
ATOM   1559  CD2 PHE C  19      59.994  39.234  76.761  1.00  2.00      PROC    
ATOM   1560  HD2 PHE C  19      59.058  39.608  76.374  1.00  0.00      PROC    
ATOM   1561  CE2 PHE C  19      61.201  39.477  76.074  1.00  2.00      PROC    
ATOM   1562  HE2 PHE C  19      61.161  40.119  75.206  1.00  0.00      PROC    
ATOM   1563  C   PHE C  19      58.653  38.103  80.830  1.00  2.04      PROC    
ATOM   1564  O   PHE C  19      58.196  39.161  81.147  1.00  1.52      PROC    
ATOM   1565  N   PHE C  20      59.665  37.487  81.533  1.00  2.03      PROC    
ATOM   1566  HN  PHE C  20      60.027  36.582  81.325  1.00  0.00      PROC    
ATOM   1567  CA  PHE C  20      60.386  38.083  82.679  1.00  2.86      PROC    
ATOM   1568  HA  PHE C  20      60.021  39.087  82.836  1.00  0.00      PROC    
ATOM   1569  CB  PHE C  20      60.300  37.222  83.955  1.00  2.67      PROC    
ATOM   1570  HB1 PHE C  20      60.981  37.669  84.711  1.00  0.00      PROC    
ATOM   1571  HB2 PHE C  20      60.583  36.183  83.684  1.00  0.00      PROC    
ATOM   1572  CG  PHE C  20      58.972  37.048  84.466  1.00  2.46      PROC    
ATOM   1573  CD1 PHE C  20      58.206  35.928  84.049  1.00  2.00      PROC    
ATOM   1574  HD1 PHE C  20      58.673  35.212  83.388  1.00  0.00      PROC    
ATOM   1575  CE1 PHE C  20      56.991  35.596  84.681  1.00  2.00      PROC    
ATOM   1576  HE1 PHE C  20      56.491  34.652  84.523  1.00  0.00      PROC    
ATOM   1577  CZ  PHE C  20      56.613  36.390  85.761  1.00  2.00      PROC    
ATOM   1578  HZ  PHE C  20      55.682  36.222  86.281  1.00  0.00      PROC    
ATOM   1579  CD2 PHE C  20      58.473  37.886  85.432  1.00  2.00      PROC    
ATOM   1580  HD2 PHE C  20      59.131  38.656  85.807  1.00  0.00      PROC    
ATOM   1581  CE2 PHE C  20      57.273  37.578  86.060  1.00  2.00      PROC    
ATOM   1582  HE2 PHE C  20      57.017  38.242  86.872  1.00  0.00      PROC    
ATOM   1583  C   PHE C  20      61.874  38.179  82.393  1.00  2.04      PROC    
ATOM   1584  O   PHE C  20      62.541  37.198  82.151  1.00  1.52      PROC    
ATOM   1585  N   ALA C  21      62.472  39.372  82.489  1.00  2.03      PROC    
ATOM   1586  HN  ALA C  21      62.056  40.193  82.873  1.00  0.00      PROC    
ATOM   1587  CA  ALA C  21      63.953  39.399  82.437  1.00  2.86      PROC    
ATOM   1588  HA  ALA C  21      64.342  38.395  82.514  1.00  0.00      PROC    
ATOM   1589  CB  ALA C  21      64.468  39.974  81.116  1.00  2.67      PROC    
ATOM   1590  HB1 ALA C  21      64.097  39.527  80.168  1.00  0.00      PROC    
ATOM   1591  HB2 ALA C  21      65.578  39.947  81.159  1.00  0.00      PROC    
ATOM   1592  HB3 ALA C  21      64.125  41.030  81.060  1.00  0.00      PROC    
ATOM   1593  C   ALA C  21      64.500  40.170  83.602  1.00  2.04      PROC    
ATOM   1594  O   ALA C  21      63.943  41.164  84.120  1.00  1.52      PROC    
ATOM   1595  N   GLU C  22      65.719  39.805  84.175  1.00  2.03      PROC    
ATOM   1596  HN  GLU C  22      66.265  39.066  83.789  1.00  0.00      PROC    
ATOM   1597  CA  GLU C  22      66.443  40.404  85.261  1.00  2.86      PROC    
ATOM   1598  HA  GLU C  22      65.906  41.291  85.565  1.00  0.00      PROC    
ATOM   1599  CB  GLU C  22      66.425  39.422  86.515  1.00  2.67      PROC    
ATOM   1600  HB1 GLU C  22      67.174  39.693  87.290  1.00  0.00      PROC    
ATOM   1601  HB2 GLU C  22      66.569  38.400  86.104  1.00  0.00      PROC    
ATOM   1602  CG  GLU C  22      65.077  39.521  87.271  1.00  2.77      PROC    
ATOM   1603  HG1 GLU C  22      64.131  39.611  86.695  1.00  0.00      PROC    
ATOM   1604  HG2 GLU C  22      65.128  40.372  87.984  1.00  0.00      PROC    
ATOM   1605  CD  GLU C  22      64.866  38.172  88.122  1.00  1.98      PROC    
ATOM   1606  OE1 GLU C  22      64.611  38.309  89.323  1.00  1.40      PROC    
ATOM   1607  OE2 GLU C  22      65.180  37.079  87.583  1.00  1.40      PROC    
ATOM   1608  C   GLU C  22      67.851  40.694  84.802  1.00  2.04      PROC    
ATOM   1609  O   GLU C  22      68.621  39.862  84.296  1.00  1.52      PROC    
ATOM   1610  N   ASP C  23      68.344  41.971  84.968  1.00  2.03      PROC    
ATOM   1611  HN  ASP C  23      67.698  42.656  85.294  1.00  0.00      PROC    
ATOM   1612  CA  ASP C  23      69.724  42.390  84.492  1.00  2.86      PROC    
ATOM   1613  HA  ASP C  23      69.799  43.461  84.610  1.00  0.00      PROC    
ATOM   1614  CB  ASP C  23      70.824  41.751  85.393  1.00  2.67      PROC    
ATOM   1615  HB1 ASP C  23      71.004  40.680  85.159  1.00  0.00      PROC    
ATOM   1616  HB2 ASP C  23      70.408  41.905  86.412  1.00  0.00      PROC    
ATOM   1617  CG  ASP C  23      72.138  42.415  85.265  1.00  1.98      PROC    
ATOM   1618  OD1 ASP C  23      72.212  43.405  84.555  1.00  1.40      PROC    
ATOM   1619  OD2 ASP C  23      73.071  41.973  86.026  1.00  1.40      PROC    
ATOM   1620  C   ASP C  23      69.887  42.249  82.965  1.00  2.04      PROC    
ATOM   1621  O   ASP C  23      70.392  41.271  82.432  1.00  1.52      PROC    
ATOM   1622  N   VAL C  24      69.651  43.316  82.217  1.00  2.03      PROC    
ATOM   1623  HN  VAL C  24      69.349  44.201  82.564  1.00  0.00      PROC    
ATOM   1624  CA  VAL C  24      69.774  43.337  80.781  1.00  2.86      PROC    
ATOM   1625  HA  VAL C  24      70.209  42.422  80.406  1.00  0.00      PROC    
ATOM   1626  CB  VAL C  24      68.425  43.260  80.055  1.00  2.67      PROC    
ATOM   1627  HB  VAL C  24      67.812  44.113  80.419  1.00  0.00      PROC    
ATOM   1628  CG1 VAL C  24      68.647  43.594  78.537  1.00  2.46      PROC    
ATOM   1629 HG11 VAL C  24      69.524  42.978  78.245  1.00  0.00      PROC    
ATOM   1630 HG12 VAL C  24      68.844  44.682  78.437  1.00  0.00      PROC    
ATOM   1631 HG13 VAL C  24      67.771  43.213  77.969  1.00  0.00      PROC    
ATOM   1632  CG2 VAL C  24      67.667  41.987  80.464  1.00  2.46      PROC    
ATOM   1633 HG21 VAL C  24      67.376  42.012  81.536  1.00  0.00      PROC    
ATOM   1634 HG22 VAL C  24      68.302  41.111  80.212  1.00  0.00      PROC    
ATOM   1635 HG23 VAL C  24      66.663  41.867  80.004  1.00  0.00      PROC    
ATOM   1636  C   VAL C  24      70.647  44.493  80.433  1.00  2.04      PROC    
ATOM   1637  O   VAL C  24      70.334  45.678  80.498  1.00  1.52      PROC    
ATOM   1638  N   GLY C  25      71.935  44.146  80.166  1.00  2.03      PROC    
ATOM   1639  HN  GLY C  25      72.100  43.166  80.088  1.00  0.00      PROC    
ATOM   1640  CA  GLY C  25      72.977  45.193  79.908  1.00  2.38      PROC    
ATOM   1641  HA1 GLY C  25      73.817  44.574  79.631  1.00  0.00      PROC    
ATOM   1642  HA2 GLY C  25      73.148  45.747  80.819  1.00  0.00      PROC    
ATOM   1643  C   GLY C  25      72.721  46.137  78.678  1.00  2.04      PROC    
ATOM   1644  O   GLY C  25      71.650  45.964  78.007  1.00  1.52      PROC    
ATOM   1645  N   SER C  26      73.651  47.039  78.252  1.00  2.03      PROC    
ATOM   1646  HN  SER C  26      74.531  47.032  78.721  1.00  0.00      PROC    
ATOM   1647  CA  SER C  26      73.419  48.037  77.256  1.00  2.86      PROC    
ATOM   1648  HA  SER C  26      72.499  48.512  77.566  1.00  0.00      PROC    
ATOM   1649  CB  SER C  26      74.536  49.119  77.148  1.00  2.67      PROC    
ATOM   1650  HB1 SER C  26      74.559  49.667  78.114  1.00  0.00      PROC    
ATOM   1651  HB2 SER C  26      74.401  49.789  76.272  1.00  0.00      PROC    
ATOM   1652  OG  SER C  26      75.776  48.501  76.816  1.00  1.64      PROC    
ATOM   1653  HG1 SER C  26      75.953  47.734  77.366  1.00  0.00      PROC    
ATOM   1654  C   SER C  26      73.055  47.513  75.844  1.00  2.04      PROC    
ATOM   1655  O   SER C  26      73.743  46.775  75.168  1.00  1.52      PROC    
ATOM   1656  N   ASN C  27      71.794  47.710  75.504  1.00  2.03      PROC    
ATOM   1657  HN  ASN C  27      71.166  48.228  76.080  1.00  0.00      PROC    
ATOM   1658  CA  ASN C  27      71.298  47.129  74.271  1.00  2.86      PROC    
ATOM   1659  HA  ASN C  27      71.650  46.109  74.245  1.00  0.00      PROC    
ATOM   1660  CB  ASN C  27      69.758  46.832  74.340  1.00  2.67      PROC    
ATOM   1661  HB1 ASN C  27      69.309  47.816  74.595  1.00  0.00      PROC    
ATOM   1662  HB2 ASN C  27      69.365  46.140  75.116  1.00  0.00      PROC    
ATOM   1663  CG  ASN C  27      69.174  46.334  72.987  1.00  1.98      PROC    
ATOM   1664  OD1 ASN C  27      69.424  45.247  72.403  1.00  1.60      PROC    
ATOM   1665  ND2 ASN C  27      68.227  47.170  72.461  1.00  2.00      PROC    
ATOM   1666 HD21 ASN C  27      67.748  46.895  71.627  1.00  0.00      PROC    
ATOM   1667 HD22 ASN C  27      67.912  47.993  72.934  1.00  0.00      PROC    
ATOM   1668  C   ASN C  27      71.725  47.954  73.047  1.00  2.04      PROC    
ATOM   1669  O   ASN C  27      71.569  49.210  73.025  1.00  1.52      PROC    
ATOM   1670  N   LYS C  28      72.259  47.329  71.968  1.00  2.03      PROC    
ATOM   1671  HN  LYS C  28      72.398  46.352  71.833  1.00  0.00      PROC    
ATOM   1672  CA  LYS C  28      72.609  48.063  70.803  1.00  2.86      PROC    
ATOM   1673  HA  LYS C  28      72.545  49.114  71.043  1.00  0.00      PROC    
ATOM   1674  CB  LYS C  28      74.084  47.923  70.443  1.00  2.67      PROC    
ATOM   1675  HB1 LYS C  28      74.259  48.524  69.525  1.00  0.00      PROC    
ATOM   1676  HB2 LYS C  28      74.361  46.860  70.272  1.00  0.00      PROC    
ATOM   1677  CG  LYS C  28      75.032  48.350  71.581  1.00  2.46      PROC    
ATOM   1678  HG1 LYS C  28      75.007  47.753  72.518  1.00  0.00      PROC    
ATOM   1679  HG2 LYS C  28      74.734  49.414  71.699  1.00  0.00      PROC    
ATOM   1680  CD  LYS C  28      76.428  48.520  71.055  1.00  2.44      PROC    
ATOM   1681  HD1 LYS C  28      77.010  49.178  71.736  1.00  0.00      PROC    
ATOM   1682  HD2 LYS C  28      76.412  48.974  70.041  1.00  0.00      PROC    
ATOM   1683  CE  LYS C  28      77.205  47.162  70.799  1.00  2.80      PROC    
ATOM   1684  HE1 LYS C  28      78.119  47.313  70.184  1.00  0.00      PROC    
ATOM   1685  HE2 LYS C  28      76.592  46.336  70.380  1.00  0.00      PROC    
ATOM   1686  NZ  LYS C  28      77.785  46.701  72.111  1.00  1.80      PROC    
ATOM   1687  HZ1 LYS C  28      78.343  47.450  72.569  1.00  0.00      PROC    
ATOM   1688  HZ2 LYS C  28      78.466  45.931  71.957  1.00  0.00      PROC    
ATOM   1689  HZ3 LYS C  28      77.115  46.256  72.771  1.00  0.00      PROC    
ATOM   1690  C   LYS C  28      71.828  47.565  69.589  1.00  2.04      PROC    
ATOM   1691  O   LYS C  28      71.525  48.308  68.647  1.00  1.52      PROC    
ATOM   1692  N   GLY C  29      71.371  46.274  69.729  1.00  2.03      PROC    
ATOM   1693  HN  GLY C  29      71.735  45.701  70.459  1.00  0.00      PROC    
ATOM   1694  CA  GLY C  29      70.528  45.647  68.726  1.00  2.38      PROC    
ATOM   1695  HA1 GLY C  29      70.686  44.592  68.891  1.00  0.00      PROC    
ATOM   1696  HA2 GLY C  29      70.875  45.963  67.753  1.00  0.00      PROC    
ATOM   1697  C   GLY C  29      69.045  45.801  68.822  1.00  2.04      PROC    
ATOM   1698  O   GLY C  29      68.511  46.816  69.307  1.00  1.52      PROC    
ATOM   1699  N   ALA C  30      68.339  44.788  68.372  1.00  2.03      PROC    
ATOM   1700  HN  ALA C  30      68.781  43.998  67.956  1.00  0.00      PROC    
ATOM   1701  CA  ALA C  30      66.937  44.565  68.569  1.00  2.86      PROC    
ATOM   1702  HA  ALA C  30      66.492  45.516  68.822  1.00  0.00      PROC    
ATOM   1703  CB  ALA C  30      66.228  43.962  67.327  1.00  2.67      PROC    
ATOM   1704  HB1 ALA C  30      65.160  43.816  67.598  1.00  0.00      PROC    
ATOM   1705  HB2 ALA C  30      66.673  42.967  67.111  1.00  0.00      PROC    
ATOM   1706  HB3 ALA C  30      66.313  44.537  66.380  1.00  0.00      PROC    
ATOM   1707  C   ALA C  30      66.592  43.630  69.698  1.00  2.04      PROC    
ATOM   1708  O   ALA C  30      67.087  42.530  69.873  1.00  1.52      PROC    
ATOM   1709  N   ILE C  31      65.626  44.108  70.570  1.00  2.03      PROC    
ATOM   1710  HN  ILE C  31      65.289  45.025  70.372  1.00  0.00      PROC    
ATOM   1711  CA  ILE C  31      64.869  43.278  71.527  1.00  2.86      PROC    
ATOM   1712  HA  ILE C  31      65.164  42.250  71.372  1.00  0.00      PROC    
ATOM   1713  CB  ILE C  31      65.075  43.666  72.986  1.00  2.67      PROC    
ATOM   1714  HB  ILE C  31      64.471  44.545  73.296  1.00  0.00      PROC    
ATOM   1715  CG2 ILE C  31      64.615  42.513  73.836  1.00  2.46      PROC    
ATOM   1716 HG21 ILE C  31      65.371  41.700  73.866  1.00  0.00      PROC    
ATOM   1717 HG22 ILE C  31      63.682  42.031  73.473  1.00  0.00      PROC    
ATOM   1718 HG23 ILE C  31      64.527  42.906  74.872  1.00  0.00      PROC    
ATOM   1719  CG1 ILE C  31      66.572  44.047  73.151  1.00  2.46      PROC    
ATOM   1720 HG11 ILE C  31      66.860  44.869  72.461  1.00  0.00      PROC    
ATOM   1721 HG12 ILE C  31      67.175  43.159  72.865  1.00  0.00      PROC    
ATOM   1722  CD  ILE C  31      66.899  44.480  74.633  1.00  2.44      PROC    
ATOM   1723  HD1 ILE C  31      67.991  44.603  74.794  1.00  0.00      PROC    
ATOM   1724  HD2 ILE C  31      66.507  43.685  75.303  1.00  0.00      PROC    
ATOM   1725  HD3 ILE C  31      66.527  45.507  74.835  1.00  0.00      PROC    
ATOM   1726  C   ILE C  31      63.411  43.334  71.187  1.00  2.04      PROC    
ATOM   1727  O   ILE C  31      62.812  44.409  71.295  1.00  1.52      PROC    
ATOM   1728  N   ILE C  32      62.719  42.233  70.871  1.00  2.03      PROC    
ATOM   1729  HN  ILE C  32      63.197  41.371  70.723  1.00  0.00      PROC    
ATOM   1730  CA  ILE C  32      61.279  42.281  70.438  1.00  2.86      PROC    
ATOM   1731  HA  ILE C  32      60.911  43.233  70.790  1.00  0.00      PROC    
ATOM   1732  CB  ILE C  32      61.107  41.870  68.878  1.00  2.67      PROC    
ATOM   1733  HB  ILE C  32      61.766  40.983  68.764  1.00  0.00      PROC    
ATOM   1734  CG2 ILE C  32      59.687  41.567  68.455  1.00  2.46      PROC    
ATOM   1735 HG21 ILE C  32      59.229  40.885  69.203  1.00  0.00      PROC    
ATOM   1736 HG22 ILE C  32      59.729  41.131  67.434  1.00  0.00      PROC    
ATOM   1737 HG23 ILE C  32      59.027  42.452  68.331  1.00  0.00      PROC    
ATOM   1738  CG1 ILE C  32      61.551  42.957  67.855  1.00  2.46      PROC    
ATOM   1739 HG11 ILE C  32      62.226  43.710  68.314  1.00  0.00      PROC    
ATOM   1740 HG12 ILE C  32      60.656  43.496  67.477  1.00  0.00      PROC    
ATOM   1741  CD  ILE C  32      62.410  42.418  66.699  1.00  2.44      PROC    
ATOM   1742  HD1 ILE C  32      61.778  41.948  65.915  1.00  0.00      PROC    
ATOM   1743  HD2 ILE C  32      63.098  41.615  67.041  1.00  0.00      PROC    
ATOM   1744  HD3 ILE C  32      63.004  43.208  66.192  1.00  0.00      PROC    
ATOM   1745  C   ILE C  32      60.491  41.299  71.352  1.00  2.04      PROC    
ATOM   1746  O   ILE C  32      60.913  40.138  71.524  1.00  1.52      PROC    
ATOM   1747  N   GLY C  33      59.297  41.654  71.951  1.00  2.03      PROC    
ATOM   1748  HN  GLY C  33      58.957  42.575  71.776  1.00  0.00      PROC    
ATOM   1749  CA  GLY C  33      58.561  40.633  72.667  1.00  2.38      PROC    
ATOM   1750  HA1 GLY C  33      57.844  41.162  73.278  1.00  0.00      PROC    
ATOM   1751  HA2 GLY C  33      59.293  40.146  73.295  1.00  0.00      PROC    
ATOM   1752  C   GLY C  33      57.899  39.571  71.824  1.00  2.04      PROC    
ATOM   1753  O   GLY C  33      58.034  38.394  71.949  1.00  1.52      PROC    
ATOM   1754  N   LEU C  34      57.135  40.057  70.832  1.00  2.03      PROC    
ATOM   1755  HN  LEU C  34      57.000  41.036  70.701  1.00  0.00      PROC    
ATOM   1756  CA  LEU C  34      56.405  39.156  69.905  1.00  2.86      PROC    
ATOM   1757  HA  LEU C  34      56.861  38.178  69.952  1.00  0.00      PROC    
ATOM   1758  CB  LEU C  34      54.865  39.199  70.015  1.00  2.67      PROC    
ATOM   1759  HB1 LEU C  34      54.408  38.488  69.294  1.00  0.00      PROC    
ATOM   1760  HB2 LEU C  34      54.436  40.182  69.727  1.00  0.00      PROC    
ATOM   1761  CG  LEU C  34      54.315  38.796  71.408  1.00  2.46      PROC    
ATOM   1762  HG  LEU C  34      54.780  39.528  72.102  1.00  0.00      PROC    
ATOM   1763  CD1 LEU C  34      52.778  38.897  71.462  1.00  2.44      PROC    
ATOM   1764 HD11 LEU C  34      52.253  37.978  71.123  1.00  0.00      PROC    
ATOM   1765 HD12 LEU C  34      52.419  39.847  71.011  1.00  0.00      PROC    
ATOM   1766 HD13 LEU C  34      52.587  39.174  72.520  1.00  0.00      PROC    
ATOM   1767  CD2 LEU C  34      54.810  37.370  71.791  1.00  2.44      PROC    
ATOM   1768 HD21 LEU C  34      55.886  37.240  71.544  1.00  0.00      PROC    
ATOM   1769 HD22 LEU C  34      54.303  36.631  71.135  1.00  0.00      PROC    
ATOM   1770 HD23 LEU C  34      54.369  37.043  72.757  1.00  0.00      PROC    
ATOM   1771  C   LEU C  34      56.606  39.625  68.410  1.00  2.04      PROC    
ATOM   1772  O   LEU C  34      56.692  40.784  68.066  1.00  1.52      PROC    
ATOM   1773  N   MET C  35      56.781  38.626  67.493  1.00  2.03      PROC    
ATOM   1774  HN  MET C  35      56.609  37.682  67.763  1.00  0.00      PROC    
ATOM   1775  CA  MET C  35      56.906  38.961  66.062  1.00  2.86      PROC    
ATOM   1776  HA  MET C  35      56.472  39.938  65.911  1.00  0.00      PROC    
ATOM   1777  CB  MET C  35      58.397  38.935  65.698  1.00  2.67      PROC    
ATOM   1778  HB1 MET C  35      58.873  37.958  65.928  1.00  0.00      PROC    
ATOM   1779  HB2 MET C  35      58.847  39.701  66.365  1.00  0.00      PROC    
ATOM   1780  CG  MET C  35      58.700  39.404  64.256  1.00  2.46      PROC    
ATOM   1781  HG1 MET C  35      58.003  40.259  64.129  1.00  0.00      PROC    
ATOM   1782  HG2 MET C  35      58.419  38.669  63.472  1.00  0.00      PROC    
ATOM   1783  SD  MET C  35      60.369  40.065  63.871  1.00  2.00      PROC    
ATOM   1784  CE  MET C  35      60.381  39.865  62.029  1.00  2.10      PROC    
ATOM   1785  HE1 MET C  35      61.426  40.028  61.687  1.00  0.00      PROC    
ATOM   1786  HE2 MET C  35      59.623  40.525  61.556  1.00  0.00      PROC    
ATOM   1787  HE3 MET C  35      60.224  38.801  61.749  1.00  0.00      PROC    
ATOM   1788  C   MET C  35      56.069  38.049  65.181  1.00  2.04      PROC    
ATOM   1789  O   MET C  35      55.958  36.850  65.485  1.00  1.52      PROC    
ATOM   1790  N   VAL C  36      55.397  38.698  64.156  1.00  2.03      PROC    
ATOM   1791  HN  VAL C  36      55.491  39.681  64.015  1.00  0.00      PROC    
ATOM   1792  CA  VAL C  36      54.497  37.936  63.329  1.00  2.86      PROC    
ATOM   1793  HA  VAL C  36      54.591  36.884  63.555  1.00  0.00      PROC    
ATOM   1794  CB  VAL C  36      53.004  38.349  63.594  1.00  2.67      PROC    
ATOM   1795  HB  VAL C  36      53.027  39.457  63.522  1.00  0.00      PROC    
ATOM   1796  CG1 VAL C  36      52.064  37.792  62.570  1.00  2.46      PROC    
ATOM   1797 HG11 VAL C  36      51.941  36.690  62.652  1.00  0.00      PROC    
ATOM   1798 HG12 VAL C  36      52.343  37.913  61.502  1.00  0.00      PROC    
ATOM   1799 HG13 VAL C  36      51.034  38.174  62.738  1.00  0.00      PROC    
ATOM   1800  CG2 VAL C  36      52.561  37.859  65.053  1.00  2.46      PROC    
ATOM   1801 HG21 VAL C  36      52.985  38.584  65.781  1.00  0.00      PROC    
ATOM   1802 HG22 VAL C  36      53.092  36.907  65.266  1.00  0.00      PROC    
ATOM   1803 HG23 VAL C  36      51.487  37.848  65.334  1.00  0.00      PROC    
ATOM   1804  C   VAL C  36      54.886  38.096  61.875  1.00  2.04      PROC    
ATOM   1805  O   VAL C  36      54.759  39.174  61.268  1.00  1.52      PROC    
ATOM   1806  N   GLY C  37      55.328  37.033  61.224  1.00  2.03      PROC    
ATOM   1807  HN  GLY C  37      55.428  36.163  61.700  1.00  0.00      PROC    
ATOM   1808  CA  GLY C  37      55.853  37.063  59.878  1.00  2.38      PROC    
ATOM   1809  HA1 GLY C  37      55.076  37.546  59.304  1.00  0.00      PROC    
ATOM   1810  HA2 GLY C  37      55.947  36.059  59.492  1.00  0.00      PROC    
ATOM   1811  C   GLY C  37      57.276  37.663  59.801  1.00  2.04      PROC    
ATOM   1812  O   GLY C  37      58.149  37.392  60.596  1.00  1.52      PROC    
ATOM   1813  N   GLY C  38      57.421  38.555  58.786  1.00  2.03      PROC    
ATOM   1814  HN  GLY C  38      56.664  38.744  58.165  1.00  0.00      PROC    
ATOM   1815  CA  GLY C  38      58.630  39.231  58.488  1.00  2.38      PROC    
ATOM   1816  HA1 GLY C  38      58.785  39.890  59.330  1.00  0.00      PROC    
ATOM   1817  HA2 GLY C  38      58.474  39.849  57.616  1.00  0.00      PROC    
ATOM   1818  C   GLY C  38      59.816  38.304  58.290  1.00  2.04      PROC    
ATOM   1819  O   GLY C  38      59.717  37.129  58.040  1.00  1.52      PROC    
ATOM   1820  N   VAL C  39      61.060  38.826  58.422  1.00  2.03      PROC    
ATOM   1821  HN  VAL C  39      61.187  39.793  58.628  1.00  0.00      PROC    
ATOM   1822  CA  VAL C  39      62.392  38.284  58.052  1.00  2.86      PROC    
ATOM   1823  HA  VAL C  39      62.300  37.211  57.978  1.00  0.00      PROC    
ATOM   1824  CB  VAL C  39      62.858  38.816  56.661  1.00  2.67      PROC    
ATOM   1825  HB  VAL C  39      63.060  39.907  56.728  1.00  0.00      PROC    
ATOM   1826  CG1 VAL C  39      64.174  38.123  56.125  1.00  2.46      PROC    
ATOM   1827 HG11 VAL C  39      64.475  38.568  55.153  1.00  0.00      PROC    
ATOM   1828 HG12 VAL C  39      64.093  37.015  56.147  1.00  0.00      PROC    
ATOM   1829 HG13 VAL C  39      65.060  38.246  56.783  1.00  0.00      PROC    
ATOM   1830  CG2 VAL C  39      61.737  38.652  55.568  1.00  2.46      PROC    
ATOM   1831 HG21 VAL C  39      61.979  39.015  54.547  1.00  0.00      PROC    
ATOM   1832 HG22 VAL C  39      60.779  39.071  55.943  1.00  0.00      PROC    
ATOM   1833 HG23 VAL C  39      61.633  37.547  55.525  1.00  0.00      PROC    
ATOM   1834  C   VAL C  39      63.468  38.674  59.045  1.00  2.04      PROC    
ATOM   1835  O   VAL C  39      63.548  39.853  59.384  1.00  1.52      PROC    
ATOM   1836  N   VAL C  40      64.300  37.745  59.496  1.00  2.03      PROC    
ATOM   1837  HN  VAL C  40      64.020  36.825  59.233  1.00  0.00      PROC    
ATOM   1838  CA  VAL C  40      65.449  38.068  60.366  1.00  2.86      PROC    
ATOM   1839  HA  VAL C  40      65.404  39.125  60.584  1.00  0.00      PROC    
ATOM   1840  CB  VAL C  40      65.412  37.253  61.660  1.00  2.67      PROC    
ATOM   1841  HB  VAL C  40      65.715  36.199  61.483  1.00  0.00      PROC    
ATOM   1842  CG1 VAL C  40      66.530  37.854  62.527  1.00  2.46      PROC    
ATOM   1843 HG11 VAL C  40      66.496  37.547  63.594  1.00  0.00      PROC    
ATOM   1844 HG12 VAL C  40      66.381  38.955  62.529  1.00  0.00      PROC    
ATOM   1845 HG13 VAL C  40      67.530  37.616  62.105  1.00  0.00      PROC    
ATOM   1846  CG2 VAL C  40      64.017  37.261  62.387  1.00  2.46      PROC    
ATOM   1847 HG21 VAL C  40      63.338  36.565  61.850  1.00  0.00      PROC    
ATOM   1848 HG22 VAL C  40      63.506  38.238  62.527  1.00  0.00      PROC    
ATOM   1849 HG23 VAL C  40      64.124  36.864  63.419  1.00  0.00      PROC    
ATOM   1850  C   VAL C  40      66.706  37.938  59.548  1.00  2.04      PROC    
ATOM   1851  O   VAL C  40      67.057  36.874  59.017  1.00  1.52      PROC    
ATOM   1852  N   ILE C  41      67.512  39.037  59.334  1.00  2.03      PROC    
ATOM   1853  HN  ILE C  41      67.279  39.867  59.836  1.00  0.00      PROC    
ATOM   1854  CA  ILE C  41      68.798  38.945  58.678  1.00  2.86      PROC    
ATOM   1855  HA  ILE C  41      68.793  37.953  58.251  1.00  0.00      PROC    
ATOM   1856  CB  ILE C  41      69.012  39.996  57.557  1.00  2.67      PROC    
ATOM   1857  HB  ILE C  41      68.855  41.004  57.997  1.00  0.00      PROC    
ATOM   1858  CG2 ILE C  41      70.416  39.804  57.033  1.00  2.46      PROC    
ATOM   1859 HG21 ILE C  41      70.640  40.358  56.097  1.00  0.00      PROC    
ATOM   1860 HG22 ILE C  41      70.488  38.735  56.739  1.00  0.00      PROC    
ATOM   1861 HG23 ILE C  41      71.092  40.211  57.815  1.00  0.00      PROC    
ATOM   1862  CG1 ILE C  41      68.008  39.819  56.298  1.00  2.46      PROC    
ATOM   1863 HG11 ILE C  41      68.093  40.614  55.528  1.00  0.00      PROC    
ATOM   1864 HG12 ILE C  41      67.012  39.990  56.760  1.00  0.00      PROC    
ATOM   1865  CD  ILE C  41      67.858  38.468  55.582  1.00  2.44      PROC    
ATOM   1866  HD1 ILE C  41      67.407  38.630  54.579  1.00  0.00      PROC    
ATOM   1867  HD2 ILE C  41      67.322  37.784  56.274  1.00  0.00      PROC    
ATOM   1868  HD3 ILE C  41      68.846  37.990  55.411  1.00  0.00      PROC    
ATOM   1869  C   ILE C  41      69.858  38.987  59.780  1.00  2.04      PROC    
ATOM   1870  O   ILE C  41      70.087  40.108  60.355  1.00  1.52      PROC    
ATOM   1871  N   ALA C  42      70.510  37.890  60.176  1.00  2.03      PROC    
ATOM   1872  HN  ALA C  42      70.168  37.030  59.804  1.00  0.00      PROC    
ATOM   1873  CA  ALA C  42      71.524  37.852  61.218  1.00  2.86      PROC    
ATOM   1874  HA  ALA C  42      71.484  38.729  61.847  1.00  0.00      PROC    
ATOM   1875  CB  ALA C  42      71.383  36.672  62.169  1.00  2.67      PROC    
ATOM   1876  HB1 ALA C  42      70.387  36.663  62.660  1.00  0.00      PROC    
ATOM   1877  HB2 ALA C  42      72.106  36.645  63.013  1.00  0.00      PROC    
ATOM   1878  HB3 ALA C  42      71.616  35.706  61.673  1.00  0.00      PROC    
ATOM   1879  C   ALA C  42      72.942  38.013  60.540  1.00  2.04      PROC    
ATOM   1880  OT1 ALA C  42      73.521  37.002  59.976  1.00  1.40      PROC    
ATOM   1881  OT2 ALA C  42      73.501  39.132  60.606  1.00  1.40      PROC    
ATOM   1882  N   ASP D   1      25.233  19.052  34.821  1.00  2.03      PROD    
ATOM   1883  HT1 ASP D   1      24.646  19.889  35.009  1.00  0.00      PROD    
ATOM   1884  HT2 ASP D   1      24.900  18.189  35.296  1.00  0.00      PROD    
ATOM   1885  HT3 ASP D   1      25.097  18.780  33.827  1.00  0.00      PROD    
ATOM   1886  CA  ASP D   1      26.639  19.229  35.320  1.00  2.86      PROD    
ATOM   1887  HA  ASP D   1      27.094  18.251  35.355  1.00  0.00      PROD    
ATOM   1888  CB  ASP D   1      27.474  20.129  34.347  1.00  2.67      PROD    
ATOM   1889  HB1 ASP D   1      27.045  21.153  34.394  1.00  0.00      PROD    
ATOM   1890  HB2 ASP D   1      27.383  19.869  33.271  1.00  0.00      PROD    
ATOM   1891  CG  ASP D   1      28.919  20.089  34.476  1.00  1.98      PROD    
ATOM   1892  OD1 ASP D   1      29.382  19.356  35.414  1.00  1.40      PROD    
ATOM   1893  OD2 ASP D   1      29.653  20.776  33.682  1.00  1.40      PROD    
ATOM   1894  C   ASP D   1      26.577  19.805  36.731  1.00  2.04      PROD    
ATOM   1895  O   ASP D   1      25.535  19.661  37.357  1.00  1.52      PROD    
ATOM   1896  N   ALA D   2      27.620  20.436  37.283  1.00  2.03      PROD    
ATOM   1897  HN  ALA D   2      28.468  20.569  36.777  1.00  0.00      PROD    
ATOM   1898  CA  ALA D   2      27.631  20.919  38.661  1.00  2.86      PROD    
ATOM   1899  HA  ALA D   2      26.707  21.157  39.166  1.00  0.00      PROD    
ATOM   1900  CB  ALA D   2      28.433  19.862  39.428  1.00  2.67      PROD    
ATOM   1901  HB1 ALA D   2      29.314  19.513  38.848  1.00  0.00      PROD    
ATOM   1902  HB2 ALA D   2      27.864  18.971  39.769  1.00  0.00      PROD    
ATOM   1903  HB3 ALA D   2      28.727  20.212  40.441  1.00  0.00      PROD    
ATOM   1904  C   ALA D   2      28.449  22.193  38.647  1.00  2.04      PROD    
ATOM   1905  O   ALA D   2      29.238  22.370  37.722  1.00  1.52      PROD    
ATOM   1906  N   GLU D   3      28.311  23.033  39.711  1.00  2.03      PROD    
ATOM   1907  HN  GLU D   3      27.594  22.980  40.402  1.00  0.00      PROD    
ATOM   1908  CA  GLU D   3      29.112  24.199  39.800  1.00  2.86      PROD    
ATOM   1909  HA  GLU D   3      29.743  24.302  38.929  1.00  0.00      PROD    
ATOM   1910  CB  GLU D   3      28.312  25.559  39.789  1.00  2.67      PROD    
ATOM   1911  HB1 GLU D   3      28.902  26.404  40.203  1.00  0.00      PROD    
ATOM   1912  HB2 GLU D   3      27.488  25.473  40.529  1.00  0.00      PROD    
ATOM   1913  CG  GLU D   3      27.726  25.977  38.490  1.00  2.77      PROD    
ATOM   1914  HG1 GLU D   3      26.981  25.240  38.120  1.00  0.00      PROD    
ATOM   1915  HG2 GLU D   3      28.494  26.097  37.696  1.00  0.00      PROD    
ATOM   1916  CD  GLU D   3      27.057  27.384  38.553  1.00  1.98      PROD    
ATOM   1917  OE1 GLU D   3      27.824  28.351  38.839  1.00  1.40      PROD    
ATOM   1918  OE2 GLU D   3      25.874  27.559  38.254  1.00  1.40      PROD    
ATOM   1919  C   GLU D   3      29.966  24.120  41.082  1.00  2.04      PROD    
ATOM   1920  O   GLU D   3      29.535  23.596  42.126  1.00  1.52      PROD    
ATOM   1921  N   PHE D   4      31.195  24.617  40.976  1.00  2.03      PROD    
ATOM   1922  HN  PHE D   4      31.437  25.091  40.133  1.00  0.00      PROD    
ATOM   1923  CA  PHE D   4      32.283  24.467  41.925  1.00  2.86      PROD    
ATOM   1924  HA  PHE D   4      31.861  23.893  42.736  1.00  0.00      PROD    
ATOM   1925  CB  PHE D   4      33.538  23.803  41.284  1.00  2.67      PROD    
ATOM   1926  HB1 PHE D   4      34.377  23.651  41.996  1.00  0.00      PROD    
ATOM   1927  HB2 PHE D   4      33.975  24.454  40.497  1.00  0.00      PROD    
ATOM   1928  CG  PHE D   4      33.183  22.467  40.693  1.00  2.46      PROD    
ATOM   1929  CD1 PHE D   4      33.589  22.208  39.400  1.00  2.00      PROD    
ATOM   1930  HD1 PHE D   4      34.233  22.899  38.877  1.00  0.00      PROD    
ATOM   1931  CE1 PHE D   4      33.214  21.031  38.679  1.00  2.00      PROD    
ATOM   1932  HE1 PHE D   4      33.602  20.813  37.694  1.00  0.00      PROD    
ATOM   1933  CZ  PHE D   4      32.363  20.130  39.307  1.00  2.00      PROD    
ATOM   1934  HZ  PHE D   4      32.086  19.190  38.852  1.00  0.00      PROD    
ATOM   1935  CD2 PHE D   4      32.266  21.543  41.272  1.00  2.00      PROD    
ATOM   1936  HD2 PHE D   4      31.953  21.690  42.295  1.00  0.00      PROD    
ATOM   1937  CE2 PHE D   4      31.934  20.327  40.591  1.00  2.00      PROD    
ATOM   1938  HE2 PHE D   4      31.242  19.578  40.948  1.00  0.00      PROD    
ATOM   1939  C   PHE D   4      32.696  25.789  42.540  1.00  2.04      PROD    
ATOM   1940  O   PHE D   4      33.425  26.626  41.953  1.00  1.52      PROD    
ATOM   1941  N   ARG D   5      32.333  26.174  43.815  1.00  2.03      PROD    
ATOM   1942  HN  ARG D   5      31.727  25.583  44.343  1.00  0.00      PROD    
ATOM   1943  CA  ARG D   5      32.721  27.380  44.514  1.00  2.86      PROD    
ATOM   1944  HA  ARG D   5      33.218  28.062  43.840  1.00  0.00      PROD    
ATOM   1945  CB  ARG D   5      31.683  28.097  45.416  1.00  2.67      PROD    
ATOM   1946  HB1 ARG D   5      32.180  29.031  45.755  1.00  0.00      PROD    
ATOM   1947  HB2 ARG D   5      31.362  27.439  46.251  1.00  0.00      PROD    
ATOM   1948  CG  ARG D   5      30.377  28.437  44.692  1.00  2.46      PROD    
ATOM   1949  HG1 ARG D   5      29.658  28.924  45.384  1.00  0.00      PROD    
ATOM   1950  HG2 ARG D   5      29.845  27.511  44.382  1.00  0.00      PROD    
ATOM   1951  CD  ARG D   5      30.478  29.408  43.554  1.00  2.44      PROD    
ATOM   1952  HD1 ARG D   5      31.165  28.987  42.789  1.00  0.00      PROD    
ATOM   1953  HD2 ARG D   5      30.882  30.388  43.887  1.00  0.00      PROD    
ATOM   1954  NE  ARG D   5      29.068  29.622  43.098  1.00  1.70      PROD    
ATOM   1955  HE  ARG D   5      28.326  29.912  43.703  1.00  0.00      PROD    
ATOM   1956  CZ  ARG D   5      28.675  29.235  41.940  1.00  2.20      PROD    
ATOM   1957  NH1 ARG D   5      27.356  29.106  41.749  1.00  1.70      PROD    
ATOM   1958 HH11 ARG D   5      27.013  28.919  40.828  1.00  0.00      PROD    
ATOM   1959 HH12 ARG D   5      26.820  29.122  42.592  1.00  0.00      PROD    
ATOM   1960  NH2 ARG D   5      29.427  29.046  40.864  1.00  1.70      PROD    
ATOM   1961 HH21 ARG D   5      30.408  29.213  40.958  1.00  0.00      PROD    
ATOM   1962 HH22 ARG D   5      28.940  28.653  40.084  1.00  0.00      PROD    
ATOM   1963  C   ARG D   5      33.740  26.845  45.493  1.00  2.04      PROD    
ATOM   1964  O   ARG D   5      33.534  25.844  46.152  1.00  1.52      PROD    
ATOM   1965  N   HSD D   6      34.918  27.595  45.577  1.00  2.03      PROD    
ATOM   1966  HN  HSD D   6      34.997  28.307  44.883  1.00  0.00      PROD    
ATOM   1967  CA  HSD D   6      36.014  27.285  46.433  1.00  2.86      PROD    
ATOM   1968  HA  HSD D   6      35.654  26.565  47.153  1.00  0.00      PROD    
ATOM   1969  CB  HSD D   6      37.200  26.545  45.691  1.00  2.67      PROD    
ATOM   1970  HB1 HSD D   6      38.145  26.950  46.113  1.00  0.00      PROD    
ATOM   1971  HB2 HSD D   6      37.203  26.646  44.585  1.00  0.00      PROD    
ATOM   1972  ND1 HSD D   6      36.176  24.190  45.543  1.00  1.90      PROD    
ATOM   1973  HD1 HSD D   6      35.307  24.559  45.213  1.00  0.00      PROD    
ATOM   1974  CG  HSD D   6      37.115  25.062  45.993  1.00  2.46      PROD    
ATOM   1975  CE1 HSD D   6      36.578  22.959  45.877  1.00  1.98      PROD    
ATOM   1976  HE1 HSD D   6      35.889  22.159  45.608  1.00  0.00      PROD    
ATOM   1977  NE2 HSD D   6      37.735  22.953  46.439  1.00  1.80      PROD    
ATOM   1978  CD2 HSD D   6      38.109  24.314  46.474  1.00  1.98      PROD    
ATOM   1979  HD2 HSD D   6      39.065  24.661  46.846  1.00  0.00      PROD    
ATOM   1980  C   HSD D   6      36.392  28.640  46.993  1.00  2.04      PROD    
ATOM   1981  O   HSD D   6      36.285  29.697  46.358  1.00  1.52      PROD    
ATOM   1982  N   ASP D   7      36.927  28.624  48.299  1.00  2.03      PROD    
ATOM   1983  HN  ASP D   7      36.993  27.799  48.855  1.00  0.00      PROD    
ATOM   1984  CA  ASP D   7      37.352  29.861  48.942  1.00  2.86      PROD    
ATOM   1985  HA  ASP D   7      37.622  30.642  48.247  1.00  0.00      PROD    
ATOM   1986  CB  ASP D   7      36.272  30.345  49.921  1.00  2.67      PROD    
ATOM   1987  HB1 ASP D   7      36.689  31.087  50.635  1.00  0.00      PROD    
ATOM   1988  HB2 ASP D   7      35.977  29.413  50.449  1.00  0.00      PROD    
ATOM   1989  CG  ASP D   7      35.143  30.933  49.254  1.00  1.98      PROD    
ATOM   1990  OD1 ASP D   7      35.251  31.718  48.279  1.00  1.40      PROD    
ATOM   1991  OD2 ASP D   7      33.969  30.685  49.737  1.00  1.40      PROD    
ATOM   1992  C   ASP D   7      38.714  29.587  49.684  1.00  2.04      PROD    
ATOM   1993  O   ASP D   7      38.977  28.462  50.113  1.00  1.52      PROD    
ATOM   1994  N   SER D   8      39.558  30.638  49.780  1.00  2.03      PROD    
ATOM   1995  HN  SER D   8      39.302  31.586  49.612  1.00  0.00      PROD    
ATOM   1996  CA  SER D   8      40.986  30.415  50.012  1.00  2.86      PROD    
ATOM   1997  HA  SER D   8      41.169  29.353  50.091  1.00  0.00      PROD    
ATOM   1998  CB  SER D   8      41.992  31.003  48.923  1.00  2.67      PROD    
ATOM   1999  HB1 SER D   8      41.863  30.535  47.924  1.00  0.00      PROD    
ATOM   2000  HB2 SER D   8      43.040  30.837  49.254  1.00  0.00      PROD    
ATOM   2001  OG  SER D   8      41.686  32.413  48.668  1.00  1.64      PROD    
ATOM   2002  HG1 SER D   8      40.879  32.355  48.151  1.00  0.00      PROD    
ATOM   2003  C   SER D   8      41.430  30.921  51.386  1.00  2.04      PROD    
ATOM   2004  O   SER D   8      42.472  30.554  51.860  1.00  1.52      PROD    
ATOM   2005  N   GLY D   9      40.641  31.731  52.091  1.00  2.03      PROD    
ATOM   2006  HN  GLY D   9      39.858  32.147  51.637  1.00  0.00      PROD    
ATOM   2007  CA  GLY D   9      40.656  31.840  53.574  1.00  2.38      PROD    
ATOM   2008  HA1 GLY D   9      40.871  30.868  53.993  1.00  0.00      PROD    
ATOM   2009  HA2 GLY D   9      39.670  32.084  53.943  1.00  0.00      PROD    
ATOM   2010  C   GLY D   9      41.714  32.834  54.136  1.00  2.04      PROD    
ATOM   2011  O   GLY D   9      42.679  33.174  53.450  1.00  1.52      PROD    
ATOM   2012  N   TYR D  10      41.457  33.219  55.369  1.00  2.03      PROD    
ATOM   2013  HN  TYR D  10      40.584  33.080  55.829  1.00  0.00      PROD    
ATOM   2014  CA  TYR D  10      42.305  34.168  56.077  1.00  2.86      PROD    
ATOM   2015  HA  TYR D  10      43.296  33.972  55.695  1.00  0.00      PROD    
ATOM   2016  CB  TYR D  10      41.887  35.645  55.938  1.00  2.67      PROD    
ATOM   2017  HB1 TYR D  10      42.647  36.277  56.445  1.00  0.00      PROD    
ATOM   2018  HB2 TYR D  10      40.939  35.885  56.466  1.00  0.00      PROD    
ATOM   2019  CG  TYR D  10      41.823  36.036  54.547  1.00  2.46      PROD    
ATOM   2020  CD1 TYR D  10      42.914  36.340  53.805  1.00  2.00      PROD    
ATOM   2021  HD1 TYR D  10      43.886  36.259  54.269  1.00  0.00      PROD    
ATOM   2022  CE1 TYR D  10      42.815  36.857  52.488  1.00  2.00      PROD    
ATOM   2023  HE1 TYR D  10      43.598  37.176  51.815  1.00  0.00      PROD    
ATOM   2024  CZ  TYR D  10      41.476  37.018  51.948  1.00  2.00      PROD    
ATOM   2025  OH  TYR D  10      41.315  37.764  50.757  1.00  1.85      PROD    
ATOM   2026  HH  TYR D  10      40.399  37.977  50.565  1.00  0.00      PROD    
ATOM   2027  CD2 TYR D  10      40.552  36.105  53.939  1.00  2.00      PROD    
ATOM   2028  HD2 TYR D  10      39.709  35.835  54.558  1.00  0.00      PROD    
ATOM   2029  CE2 TYR D  10      40.332  36.591  52.661  1.00  2.00      PROD    
ATOM   2030  HE2 TYR D  10      39.294  36.807  52.458  1.00  0.00      PROD    
ATOM   2031  C   TYR D  10      42.389  33.794  57.501  1.00  2.04      PROD    
ATOM   2032  O   TYR D  10      41.355  33.851  58.189  1.00  1.52      PROD    
ATOM   2033  N   GLU D  11      43.636  33.516  58.001  1.00  2.03      PROD    
ATOM   2034  HN  GLU D  11      44.378  33.462  57.337  1.00  0.00      PROD    
ATOM   2035  CA  GLU D  11      43.884  33.229  59.383  1.00  2.86      PROD    
ATOM   2036  HA  GLU D  11      43.051  32.687  59.807  1.00  0.00      PROD    
ATOM   2037  CB  GLU D  11      45.128  32.303  59.411  1.00  2.67      PROD    
ATOM   2038  HB1 GLU D  11      44.912  31.403  58.796  1.00  0.00      PROD    
ATOM   2039  HB2 GLU D  11      45.207  31.934  60.456  1.00  0.00      PROD    
ATOM   2040  CG  GLU D  11      46.452  33.057  59.039  1.00  2.77      PROD    
ATOM   2041  HG1 GLU D  11      47.287  32.402  59.368  1.00  0.00      PROD    
ATOM   2042  HG2 GLU D  11      46.496  34.009  59.610  1.00  0.00      PROD    
ATOM   2043  CD  GLU D  11      46.652  33.432  57.500  1.00  1.98      PROD    
ATOM   2044  OE1 GLU D  11      45.982  32.803  56.656  1.00  1.40      PROD    
ATOM   2045  OE2 GLU D  11      47.664  34.153  57.255  1.00  1.40      PROD    
ATOM   2046  C   GLU D  11      44.033  34.480  60.227  1.00  2.04      PROD    
ATOM   2047  O   GLU D  11      44.408  35.567  59.799  1.00  1.52      PROD    
ATOM   2048  N   VAL D  12      43.680  34.429  61.531  1.00  2.03      PROD    
ATOM   2049  HN  VAL D  12      43.268  33.582  61.859  1.00  0.00      PROD    
ATOM   2050  CA  VAL D  12      43.752  35.638  62.386  1.00  2.86      PROD    
ATOM   2051  HA  VAL D  12      44.031  36.495  61.791  1.00  0.00      PROD    
ATOM   2052  CB  VAL D  12      42.349  35.902  62.991  1.00  2.67      PROD    
ATOM   2053  HB  VAL D  12      42.065  35.167  63.775  1.00  0.00      PROD    
ATOM   2054  CG1 VAL D  12      42.380  37.184  63.685  1.00  2.46      PROD    
ATOM   2055 HG11 VAL D  12      42.987  37.994  63.226  1.00  0.00      PROD    
ATOM   2056 HG12 VAL D  12      42.705  37.083  64.742  1.00  0.00      PROD    
ATOM   2057 HG13 VAL D  12      41.389  37.653  63.866  1.00  0.00      PROD    
ATOM   2058  CG2 VAL D  12      41.215  35.833  61.961  1.00  2.46      PROD    
ATOM   2059 HG21 VAL D  12      41.455  36.302  60.983  1.00  0.00      PROD    
ATOM   2060 HG22 VAL D  12      40.302  36.314  62.375  1.00  0.00      PROD    
ATOM   2061 HG23 VAL D  12      40.886  34.784  61.801  1.00  0.00      PROD    
ATOM   2062  C   VAL D  12      44.741  35.367  63.520  1.00  2.04      PROD    
ATOM   2063  O   VAL D  12      44.767  34.298  64.149  1.00  1.52      PROD    
ATOM   2064  N   HSD D  13      45.548  36.428  63.863  1.00  2.03      PROD    
ATOM   2065  HN  HSD D  13      45.428  37.278  63.355  1.00  0.00      PROD    
ATOM   2066  CA  HSD D  13      46.513  36.355  64.919  1.00  2.86      PROD    
ATOM   2067  HA  HSD D  13      46.570  35.352  65.314  1.00  0.00      PROD    
ATOM   2068  CB  HSD D  13      47.950  36.800  64.462  1.00  2.67      PROD    
ATOM   2069  HB1 HSD D  13      48.658  36.885  65.314  1.00  0.00      PROD    
ATOM   2070  HB2 HSD D  13      47.885  37.825  64.038  1.00  0.00      PROD    
ATOM   2071  ND1 HSD D  13      48.453  35.855  62.233  1.00  1.90      PROD    
ATOM   2072  HD1 HSD D  13      47.803  36.356  61.661  1.00  0.00      PROD    
ATOM   2073  CG  HSD D  13      48.564  35.774  63.625  1.00  2.46      PROD    
ATOM   2074  CE1 HSD D  13      49.323  34.922  61.735  1.00  1.98      PROD    
ATOM   2075  HE1 HSD D  13      49.452  34.833  60.656  1.00  0.00      PROD    
ATOM   2076  NE2 HSD D  13      49.981  34.316  62.677  1.00  1.80      PROD    
ATOM   2077  CD2 HSD D  13      49.535  34.872  63.867  1.00  1.98      PROD    
ATOM   2078  HD2 HSD D  13      49.927  34.524  64.814  1.00  0.00      PROD    
ATOM   2079  C   HSD D  13      46.166  37.175  66.186  1.00  2.04      PROD    
ATOM   2080  O   HSD D  13      46.218  38.373  66.223  1.00  1.52      PROD    
ATOM   2081  N   HSD D  14      45.874  36.523  67.314  1.00  2.03      PROD    
ATOM   2082  HN  HSD D  14      45.907  35.528  67.364  1.00  0.00      PROD    
ATOM   2083  CA  HSD D  14      45.436  37.325  68.493  1.00  2.86      PROD    
ATOM   2084  HA  HSD D  14      45.309  38.361  68.215  1.00  0.00      PROD    
ATOM   2085  CB  HSD D  14      44.168  36.712  69.064  1.00  2.67      PROD    
ATOM   2086  HB1 HSD D  14      43.843  37.266  69.970  1.00  0.00      PROD    
ATOM   2087  HB2 HSD D  14      44.316  35.677  69.441  1.00  0.00      PROD    
ATOM   2088  ND1 HSD D  14      42.232  37.501  67.820  1.00  1.90      PROD    
ATOM   2089  HD1 HSD D  14      42.415  38.445  68.093  1.00  0.00      PROD    
ATOM   2090  CG  HSD D  14      42.987  36.467  68.197  1.00  2.46      PROD    
ATOM   2091  CE1 HSD D  14      41.254  36.972  66.975  1.00  1.98      PROD    
ATOM   2092  HE1 HSD D  14      40.532  37.647  66.513  1.00  0.00      PROD    
ATOM   2093  NE2 HSD D  14      41.388  35.633  66.868  1.00  1.80      PROD    
ATOM   2094  CD2 HSD D  14      42.409  35.345  67.765  1.00  1.98      PROD    
ATOM   2095  HD2 HSD D  14      42.588  34.294  67.953  1.00  0.00      PROD    
ATOM   2096  C   HSD D  14      46.570  37.245  69.551  1.00  2.04      PROD    
ATOM   2097  O   HSD D  14      46.939  36.162  70.087  1.00  1.52      PROD    
ATOM   2098  N   GLN D  15      47.136  38.462  69.964  1.00  2.03      PROD    
ATOM   2099  HN  GLN D  15      46.809  39.297  69.529  1.00  0.00      PROD    
ATOM   2100  CA  GLN D  15      48.237  38.515  70.865  1.00  2.86      PROD    
ATOM   2101  HA  GLN D  15      48.616  37.515  71.015  1.00  0.00      PROD    
ATOM   2102  CB  GLN D  15      49.316  39.416  70.290  1.00  2.67      PROD    
ATOM   2103  HB1 GLN D  15      49.998  39.427  71.167  1.00  0.00      PROD    
ATOM   2104  HB2 GLN D  15      49.002  40.471  70.140  1.00  0.00      PROD    
ATOM   2105  CG  GLN D  15      50.195  38.803  69.065  1.00  2.46      PROD    
ATOM   2106  HG1 GLN D  15      50.669  37.833  69.327  1.00  0.00      PROD    
ATOM   2107  HG2 GLN D  15      51.012  39.520  68.834  1.00  0.00      PROD    
ATOM   2108  CD  GLN D  15      49.344  38.499  67.865  1.00  1.98      PROD    
ATOM   2109  OE1 GLN D  15      49.196  37.283  67.531  1.00  1.60      PROD    
ATOM   2110  NE2 GLN D  15      48.757  39.486  67.223  1.00  2.00      PROD    
ATOM   2111 HE21 GLN D  15      47.932  39.330  66.680  1.00  0.00      PROD    
ATOM   2112 HE22 GLN D  15      48.854  40.433  67.528  1.00  0.00      PROD    
ATOM   2113  C   GLN D  15      47.823  39.064  72.270  1.00  2.04      PROD    
ATOM   2114  O   GLN D  15      47.075  40.045  72.404  1.00  1.52      PROD    
ATOM   2115  N   LYS D  16      48.297  38.424  73.381  1.00  2.03      PROD    
ATOM   2116  HN  LYS D  16      48.741  37.538  73.275  1.00  0.00      PROD    
ATOM   2117  CA  LYS D  16      48.187  38.911  74.711  1.00  2.86      PROD    
ATOM   2118  HA  LYS D  16      47.879  39.946  74.736  1.00  0.00      PROD    
ATOM   2119  CB  LYS D  16      47.180  38.052  75.537  1.00  2.67      PROD    
ATOM   2120  HB1 LYS D  16      47.237  38.231  76.632  1.00  0.00      PROD    
ATOM   2121  HB2 LYS D  16      47.522  37.002  75.414  1.00  0.00      PROD    
ATOM   2122  CG  LYS D  16      45.676  38.011  75.097  1.00  2.46      PROD    
ATOM   2123  HG1 LYS D  16      45.625  37.611  74.062  1.00  0.00      PROD    
ATOM   2124  HG2 LYS D  16      45.349  39.073  75.090  1.00  0.00      PROD    
ATOM   2125  CD  LYS D  16      44.771  37.121  76.006  1.00  2.44      PROD    
ATOM   2126  HD1 LYS D  16      44.965  37.260  77.092  1.00  0.00      PROD    
ATOM   2127  HD2 LYS D  16      45.019  36.049  75.850  1.00  0.00      PROD    
ATOM   2128  CE  LYS D  16      43.258  37.461  75.802  1.00  2.80      PROD    
ATOM   2129  HE1 LYS D  16      43.006  37.370  74.724  1.00  0.00      PROD    
ATOM   2130  HE2 LYS D  16      42.976  38.461  76.196  1.00  0.00      PROD    
ATOM   2131  NZ  LYS D  16      42.514  36.507  76.632  1.00  1.80      PROD    
ATOM   2132  HZ1 LYS D  16      43.028  36.573  77.534  1.00  0.00      PROD    
ATOM   2133  HZ2 LYS D  16      42.564  35.572  76.179  1.00  0.00      PROD    
ATOM   2134  HZ3 LYS D  16      41.509  36.681  76.833  1.00  0.00      PROD    
ATOM   2135  C   LYS D  16      49.574  38.850  75.236  1.00  2.04      PROD    
ATOM   2136  O   LYS D  16      50.191  37.806  75.058  1.00  1.52      PROD    
ATOM   2137  N   LEU D  17      50.129  39.925  75.773  1.00  2.03      PROD    
ATOM   2138  HN  LEU D  17      49.757  40.843  75.884  1.00  0.00      PROD    
ATOM   2139  CA  LEU D  17      51.541  39.884  76.220  1.00  2.86      PROD    
ATOM   2140  HA  LEU D  17      51.995  38.904  76.192  1.00  0.00      PROD    
ATOM   2141  CB  LEU D  17      52.394  40.738  75.185  1.00  2.67      PROD    
ATOM   2142  HB1 LEU D  17      52.022  41.775  75.045  1.00  0.00      PROD    
ATOM   2143  HB2 LEU D  17      52.353  40.252  74.187  1.00  0.00      PROD    
ATOM   2144  CG  LEU D  17      53.878  41.051  75.607  1.00  2.46      PROD    
ATOM   2145  HG  LEU D  17      53.766  41.454  76.637  1.00  0.00      PROD    
ATOM   2146  CD1 LEU D  17      54.883  39.931  75.514  1.00  2.44      PROD    
ATOM   2147 HD11 LEU D  17      54.513  39.184  76.248  1.00  0.00      PROD    
ATOM   2148 HD12 LEU D  17      55.862  40.232  75.945  1.00  0.00      PROD    
ATOM   2149 HD13 LEU D  17      54.876  39.462  74.507  1.00  0.00      PROD    
ATOM   2150  CD2 LEU D  17      54.426  42.140  74.693  1.00  2.44      PROD    
ATOM   2151 HD21 LEU D  17      55.335  42.598  75.138  1.00  0.00      PROD    
ATOM   2152 HD22 LEU D  17      53.682  42.928  74.449  1.00  0.00      PROD    
ATOM   2153 HD23 LEU D  17      54.723  41.821  73.671  1.00  0.00      PROD    
ATOM   2154  C   LEU D  17      51.673  40.358  77.689  1.00  2.04      PROD    
ATOM   2155  O   LEU D  17      51.207  41.387  78.061  1.00  1.52      PROD    
ATOM   2156  N   VAL D  18      52.352  39.564  78.524  1.00  2.03      PROD    
ATOM   2157  HN  VAL D  18      52.593  38.637  78.248  1.00  0.00      PROD    
ATOM   2158  CA  VAL D  18      52.846  39.952  79.743  1.00  2.86      PROD    
ATOM   2159  HA  VAL D  18      52.461  40.923  80.021  1.00  0.00      PROD    
ATOM   2160  CB  VAL D  18      52.468  38.945  80.833  1.00  2.67      PROD    
ATOM   2161  HB  VAL D  18      52.991  37.966  80.784  1.00  0.00      PROD    
ATOM   2162  CG1 VAL D  18      52.841  39.457  82.196  1.00  2.46      PROD    
ATOM   2163 HG11 VAL D  18      52.810  38.577  82.874  1.00  0.00      PROD    
ATOM   2164 HG12 VAL D  18      52.110  40.145  82.671  1.00  0.00      PROD    
ATOM   2165 HG13 VAL D  18      53.853  39.914  82.193  1.00  0.00      PROD    
ATOM   2166  CG2 VAL D  18      50.907  38.757  80.668  1.00  2.46      PROD    
ATOM   2167 HG21 VAL D  18      50.793  38.069  79.803  1.00  0.00      PROD    
ATOM   2168 HG22 VAL D  18      50.298  39.684  80.603  1.00  0.00      PROD    
ATOM   2169 HG23 VAL D  18      50.391  38.297  81.537  1.00  0.00      PROD    
ATOM   2170  C   VAL D  18      54.311  40.057  79.662  1.00  2.04      PROD    
ATOM   2171  O   VAL D  18      54.959  39.055  79.299  1.00  1.52      PROD    
ATOM   2172  N   PHE D  19      54.843  41.280  79.891  1.00  2.03      PROD    
ATOM   2173  HN  PHE D  19      54.320  42.028  80.293  1.00  0.00      PROD    
ATOM   2174  CA  PHE D  19      56.278  41.531  79.773  1.00  2.86      PROD    
ATOM   2175  HA  PHE D  19      56.767  40.580  79.628  1.00  0.00      PROD    
ATOM   2176  CB  PHE D  19      56.458  42.324  78.530  1.00  2.67      PROD    
ATOM   2177  HB1 PHE D  19      55.814  43.228  78.573  1.00  0.00      PROD    
ATOM   2178  HB2 PHE D  19      56.099  41.595  77.773  1.00  0.00      PROD    
ATOM   2179  CG  PHE D  19      57.806  42.705  78.065  1.00  2.46      PROD    
ATOM   2180  CD1 PHE D  19      57.973  43.635  77.031  1.00  2.00      PROD    
ATOM   2181  HD1 PHE D  19      57.118  44.175  76.653  1.00  0.00      PROD    
ATOM   2182  CE1 PHE D  19      59.228  43.769  76.427  1.00  2.00      PROD    
ATOM   2183  HE1 PHE D  19      59.324  44.413  75.565  1.00  0.00      PROD    
ATOM   2184  CZ  PHE D  19      60.382  43.220  77.016  1.00  2.00      PROD    
ATOM   2185  HZ  PHE D  19      61.392  43.242  76.633  1.00  0.00      PROD    
ATOM   2186  CD2 PHE D  19      58.953  41.953  78.489  1.00  2.00      PROD    
ATOM   2187  HD2 PHE D  19      58.848  41.253  79.305  1.00  0.00      PROD    
ATOM   2188  CE2 PHE D  19      60.244  42.224  77.976  1.00  2.00      PROD    
ATOM   2189  HE2 PHE D  19      61.191  41.790  78.261  1.00  0.00      PROD    
ATOM   2190  C   PHE D  19      56.542  42.269  81.037  1.00  2.04      PROD    
ATOM   2191  O   PHE D  19      55.783  43.081  81.463  1.00  1.52      PROD    
ATOM   2192  N   PHE D  20      57.718  42.044  81.662  1.00  2.03      PROD    
ATOM   2193  HN  PHE D  20      58.202  41.232  81.346  1.00  0.00      PROD    
ATOM   2194  CA  PHE D  20      58.439  42.626  82.780  1.00  2.86      PROD    
ATOM   2195  HA  PHE D  20      58.113  43.653  82.844  1.00  0.00      PROD    
ATOM   2196  CB  PHE D  20      58.105  41.961  84.143  1.00  2.67      PROD    
ATOM   2197  HB1 PHE D  20      58.341  40.891  83.955  1.00  0.00      PROD    
ATOM   2198  HB2 PHE D  20      57.027  42.184  84.298  1.00  0.00      PROD    
ATOM   2199  CG  PHE D  20      58.948  42.365  85.331  1.00  2.46      PROD    
ATOM   2200  CD1 PHE D  20      60.179  41.696  85.681  1.00  2.00      PROD    
ATOM   2201  HD1 PHE D  20      60.608  40.894  85.098  1.00  0.00      PROD    
ATOM   2202  CE1 PHE D  20      60.669  41.881  86.988  1.00  2.00      PROD    
ATOM   2203  HE1 PHE D  20      61.545  41.281  87.183  1.00  0.00      PROD    
ATOM   2204  CZ  PHE D  20      60.137  42.792  87.849  1.00  2.00      PROD    
ATOM   2205  HZ  PHE D  20      60.672  43.092  88.738  1.00  0.00      PROD    
ATOM   2206  CD2 PHE D  20      58.488  43.444  86.163  1.00  2.00      PROD    
ATOM   2207  HD2 PHE D  20      57.646  44.095  85.981  1.00  0.00      PROD    
ATOM   2208  CE2 PHE D  20      59.111  43.635  87.398  1.00  2.00      PROD    
ATOM   2209  HE2 PHE D  20      58.678  44.351  88.080  1.00  0.00      PROD    
ATOM   2210  C   PHE D  20      59.956  42.591  82.560  1.00  2.04      PROD    
ATOM   2211  O   PHE D  20      60.476  41.540  82.129  1.00  1.52      PROD    
ATOM   2212  N   ALA D  21      60.700  43.727  82.782  1.00  2.03      PROD    
ATOM   2213  HN  ALA D  21      60.205  44.532  83.100  1.00  0.00      PROD    
ATOM   2214  CA  ALA D  21      62.177  43.758  82.746  1.00  2.86      PROD    
ATOM   2215  HA  ALA D  21      62.528  42.739  82.811  1.00  0.00      PROD    
ATOM   2216  CB  ALA D  21      62.549  44.418  81.352  1.00  2.67      PROD    
ATOM   2217  HB1 ALA D  21      61.904  43.898  80.612  1.00  0.00      PROD    
ATOM   2218  HB2 ALA D  21      63.626  44.253  81.134  1.00  0.00      PROD    
ATOM   2219  HB3 ALA D  21      62.289  45.497  81.385  1.00  0.00      PROD    
ATOM   2220  C   ALA D  21      62.750  44.468  83.908  1.00  2.04      PROD    
ATOM   2221  O   ALA D  21      62.586  45.681  84.108  1.00  1.52      PROD    
ATOM   2222  N   GLU D  22      63.474  43.817  84.783  1.00  2.03      PROD    
ATOM   2223  HN  GLU D  22      63.605  42.844  84.611  1.00  0.00      PROD    
ATOM   2224  CA  GLU D  22      64.111  44.399  85.941  1.00  2.86      PROD    
ATOM   2225  HA  GLU D  22      63.625  45.354  86.077  1.00  0.00      PROD    
ATOM   2226  CB  GLU D  22      64.125  43.492  87.238  1.00  2.67      PROD    
ATOM   2227  HB1 GLU D  22      64.185  42.458  86.836  1.00  0.00      PROD    
ATOM   2228  HB2 GLU D  22      63.157  43.679  87.751  1.00  0.00      PROD    
ATOM   2229  CG  GLU D  22      65.138  43.797  88.306  1.00  2.77      PROD    
ATOM   2230  HG1 GLU D  22      65.006  44.761  88.842  1.00  0.00      PROD    
ATOM   2231  HG2 GLU D  22      66.131  43.853  87.810  1.00  0.00      PROD    
ATOM   2232  CD  GLU D  22      65.154  42.678  89.382  1.00  1.98      PROD    
ATOM   2233  OE1 GLU D  22      64.038  42.583  89.977  1.00  1.40      PROD    
ATOM   2234  OE2 GLU D  22      66.185  42.021  89.670  1.00  1.40      PROD    
ATOM   2235  C   GLU D  22      65.617  44.678  85.565  1.00  2.04      PROD    
ATOM   2236  O   GLU D  22      66.280  43.773  85.080  1.00  1.52      PROD    
ATOM   2237  N   ASP D  23      66.221  45.910  85.902  1.00  2.03      PROD    
ATOM   2238  HN  ASP D  23      65.677  46.523  86.470  1.00  0.00      PROD    
ATOM   2239  CA  ASP D  23      67.566  46.371  85.663  1.00  2.86      PROD    
ATOM   2240  HA  ASP D  23      67.597  47.423  85.903  1.00  0.00      PROD    
ATOM   2241  CB  ASP D  23      68.568  45.571  86.520  1.00  2.67      PROD    
ATOM   2242  HB1 ASP D  23      69.608  45.788  86.194  1.00  0.00      PROD    
ATOM   2243  HB2 ASP D  23      68.419  44.488  86.323  1.00  0.00      PROD    
ATOM   2244  CG  ASP D  23      68.519  45.883  87.981  1.00  1.98      PROD    
ATOM   2245  OD1 ASP D  23      68.064  47.020  88.394  1.00  1.40      PROD    
ATOM   2246  OD2 ASP D  23      69.022  45.056  88.806  1.00  1.40      PROD    
ATOM   2247  C   ASP D  23      68.045  46.291  84.143  1.00  2.04      PROD    
ATOM   2248  O   ASP D  23      68.822  45.475  83.748  1.00  1.52      PROD    
ATOM   2249  N   VAL D  24      67.533  47.317  83.346  1.00  2.03      PROD    
ATOM   2250  HN  VAL D  24      66.919  47.977  83.772  1.00  0.00      PROD    
ATOM   2251  CA  VAL D  24      67.831  47.488  82.013  1.00  2.86      PROD    
ATOM   2252  HA  VAL D  24      68.384  46.629  81.664  1.00  0.00      PROD    
ATOM   2253  CB  VAL D  24      66.460  47.585  81.187  1.00  2.67      PROD    
ATOM   2254  HB  VAL D  24      65.967  48.531  81.499  1.00  0.00      PROD    
ATOM   2255  CG1 VAL D  24      66.852  47.727  79.704  1.00  2.46      PROD    
ATOM   2256 HG11 VAL D  24      65.922  47.736  79.096  1.00  0.00      PROD    
ATOM   2257 HG12 VAL D  24      67.473  46.859  79.395  1.00  0.00      PROD    
ATOM   2258 HG13 VAL D  24      67.360  48.700  79.533  1.00  0.00      PROD    
ATOM   2259  CG2 VAL D  24      65.595  46.307  81.342  1.00  2.46      PROD    
ATOM   2260 HG21 VAL D  24      64.760  46.333  80.610  1.00  0.00      PROD    
ATOM   2261 HG22 VAL D  24      65.219  46.093  82.366  1.00  0.00      PROD    
ATOM   2262 HG23 VAL D  24      66.092  45.364  81.027  1.00  0.00      PROD    
ATOM   2263  C   VAL D  24      68.715  48.658  81.786  1.00  2.04      PROD    
ATOM   2264  O   VAL D  24      68.355  49.806  81.999  1.00  1.52      PROD    
ATOM   2265  N   GLY D  25      69.885  48.375  81.233  1.00  2.03      PROD    
ATOM   2266  HN  GLY D  25      70.147  47.415  81.174  1.00  0.00      PROD    
ATOM   2267  CA  GLY D  25      70.882  49.301  80.956  1.00  2.38      PROD    
ATOM   2268  HA1 GLY D  25      71.542  48.702  80.346  1.00  0.00      PROD    
ATOM   2269  HA2 GLY D  25      71.308  49.641  81.889  1.00  0.00      PROD    
ATOM   2270  C   GLY D  25      70.541  50.478  80.035  1.00  2.04      PROD    
ATOM   2271  O   GLY D  25      69.411  50.552  79.474  1.00  1.52      PROD    
ATOM   2272  N   SER D  26      71.510  51.434  79.793  1.00  2.03      PROD    
ATOM   2273  HN  SER D  26      72.402  51.276  80.209  1.00  0.00      PROD    
ATOM   2274  CA  SER D  26      71.335  52.496  78.821  1.00  2.86      PROD    
ATOM   2275  HA  SER D  26      70.370  52.934  79.029  1.00  0.00      PROD    
ATOM   2276  CB  SER D  26      72.512  53.477  78.829  1.00  2.67      PROD    
ATOM   2277  HB1 SER D  26      72.429  54.068  77.891  1.00  0.00      PROD    
ATOM   2278  HB2 SER D  26      73.512  53.055  79.063  1.00  0.00      PROD    
ATOM   2279  OG  SER D  26      72.445  54.347  79.939  1.00  1.64      PROD    
ATOM   2280  HG1 SER D  26      72.614  53.762  80.681  1.00  0.00      PROD    
ATOM   2281  C   SER D  26      71.169  51.914  77.472  1.00  2.04      PROD    
ATOM   2282  O   SER D  26      71.730  50.897  77.056  1.00  1.52      PROD    
ATOM   2283  N   ASN D  27      70.245  52.455  76.606  1.00  2.03      PROD    
ATOM   2284  HN  ASN D  27      69.838  53.323  76.880  1.00  0.00      PROD    
ATOM   2285  CA  ASN D  27      69.784  51.807  75.442  1.00  2.86      PROD    
ATOM   2286  HA  ASN D  27      70.145  50.789  75.446  1.00  0.00      PROD    
ATOM   2287  CB  ASN D  27      68.200  51.683  75.441  1.00  2.67      PROD    
ATOM   2288  HB1 ASN D  27      67.771  52.677  75.689  1.00  0.00      PROD    
ATOM   2289  HB2 ASN D  27      67.953  51.070  76.334  1.00  0.00      PROD    
ATOM   2290  CG  ASN D  27      67.585  51.077  74.162  1.00  1.98      PROD    
ATOM   2291  OD1 ASN D  27      67.777  49.934  73.730  1.00  1.60      PROD    
ATOM   2292  ND2 ASN D  27      66.786  51.999  73.437  1.00  2.00      PROD    
ATOM   2293 HD21 ASN D  27      66.558  51.752  72.495  1.00  0.00      PROD    
ATOM   2294 HD22 ASN D  27      66.540  52.894  73.809  1.00  0.00      PROD    
ATOM   2295  C   ASN D  27      70.191  52.573  74.202  1.00  2.04      PROD    
ATOM   2296  O   ASN D  27      69.983  53.761  74.123  1.00  1.52      PROD    
ATOM   2297  N   LYS D  28      70.915  51.890  73.327  1.00  2.03      PROD    
ATOM   2298  HN  LYS D  28      70.992  50.902  73.439  1.00  0.00      PROD    
ATOM   2299  CA  LYS D  28      71.378  52.322  72.057  1.00  2.86      PROD    
ATOM   2300  HA  LYS D  28      71.184  53.380  71.965  1.00  0.00      PROD    
ATOM   2301  CB  LYS D  28      72.825  51.961  71.878  1.00  2.67      PROD    
ATOM   2302  HB1 LYS D  28      73.242  52.201  70.877  1.00  0.00      PROD    
ATOM   2303  HB2 LYS D  28      72.955  50.907  72.206  1.00  0.00      PROD    
ATOM   2304  CG  LYS D  28      73.670  52.707  72.845  1.00  2.46      PROD    
ATOM   2305  HG1 LYS D  28      73.486  52.408  73.899  1.00  0.00      PROD    
ATOM   2306  HG2 LYS D  28      73.205  53.716  72.836  1.00  0.00      PROD    
ATOM   2307  CD  LYS D  28      75.218  52.630  72.666  1.00  2.44      PROD    
ATOM   2308  HD1 LYS D  28      75.409  53.134  71.694  1.00  0.00      PROD    
ATOM   2309  HD2 LYS D  28      75.556  51.579  72.541  1.00  0.00      PROD    
ATOM   2310  CE  LYS D  28      75.976  53.481  73.629  1.00  2.80      PROD    
ATOM   2311  HE1 LYS D  28      76.072  53.064  74.655  1.00  0.00      PROD    
ATOM   2312  HE2 LYS D  28      75.617  54.532  73.596  1.00  0.00      PROD    
ATOM   2313  NZ  LYS D  28      77.420  53.498  73.095  1.00  1.80      PROD    
ATOM   2314  HZ1 LYS D  28      77.708  52.513  72.929  1.00  0.00      PROD    
ATOM   2315  HZ2 LYS D  28      78.188  53.986  73.600  1.00  0.00      PROD    
ATOM   2316  HZ3 LYS D  28      77.420  54.015  72.193  1.00  0.00      PROD    
ATOM   2317  C   LYS D  28      70.675  51.582  70.972  1.00  2.04      PROD    
ATOM   2318  O   LYS D  28      70.820  51.957  69.777  1.00  1.52      PROD    
ATOM   2319  N   GLY D  29      69.757  50.641  71.293  1.00  2.03      PROD    
ATOM   2320  HN  GLY D  29      69.663  50.364  72.246  1.00  0.00      PROD    
ATOM   2321  CA  GLY D  29      69.128  49.869  70.231  1.00  2.38      PROD    
ATOM   2322  HA1 GLY D  29      69.295  48.842  70.521  1.00  0.00      PROD    
ATOM   2323  HA2 GLY D  29      69.544  50.006  69.244  1.00  0.00      PROD    
ATOM   2324  C   GLY D  29      67.621  50.117  70.172  1.00  2.04      PROD    
ATOM   2325  O   GLY D  29      67.132  51.217  70.368  1.00  1.52      PROD    
ATOM   2326  N   ALA D  30      66.913  49.003  69.966  1.00  2.03      PROD    
ATOM   2327  HN  ALA D  30      67.344  48.112  69.844  1.00  0.00      PROD    
ATOM   2328  CA  ALA D  30      65.489  49.098  70.080  1.00  2.86      PROD    
ATOM   2329  HA  ALA D  30      65.138  50.068  70.398  1.00  0.00      PROD    
ATOM   2330  CB  ALA D  30      64.722  48.882  68.708  1.00  2.67      PROD    
ATOM   2331  HB1 ALA D  30      63.651  49.146  68.841  1.00  0.00      PROD    
ATOM   2332  HB2 ALA D  30      64.867  47.795  68.527  1.00  0.00      PROD    
ATOM   2333  HB3 ALA D  30      65.125  49.551  67.918  1.00  0.00      PROD    
ATOM   2334  C   ALA D  30      64.747  47.991  70.957  1.00  2.04      PROD    
ATOM   2335  O   ALA D  30      65.197  46.835  70.828  1.00  1.52      PROD    
ATOM   2336  N   ILE D  31      63.812  48.434  71.748  1.00  2.03      PROD    
ATOM   2337  HN  ILE D  31      63.489  49.353  71.537  1.00  0.00      PROD    
ATOM   2338  CA  ILE D  31      62.982  47.515  72.493  1.00  2.86      PROD    
ATOM   2339  HA  ILE D  31      63.208  46.470  72.338  1.00  0.00      PROD    
ATOM   2340  CB  ILE D  31      63.116  47.781  74.002  1.00  2.67      PROD    
ATOM   2341  HB  ILE D  31      62.736  48.796  74.245  1.00  0.00      PROD    
ATOM   2342  CG2 ILE D  31      62.206  46.812  74.743  1.00  2.46      PROD    
ATOM   2343 HG21 ILE D  31      61.153  47.167  74.759  1.00  0.00      PROD    
ATOM   2344 HG22 ILE D  31      62.563  46.543  75.760  1.00  0.00      PROD    
ATOM   2345 HG23 ILE D  31      62.085  45.908  74.108  1.00  0.00      PROD    
ATOM   2346  CG1 ILE D  31      64.595  47.599  74.361  1.00  2.46      PROD    
ATOM   2347 HG11 ILE D  31      65.310  48.126  73.695  1.00  0.00      PROD    
ATOM   2348 HG12 ILE D  31      64.842  46.526  74.215  1.00  0.00      PROD    
ATOM   2349  CD  ILE D  31      64.868  48.092  75.812  1.00  2.44      PROD    
ATOM   2350  HD1 ILE D  31      64.708  49.189  75.885  1.00  0.00      PROD    
ATOM   2351  HD2 ILE D  31      65.920  47.799  76.015  1.00  0.00      PROD    
ATOM   2352  HD3 ILE D  31      64.237  47.521  76.526  1.00  0.00      PROD    
ATOM   2353  C   ILE D  31      61.513  47.684  72.024  1.00  2.04      PROD    
ATOM   2354  O   ILE D  31      60.852  48.687  72.179  1.00  1.52      PROD    
ATOM   2355  N   ILE D  32      60.985  46.633  71.364  1.00  2.03      PROD    
ATOM   2356  HN  ILE D  32      61.662  45.935  71.142  1.00  0.00      PROD    
ATOM   2357  CA  ILE D  32      59.706  46.547  70.678  1.00  2.86      PROD    
ATOM   2358  HA  ILE D  32      59.174  47.480  70.790  1.00  0.00      PROD    
ATOM   2359  CB  ILE D  32      60.006  46.197  69.190  1.00  2.67      PROD    
ATOM   2360  HB  ILE D  32      60.645  45.288  69.204  1.00  0.00      PROD    
ATOM   2361  CG2 ILE D  32      58.679  45.964  68.380  1.00  2.46      PROD    
ATOM   2362 HG21 ILE D  32      57.988  45.225  68.840  1.00  0.00      PROD    
ATOM   2363 HG22 ILE D  32      58.988  45.533  67.403  1.00  0.00      PROD    
ATOM   2364 HG23 ILE D  32      58.081  46.883  68.203  1.00  0.00      PROD    
ATOM   2365  CG1 ILE D  32      60.684  47.308  68.529  1.00  2.46      PROD    
ATOM   2366 HG11 ILE D  32      61.256  47.907  69.270  1.00  0.00      PROD    
ATOM   2367 HG12 ILE D  32      59.963  48.038  68.102  1.00  0.00      PROD    
ATOM   2368  CD  ILE D  32      61.605  46.974  67.253  1.00  2.44      PROD    
ATOM   2369  HD1 ILE D  32      62.364  46.194  67.475  1.00  0.00      PROD    
ATOM   2370  HD2 ILE D  32      62.102  47.854  66.791  1.00  0.00      PROD    
ATOM   2371  HD3 ILE D  32      61.028  46.589  66.386  1.00  0.00      PROD    
ATOM   2372  C   ILE D  32      58.650  45.592  71.203  1.00  2.04      PROD    
ATOM   2373  O   ILE D  32      58.910  44.414  71.407  1.00  1.52      PROD    
ATOM   2374  N   GLY D  33      57.438  46.113  71.489  1.00  2.03      PROD    
ATOM   2375  HN  GLY D  33      57.288  47.083  71.318  1.00  0.00      PROD    
ATOM   2376  CA  GLY D  33      56.393  45.250  71.997  1.00  2.38      PROD    
ATOM   2377  HA1 GLY D  33      55.513  45.869  72.092  1.00  0.00      PROD    
ATOM   2378  HA2 GLY D  33      56.784  44.816  72.905  1.00  0.00      PROD    
ATOM   2379  C   GLY D  33      55.981  44.054  71.137  1.00  2.04      PROD    
ATOM   2380  O   GLY D  33      56.033  42.923  71.529  1.00  1.52      PROD    
ATOM   2381  N   LEU D  34      55.505  44.376  69.928  1.00  2.03      PROD    
ATOM   2382  HN  LEU D  34      55.292  45.340  69.791  1.00  0.00      PROD    
ATOM   2383  CA  LEU D  34      55.049  43.543  68.866  1.00  2.86      PROD    
ATOM   2384  HA  LEU D  34      55.359  42.525  69.049  1.00  0.00      PROD    
ATOM   2385  CB  LEU D  34      53.541  43.423  68.785  1.00  2.67      PROD    
ATOM   2386  HB1 LEU D  34      53.096  44.441  68.766  1.00  0.00      PROD    
ATOM   2387  HB2 LEU D  34      53.051  42.974  69.675  1.00  0.00      PROD    
ATOM   2388  CG  LEU D  34      52.884  42.740  67.572  1.00  2.46      PROD    
ATOM   2389  HG  LEU D  34      53.225  43.259  66.651  1.00  0.00      PROD    
ATOM   2390  CD1 LEU D  34      53.341  41.297  67.307  1.00  2.44      PROD    
ATOM   2391 HD11 LEU D  34      52.757  40.898  66.451  1.00  0.00      PROD    
ATOM   2392 HD12 LEU D  34      52.976  40.799  68.231  1.00  0.00      PROD    
ATOM   2393 HD13 LEU D  34      54.441  41.144  67.267  1.00  0.00      PROD    
ATOM   2394  CD2 LEU D  34      51.308  42.864  67.762  1.00  2.44      PROD    
ATOM   2395 HD21 LEU D  34      50.823  42.112  67.104  1.00  0.00      PROD    
ATOM   2396 HD22 LEU D  34      50.881  43.880  67.620  1.00  0.00      PROD    
ATOM   2397 HD23 LEU D  34      51.118  42.569  68.816  1.00  0.00      PROD    
ATOM   2398  C   LEU D  34      55.494  44.061  67.526  1.00  2.04      PROD    
ATOM   2399  O   LEU D  34      55.438  45.230  67.201  1.00  1.52      PROD    
ATOM   2400  N   MET D  35      56.019  43.193  66.697  1.00  2.03      PROD    
ATOM   2401  HN  MET D  35      56.204  42.269  67.024  1.00  0.00      PROD    
ATOM   2402  CA  MET D  35      56.486  43.470  65.368  1.00  2.86      PROD    
ATOM   2403  HA  MET D  35      56.309  44.481  65.032  1.00  0.00      PROD    
ATOM   2404  CB  MET D  35      58.060  43.172  65.289  1.00  2.67      PROD    
ATOM   2405  HB1 MET D  35      58.276  42.103  65.502  1.00  0.00      PROD    
ATOM   2406  HB2 MET D  35      58.617  43.758  66.051  1.00  0.00      PROD    
ATOM   2407  CG  MET D  35      58.564  43.629  63.926  1.00  2.46      PROD    
ATOM   2408  HG1 MET D  35      58.005  44.538  63.619  1.00  0.00      PROD    
ATOM   2409  HG2 MET D  35      58.354  42.807  63.208  1.00  0.00      PROD    
ATOM   2410  SD  MET D  35      60.346  44.050  63.976  1.00  2.00      PROD    
ATOM   2411  CE  MET D  35      60.839  43.963  62.200  1.00  2.10      PROD    
ATOM   2412  HE1 MET D  35      60.625  42.989  61.710  1.00  0.00      PROD    
ATOM   2413  HE2 MET D  35      61.907  44.246  62.082  1.00  0.00      PROD    
ATOM   2414  HE3 MET D  35      60.138  44.627  61.650  1.00  0.00      PROD    
ATOM   2415  C   MET D  35      55.710  42.582  64.308  1.00  2.04      PROD    
ATOM   2416  O   MET D  35      55.763  41.365  64.427  1.00  1.52      PROD    
ATOM   2417  N   VAL D  36      54.957  43.266  63.402  1.00  2.03      PROD    
ATOM   2418  HN  VAL D  36      55.155  44.225  63.217  1.00  0.00      PROD    
ATOM   2419  CA  VAL D  36      54.154  42.649  62.425  1.00  2.86      PROD    
ATOM   2420  HA  VAL D  36      54.130  41.615  62.735  1.00  0.00      PROD    
ATOM   2421  CB  VAL D  36      52.723  43.245  62.436  1.00  2.67      PROD    
ATOM   2422  HB  VAL D  36      52.836  44.342  62.571  1.00  0.00      PROD    
ATOM   2423  CG1 VAL D  36      51.894  42.856  61.227  1.00  2.46      PROD    
ATOM   2424 HG11 VAL D  36      50.928  43.404  61.265  1.00  0.00      PROD    
ATOM   2425 HG12 VAL D  36      51.609  41.784  61.279  1.00  0.00      PROD    
ATOM   2426 HG13 VAL D  36      52.331  43.041  60.222  1.00  0.00      PROD    
ATOM   2427  CG2 VAL D  36      51.998  42.683  63.667  1.00  2.46      PROD    
ATOM   2428 HG21 VAL D  36      51.148  43.354  63.916  1.00  0.00      PROD    
ATOM   2429 HG22 VAL D  36      52.462  42.619  64.674  1.00  0.00      PROD    
ATOM   2430 HG23 VAL D  36      51.468  41.738  63.419  1.00  0.00      PROD    
ATOM   2431  C   VAL D  36      54.853  42.956  61.137  1.00  2.04      PROD    
ATOM   2432  O   VAL D  36      55.012  44.096  60.664  1.00  1.52      PROD    
ATOM   2433  N   GLY D  37      55.388  41.873  60.470  1.00  2.03      PROD    
ATOM   2434  HN  GLY D  37      55.102  40.971  60.783  1.00  0.00      PROD    
ATOM   2435  CA  GLY D  37      56.135  41.812  59.261  1.00  2.38      PROD    
ATOM   2436  HA1 GLY D  37      55.469  42.178  58.493  1.00  0.00      PROD    
ATOM   2437  HA2 GLY D  37      56.462  40.785  59.198  1.00  0.00      PROD    
ATOM   2438  C   GLY D  37      57.397  42.636  59.255  1.00  2.04      PROD    
ATOM   2439  O   GLY D  37      57.820  43.136  60.264  1.00  1.52      PROD    
ATOM   2440  N   GLY D  38      57.946  42.986  58.064  1.00  2.03      PROD    
ATOM   2441  HN  GLY D  38      57.644  42.653  57.174  1.00  0.00      PROD    
ATOM   2442  CA  GLY D  38      59.191  43.784  57.888  1.00  2.38      PROD    
ATOM   2443  HA1 GLY D  38      59.225  44.569  58.629  1.00  0.00      PROD    
ATOM   2444  HA2 GLY D  38      59.306  44.150  56.879  1.00  0.00      PROD    
ATOM   2445  C   GLY D  38      60.524  42.989  58.185  1.00  2.04      PROD    
ATOM   2446  O   GLY D  38      60.522  41.802  58.471  1.00  1.52      PROD    
ATOM   2447  N   VAL D  39      61.712  43.609  58.129  1.00  2.03      PROD    
ATOM   2448  HN  VAL D  39      61.651  44.604  58.115  1.00  0.00      PROD    
ATOM   2449  CA  VAL D  39      62.982  42.951  58.269  1.00  2.86      PROD    
ATOM   2450  HA  VAL D  39      62.840  41.905  58.495  1.00  0.00      PROD    
ATOM   2451  CB  VAL D  39      63.908  43.400  57.090  1.00  2.67      PROD    
ATOM   2452  HB  VAL D  39      64.092  44.488  56.965  1.00  0.00      PROD    
ATOM   2453  CG1 VAL D  39      65.179  42.526  57.049  1.00  2.46      PROD    
ATOM   2454 HG11 VAL D  39      65.015  41.431  56.958  1.00  0.00      PROD    
ATOM   2455 HG12 VAL D  39      65.853  42.677  57.920  1.00  0.00      PROD    
ATOM   2456 HG13 VAL D  39      65.734  42.804  56.127  1.00  0.00      PROD    
ATOM   2457  CG2 VAL D  39      63.138  43.009  55.813  1.00  2.46      PROD    
ATOM   2458 HG21 VAL D  39      63.683  43.206  54.865  1.00  0.00      PROD    
ATOM   2459 HG22 VAL D  39      62.267  43.683  55.667  1.00  0.00      PROD    
ATOM   2460 HG23 VAL D  39      62.885  41.928  55.773  1.00  0.00      PROD    
ATOM   2461  C   VAL D  39      63.739  43.501  59.510  1.00  2.04      PROD    
ATOM   2462  O   VAL D  39      63.808  44.721  59.709  1.00  1.52      PROD    
ATOM   2463  N   VAL D  40      64.259  42.603  60.398  1.00  2.03      PROD    
ATOM   2464  HN  VAL D  40      64.425  41.643  60.183  1.00  0.00      PROD    
ATOM   2465  CA  VAL D  40      65.077  42.986  61.557  1.00  2.86      PROD    
ATOM   2466  HA  VAL D  40      65.225  44.056  61.527  1.00  0.00      PROD    
ATOM   2467  CB  VAL D  40      64.454  42.624  62.882  1.00  2.67      PROD    
ATOM   2468  HB  VAL D  40      63.494  43.181  62.938  1.00  0.00      PROD    
ATOM   2469  CG1 VAL D  40      63.930  41.199  62.890  1.00  2.46      PROD    
ATOM   2470 HG11 VAL D  40      63.429  40.856  63.821  1.00  0.00      PROD    
ATOM   2471 HG12 VAL D  40      64.754  40.494  62.652  1.00  0.00      PROD    
ATOM   2472 HG13 VAL D  40      63.173  41.092  62.084  1.00  0.00      PROD    
ATOM   2473  CG2 VAL D  40      65.426  42.830  64.060  1.00  2.46      PROD    
ATOM   2474 HG21 VAL D  40      65.938  43.811  63.954  1.00  0.00      PROD    
ATOM   2475 HG22 VAL D  40      66.151  41.989  64.109  1.00  0.00      PROD    
ATOM   2476 HG23 VAL D  40      64.827  42.710  64.987  1.00  0.00      PROD    
ATOM   2477  C   VAL D  40      66.420  42.407  61.368  1.00  2.04      PROD    
ATOM   2478  O   VAL D  40      66.507  41.241  61.032  1.00  1.52      PROD    
ATOM   2479  N   ILE D  41      67.420  43.243  61.505  1.00  2.03      PROD    
ATOM   2480  HN  ILE D  41      67.201  44.136  61.890  1.00  0.00      PROD    
ATOM   2481  CA  ILE D  41      68.740  43.020  60.907  1.00  2.86      PROD    
ATOM   2482  HA  ILE D  41      68.816  42.014  60.521  1.00  0.00      PROD    
ATOM   2483  CB  ILE D  41      68.980  43.793  59.620  1.00  2.67      PROD    
ATOM   2484  HB  ILE D  41      68.311  43.412  58.819  1.00  0.00      PROD    
ATOM   2485  CG2 ILE D  41      68.633  45.260  59.723  1.00  2.46      PROD    
ATOM   2486 HG21 ILE D  41      68.861  45.755  58.755  1.00  0.00      PROD    
ATOM   2487 HG22 ILE D  41      69.255  45.821  60.453  1.00  0.00      PROD    
ATOM   2488 HG23 ILE D  41      67.544  45.348  59.929  1.00  0.00      PROD    
ATOM   2489  CG1 ILE D  41      70.384  43.678  59.126  1.00  2.46      PROD    
ATOM   2490 HG11 ILE D  41      70.767  42.647  59.281  1.00  0.00      PROD    
ATOM   2491 HG12 ILE D  41      71.054  44.314  59.745  1.00  0.00      PROD    
ATOM   2492  CD  ILE D  41      70.616  43.990  57.626  1.00  2.44      PROD    
ATOM   2493  HD1 ILE D  41      69.919  43.284  57.126  1.00  0.00      PROD    
ATOM   2494  HD2 ILE D  41      71.693  43.888  57.373  1.00  0.00      PROD    
ATOM   2495  HD3 ILE D  41      70.219  45.015  57.465  1.00  0.00      PROD    
ATOM   2496  C   ILE D  41      69.739  43.193  61.957  1.00  2.04      PROD    
ATOM   2497  O   ILE D  41      69.737  44.256  62.549  1.00  1.52      PROD    
ATOM   2498  N   ALA D  42      70.505  42.161  62.277  1.00  2.03      PROD    
ATOM   2499  HN  ALA D  42      70.412  41.356  61.696  1.00  0.00      PROD    
ATOM   2500  CA  ALA D  42      71.657  42.245  63.122  1.00  2.86      PROD    
ATOM   2501  HA  ALA D  42      71.276  42.548  64.086  1.00  0.00      PROD    
ATOM   2502  CB  ALA D  42      72.338  40.873  63.243  1.00  2.67      PROD    
ATOM   2503  HB1 ALA D  42      72.924  40.528  62.364  1.00  0.00      PROD    
ATOM   2504  HB2 ALA D  42      71.632  40.044  63.461  1.00  0.00      PROD    
ATOM   2505  HB3 ALA D  42      73.097  40.855  64.054  1.00  0.00      PROD    
ATOM   2506  C   ALA D  42      72.744  43.294  62.685  1.00  2.04      PROD    
ATOM   2507  OT1 ALA D  42      72.800  44.346  63.314  1.00  1.40      PROD    
ATOM   2508  OT2 ALA D  42      73.526  42.989  61.730  1.00  1.40      PROD    
ATOM   2509  N   LYS E   1      34.512  39.169  61.055  1.00  2.03      PROE    
ATOM   2510  HT1 LYS E   1      34.527  39.195  60.016  1.00  0.00      PROE    
ATOM   2511  HT2 LYS E   1      33.968  40.048  61.170  1.00  0.00      PROE    
ATOM   2512  HT3 LYS E   1      33.795  38.490  61.384  1.00  0.00      PROE    
ATOM   2513  CA  LYS E   1      35.859  39.147  61.730  1.00  2.86      PROE    
ATOM   2514  HA  LYS E   1      35.777  39.588  62.713  1.00  0.00      PROE    
ATOM   2515  CB  LYS E   1      36.292  37.632  61.796  1.00  2.67      PROE    
ATOM   2516  HB1 LYS E   1      37.399  37.657  61.711  1.00  0.00      PROE    
ATOM   2517  HB2 LYS E   1      35.930  36.966  60.983  1.00  0.00      PROE    
ATOM   2518  CG  LYS E   1      35.894  36.892  63.035  1.00  2.46      PROE    
ATOM   2519  HG1 LYS E   1      34.786  36.887  63.119  1.00  0.00      PROE    
ATOM   2520  HG2 LYS E   1      36.205  37.455  63.941  1.00  0.00      PROE    
ATOM   2521  CD  LYS E   1      36.358  35.445  63.042  1.00  2.44      PROE    
ATOM   2522  HD1 LYS E   1      37.412  35.501  62.695  1.00  0.00      PROE    
ATOM   2523  HD2 LYS E   1      35.663  34.872  62.391  1.00  0.00      PROE    
ATOM   2524  CE  LYS E   1      36.289  34.779  64.364  1.00  2.80      PROE    
ATOM   2525  HE1 LYS E   1      35.364  34.855  64.975  1.00  0.00      PROE    
ATOM   2526  HE2 LYS E   1      37.136  35.170  64.967  1.00  0.00      PROE    
ATOM   2527  NZ  LYS E   1      36.676  33.317  64.293  1.00  1.80      PROE    
ATOM   2528  HZ1 LYS E   1      35.953  32.745  63.812  1.00  0.00      PROE    
ATOM   2529  HZ2 LYS E   1      36.805  33.023  65.282  1.00  0.00      PROE    
ATOM   2530  HZ3 LYS E   1      37.605  33.300  63.827  1.00  0.00      PROE    
ATOM   2531  C   LYS E   1      36.675  40.007  60.768  1.00  2.04      PROE    
ATOM   2532  O   LYS E   1      36.305  40.492  59.698  1.00  1.52      PROE    
ATOM   2533  N   CYS E   2      37.974  40.246  61.131  1.00  2.03      PROE    
ATOM   2534  HN  CYS E   2      38.407  39.809  61.916  1.00  0.00      PROE    
ATOM   2535  CA  CYS E   2      38.887  41.074  60.236  1.00  2.86      PROE    
ATOM   2536  HA  CYS E   2      38.288  41.954  60.056  1.00  0.00      PROE    
ATOM   2537  CB  CYS E   2      40.233  41.420  60.936  1.00  2.67      PROE    
ATOM   2538  HB1 CYS E   2      40.029  42.334  61.533  1.00  0.00      PROE    
ATOM   2539  HB2 CYS E   2      41.031  41.718  60.223  1.00  0.00      PROE    
ATOM   2540  SG  CYS E   2      40.878  40.034  61.847  1.00  2.00      PROE    
ATOM   2541  C   CYS E   2      39.085  40.528  58.855  1.00  2.04      PROE    
ATOM   2542  O   CYS E   2      39.131  41.317  57.956  1.00  1.52      PROE    
ATOM   2543  N   ASN E   3      39.208  39.158  58.746  1.00  2.03      PROE    
ATOM   2544  HN  ASN E   3      39.179  38.633  59.593  1.00  0.00      PROE    
ATOM   2545  CA  ASN E   3      39.364  38.375  57.529  1.00  2.86      PROE    
ATOM   2546  HA  ASN E   3      40.175  37.700  57.760  1.00  0.00      PROE    
ATOM   2547  CB  ASN E   3      38.070  37.745  57.141  1.00  2.67      PROE    
ATOM   2548  HB1 ASN E   3      38.150  37.228  56.161  1.00  0.00      PROE    
ATOM   2549  HB2 ASN E   3      37.346  38.588  57.162  1.00  0.00      PROE    
ATOM   2550  CG  ASN E   3      37.753  36.735  58.278  1.00  1.98      PROE    
ATOM   2551  OD1 ASN E   3      38.557  36.369  59.165  1.00  1.60      PROE    
ATOM   2552  ND2 ASN E   3      36.572  36.169  58.110  1.00  2.00      PROE    
ATOM   2553 HD21 ASN E   3      36.228  35.495  58.765  1.00  0.00      PROE    
ATOM   2554 HD22 ASN E   3      35.874  36.547  57.503  1.00  0.00      PROE    
ATOM   2555  C   ASN E   3      40.037  39.115  56.395  1.00  2.04      PROE    
ATOM   2556  O   ASN E   3      39.420  39.464  55.408  1.00  1.52      PROE    
ATOM   2557  N   THR E   4      41.320  39.327  56.528  1.00  2.03      PROE    
ATOM   2558  HN  THR E   4      41.826  39.168  57.372  1.00  0.00      PROE    
ATOM   2559  CA  THR E   4      42.137  39.691  55.360  1.00  2.86      PROE    
ATOM   2560  HA  THR E   4      41.731  39.251  54.461  1.00  0.00      PROE    
ATOM   2561  CB  THR E   4      42.149  41.227  55.213  1.00  2.67      PROE    
ATOM   2562  HB  THR E   4      41.074  41.508  55.237  1.00  0.00      PROE    
ATOM   2563  OG1 THR E   4      42.646  41.690  53.979  1.00  1.64      PROE    
ATOM   2564  HG1 THR E   4      42.782  42.609  54.218  1.00  0.00      PROE    
ATOM   2565  CG2 THR E   4      42.930  41.925  56.339  1.00  2.46      PROE    
ATOM   2566 HG21 THR E   4      44.034  41.908  56.218  1.00  0.00      PROE    
ATOM   2567 HG22 THR E   4      42.810  41.451  57.336  1.00  0.00      PROE    
ATOM   2568 HG23 THR E   4      42.676  42.990  56.523  1.00  0.00      PROE    
ATOM   2569  C   THR E   4      43.534  39.137  55.588  1.00  2.04      PROE    
ATOM   2570  O   THR E   4      43.943  38.787  56.690  1.00  1.52      PROE    
ATOM   2571  N   ALA E   5      44.405  39.281  54.542  1.00  2.03      PROE    
ATOM   2572  HN  ALA E   5      44.063  39.742  53.727  1.00  0.00      PROE    
ATOM   2573  CA  ALA E   5      45.809  39.097  54.517  1.00  2.86      PROE    
ATOM   2574  HA  ALA E   5      45.991  38.086  54.851  1.00  0.00      PROE    
ATOM   2575  CB  ALA E   5      46.392  39.304  53.133  1.00  2.67      PROE    
ATOM   2576  HB1 ALA E   5      47.483  39.129  53.023  1.00  0.00      PROE    
ATOM   2577  HB2 ALA E   5      46.153  40.364  52.899  1.00  0.00      PROE    
ATOM   2578  HB3 ALA E   5      45.807  38.689  52.416  1.00  0.00      PROE    
ATOM   2579  C   ALA E   5      46.548  39.976  55.556  1.00  2.04      PROE    
ATOM   2580  O   ALA E   5      46.955  41.075  55.293  1.00  1.52      PROE    
ATOM   2581  N   THR E   6      46.717  39.425  56.812  1.00  2.03      PROE    
ATOM   2582  HN  THR E   6      46.274  38.548  56.984  1.00  0.00      PROE    
ATOM   2583  CA  THR E   6      47.349  39.878  58.067  1.00  2.86      PROE    
ATOM   2584  HA  THR E   6      47.551  38.965  58.608  1.00  0.00      PROE    
ATOM   2585  CB  THR E   6      48.791  40.483  57.880  1.00  2.67      PROE    
ATOM   2586  HB  THR E   6      48.729  41.443  57.325  1.00  0.00      PROE    
ATOM   2587  OG1 THR E   6      49.601  39.541  57.027  1.00  1.64      PROE    
ATOM   2588  HG1 THR E   6      48.996  39.006  56.508  1.00  0.00      PROE    
ATOM   2589  CG2 THR E   6      49.394  40.654  59.237  1.00  2.46      PROE    
ATOM   2590 HG21 THR E   6      49.327  39.728  59.847  1.00  0.00      PROE    
ATOM   2591 HG22 THR E   6      48.809  41.405  59.810  1.00  0.00      PROE    
ATOM   2592 HG23 THR E   6      50.477  40.904  59.222  1.00  0.00      PROE    
ATOM   2593  C   THR E   6      46.324  40.569  58.953  1.00  2.04      PROE    
ATOM   2594  O   THR E   6      45.837  41.679  58.727  1.00  1.52      PROE    
ATOM   2595  N   CYS E   7      45.934  39.903  60.090  1.00  2.03      PROE    
ATOM   2596  HN  CYS E   7      46.209  38.980  60.347  1.00  0.00      PROE    
ATOM   2597  CA  CYS E   7      45.115  40.484  61.092  1.00  2.86      PROE    
ATOM   2598  HA  CYS E   7      45.033  41.554  60.967  1.00  0.00      PROE    
ATOM   2599  CB  CYS E   7      43.680  39.883  61.092  1.00  2.67      PROE    
ATOM   2600  HB1 CYS E   7      43.633  38.794  61.305  1.00  0.00      PROE    
ATOM   2601  HB2 CYS E   7      43.319  40.147  60.075  1.00  0.00      PROE    
ATOM   2602  SG  CYS E   7      42.673  40.603  62.353  1.00  2.00      PROE    
ATOM   2603  C   CYS E   7      45.706  40.224  62.454  1.00  2.04      PROE    
ATOM   2604  O   CYS E   7      45.949  39.111  62.856  1.00  1.52      PROE    
ATOM   2605  N   ALA E   8      45.951  41.323  63.245  1.00  2.03      PROE    
ATOM   2606  HN  ALA E   8      45.500  42.189  63.042  1.00  0.00      PROE    
ATOM   2607  CA  ALA E   8      46.708  41.240  64.493  1.00  2.86      PROE    
ATOM   2608  HA  ALA E   8      46.718  40.206  64.807  1.00  0.00      PROE    
ATOM   2609  CB  ALA E   8      48.043  41.873  64.267  1.00  2.67      PROE    
ATOM   2610  HB1 ALA E   8      48.550  41.326  63.443  1.00  0.00      PROE    
ATOM   2611  HB2 ALA E   8      48.731  41.758  65.132  1.00  0.00      PROE    
ATOM   2612  HB3 ALA E   8      47.915  42.919  63.916  1.00  0.00      PROE    
ATOM   2613  C   ALA E   8      45.962  42.052  65.503  1.00  2.04      PROE    
ATOM   2614  O   ALA E   8      45.601  43.222  65.259  1.00  1.52      PROE    
ATOM   2615  N   THR E   9      45.676  41.539  66.684  1.00  2.03      PROE    
ATOM   2616  HN  THR E   9      45.700  40.552  66.825  1.00  0.00      PROE    
ATOM   2617  CA  THR E   9      45.147  42.324  67.795  1.00  2.86      PROE    
ATOM   2618  HA  THR E   9      45.115  43.346  67.447  1.00  0.00      PROE    
ATOM   2619  CB  THR E   9      43.753  41.777  68.145  1.00  2.67      PROE    
ATOM   2620  HB  THR E   9      43.312  42.357  68.985  1.00  0.00      PROE    
ATOM   2621  OG1 THR E   9      43.822  40.502  68.624  1.00  1.64      PROE    
ATOM   2622  HG1 THR E   9      43.823  40.621  69.576  1.00  0.00      PROE    
ATOM   2623  CG2 THR E   9      42.713  41.834  67.012  1.00  2.46      PROE    
ATOM   2624 HG21 THR E   9      42.534  42.898  66.746  1.00  0.00      PROE    
ATOM   2625 HG22 THR E   9      41.758  41.444  67.423  1.00  0.00      PROE    
ATOM   2626 HG23 THR E   9      42.962  41.161  66.164  1.00  0.00      PROE    
ATOM   2627  C   THR E   9      46.101  42.267  68.928  1.00  2.04      PROE    
ATOM   2628  O   THR E   9      46.730  41.254  69.152  1.00  1.52      PROE    
ATOM   2629  N   GLN E  10      46.298  43.343  69.681  1.00  2.03      PROE    
ATOM   2630  HN  GLN E  10      45.721  44.155  69.633  1.00  0.00      PROE    
ATOM   2631  CA  GLN E  10      47.504  43.481  70.505  1.00  2.86      PROE    
ATOM   2632  HA  GLN E  10      47.997  42.540  70.699  1.00  0.00      PROE    
ATOM   2633  CB  GLN E  10      48.605  44.430  69.937  1.00  2.67      PROE    
ATOM   2634  HB1 GLN E  10      48.142  45.385  69.607  1.00  0.00      PROE    
ATOM   2635  HB2 GLN E  10      48.988  44.071  68.958  1.00  0.00      PROE    
ATOM   2636  CG  GLN E  10      49.814  44.819  70.800  1.00  2.46      PROE    
ATOM   2637  HG1 GLN E  10      49.493  45.539  71.584  1.00  0.00      PROE    
ATOM   2638  HG2 GLN E  10      50.716  45.266  70.330  1.00  0.00      PROE    
ATOM   2639  CD  GLN E  10      50.376  43.620  71.610  1.00  1.98      PROE    
ATOM   2640  OE1 GLN E  10      50.154  42.521  71.262  1.00  1.60      PROE    
ATOM   2641  NE2 GLN E  10      51.186  43.897  72.656  1.00  2.00      PROE    
ATOM   2642 HE21 GLN E  10      51.764  43.118  72.898  1.00  0.00      PROE    
ATOM   2643 HE22 GLN E  10      51.362  44.836  72.953  1.00  0.00      PROE    
ATOM   2644  C   GLN E  10      47.042  44.022  71.865  1.00  2.04      PROE    
ATOM   2645  O   GLN E  10      46.638  45.155  72.031  1.00  1.52      PROE    
ATOM   2646  N   ARG E  11      47.308  43.177  72.944  1.00  2.03      PROE    
ATOM   2647  HN  ARG E  11      47.551  42.215  72.847  1.00  0.00      PROE    
ATOM   2648  CA  ARG E  11      47.201  43.574  74.321  1.00  2.86      PROE    
ATOM   2649  HA  ARG E  11      46.897  44.611  74.318  1.00  0.00      PROE    
ATOM   2650  CB  ARG E  11      46.233  42.642  75.163  1.00  2.67      PROE    
ATOM   2651  HB1 ARG E  11      46.281  43.013  76.209  1.00  0.00      PROE    
ATOM   2652  HB2 ARG E  11      46.625  41.624  74.954  1.00  0.00      PROE    
ATOM   2653  CG  ARG E  11      44.790  42.735  74.786  1.00  2.46      PROE    
ATOM   2654  HG1 ARG E  11      44.823  42.344  73.747  1.00  0.00      PROE    
ATOM   2655  HG2 ARG E  11      44.543  43.818  74.778  1.00  0.00      PROE    
ATOM   2656  CD  ARG E  11      43.808  41.978  75.629  1.00  2.44      PROE    
ATOM   2657  HD1 ARG E  11      43.664  42.375  76.656  1.00  0.00      PROE    
ATOM   2658  HD2 ARG E  11      44.099  40.907  75.576  1.00  0.00      PROE    
ATOM   2659  NE  ARG E  11      42.518  42.176  74.972  1.00  1.70      PROE    
ATOM   2660  HE  ARG E  11      42.544  42.692  74.116  1.00  0.00      PROE    
ATOM   2661  CZ  ARG E  11      41.360  41.625  75.237  1.00  2.20      PROE    
ATOM   2662  NH1 ARG E  11      41.077  41.007  76.349  1.00  1.70      PROE    
ATOM   2663 HH11 ARG E  11      41.671  40.978  77.153  1.00  0.00      PROE    
ATOM   2664 HH12 ARG E  11      40.133  40.684  76.415  1.00  0.00      PROE    
ATOM   2665  NH2 ARG E  11      40.406  41.739  74.272  1.00  1.70      PROE    
ATOM   2666 HH21 ARG E  11      40.578  42.239  73.423  1.00  0.00      PROE    
ATOM   2667 HH22 ARG E  11      39.529  41.301  74.469  1.00  0.00      PROE    
ATOM   2668  C   ARG E  11      48.524  43.642  75.004  1.00  2.04      PROE    
ATOM   2669  O   ARG E  11      49.370  42.797  75.039  1.00  1.52      PROE    
ATOM   2670  N   LEU E  12      48.815  44.824  75.626  1.00  2.03      PROE    
ATOM   2671  HN  LEU E  12      48.193  45.596  75.520  1.00  0.00      PROE    
ATOM   2672  CA  LEU E  12      49.864  44.965  76.551  1.00  2.86      PROE    
ATOM   2673  HA  LEU E  12      49.859  44.040  77.107  1.00  0.00      PROE    
ATOM   2674  CB  LEU E  12      51.267  45.339  75.983  1.00  2.67      PROE    
ATOM   2675  HB1 LEU E  12      51.085  46.300  75.455  1.00  0.00      PROE    
ATOM   2676  HB2 LEU E  12      51.543  44.610  75.192  1.00  0.00      PROE    
ATOM   2677  CG  LEU E  12      52.497  45.569  77.036  1.00  2.46      PROE    
ATOM   2678  HG  LEU E  12      52.233  46.340  77.790  1.00  0.00      PROE    
ATOM   2679  CD1 LEU E  12      52.740  44.253  77.864  1.00  2.44      PROE    
ATOM   2680 HD11 LEU E  12      52.564  43.329  77.274  1.00  0.00      PROE    
ATOM   2681 HD12 LEU E  12      52.009  44.292  78.700  1.00  0.00      PROE    
ATOM   2682 HD13 LEU E  12      53.773  44.105  78.245  1.00  0.00      PROE    
ATOM   2683  CD2 LEU E  12      53.788  45.973  76.284  1.00  2.44      PROE    
ATOM   2684 HD21 LEU E  12      54.672  45.877  76.949  1.00  0.00      PROE    
ATOM   2685 HD22 LEU E  12      53.762  47.051  76.016  1.00  0.00      PROE    
ATOM   2686 HD23 LEU E  12      54.004  45.364  75.380  1.00  0.00      PROE    
ATOM   2687  C   LEU E  12      49.499  45.987  77.621  1.00  2.04      PROE    
ATOM   2688  O   LEU E  12      49.179  47.112  77.331  1.00  1.52      PROE    
ATOM   2689  N   ALA E  13      49.616  45.603  78.944  1.00  2.03      PROE    
ATOM   2690  HN  ALA E  13      49.920  44.679  79.162  1.00  0.00      PROE    
ATOM   2691  CA  ALA E  13      49.139  46.346  80.027  1.00  2.86      PROE    
ATOM   2692  HA  ALA E  13      49.039  47.414  79.903  1.00  0.00      PROE    
ATOM   2693  CB  ALA E  13      47.832  45.840  80.501  1.00  2.67      PROE    
ATOM   2694  HB1 ALA E  13      46.962  46.003  79.830  1.00  0.00      PROE    
ATOM   2695  HB2 ALA E  13      47.494  46.339  81.435  1.00  0.00      PROE    
ATOM   2696  HB3 ALA E  13      47.769  44.777  80.818  1.00  0.00      PROE    
ATOM   2697  C   ALA E  13      50.137  46.124  81.119  1.00  2.04      PROE    
ATOM   2698  O   ALA E  13      50.857  45.114  81.124  1.00  1.52      PROE    
ATOM   2699  N   ASN E  14      50.230  47.035  82.069  1.00  2.03      PROE    
ATOM   2700  HN  ASN E  14      49.572  47.784  82.073  1.00  0.00      PROE    
ATOM   2701  CA  ASN E  14      51.143  46.916  83.268  1.00  2.86      PROE    
ATOM   2702  HA  ASN E  14      51.122  47.934  83.627  1.00  0.00      PROE    
ATOM   2703  CB  ASN E  14      50.586  45.867  84.268  1.00  2.67      PROE    
ATOM   2704  HB1 ASN E  14      51.245  45.812  85.161  1.00  0.00      PROE    
ATOM   2705  HB2 ASN E  14      50.600  44.837  83.851  1.00  0.00      PROE    
ATOM   2706  CG  ASN E  14      49.246  46.321  84.813  1.00  1.98      PROE    
ATOM   2707  OD1 ASN E  14      48.941  47.479  85.052  1.00  1.60      PROE    
ATOM   2708  ND2 ASN E  14      48.296  45.381  85.046  1.00  2.00      PROE    
ATOM   2709 HD21 ASN E  14      47.359  45.637  85.286  1.00  0.00      PROE    
ATOM   2710 HD22 ASN E  14      48.564  44.418  85.046  1.00  0.00      PROE    
ATOM   2711  C   ASN E  14      52.650  46.743  82.897  1.00  2.04      PROE    
ATOM   2712  O   ASN E  14      53.248  45.670  83.143  1.00  1.52      PROE    
ATOM   2713  N   PHE E  15      53.276  47.771  82.276  1.00  2.03      PROE    
ATOM   2714  HN  PHE E  15      52.697  48.524  81.972  1.00  0.00      PROE    
ATOM   2715  CA  PHE E  15      54.682  47.727  81.845  1.00  2.86      PROE    
ATOM   2716  HA  PHE E  15      55.179  46.988  82.457  1.00  0.00      PROE    
ATOM   2717  CB  PHE E  15      54.788  47.381  80.335  1.00  2.67      PROE    
ATOM   2718  HB1 PHE E  15      54.375  48.177  79.679  1.00  0.00      PROE    
ATOM   2719  HB2 PHE E  15      54.169  46.477  80.149  1.00  0.00      PROE    
ATOM   2720  CG  PHE E  15      56.196  47.080  79.871  1.00  2.46      PROE    
ATOM   2721  CD1 PHE E  15      57.043  46.202  80.575  1.00  2.00      PROE    
ATOM   2722  HD1 PHE E  15      56.740  45.870  81.557  1.00  0.00      PROE    
ATOM   2723  CE1 PHE E  15      58.265  45.775  80.089  1.00  2.00      PROE    
ATOM   2724  HE1 PHE E  15      59.046  45.246  80.617  1.00  0.00      PROE    
ATOM   2725  CZ  PHE E  15      58.662  46.131  78.775  1.00  2.00      PROE    
ATOM   2726  HZ  PHE E  15      59.663  45.875  78.459  1.00  0.00      PROE    
ATOM   2727  CD2 PHE E  15      56.659  47.554  78.629  1.00  2.00      PROE    
ATOM   2728  HD2 PHE E  15      56.011  48.182  78.035  1.00  0.00      PROE    
ATOM   2729  CE2 PHE E  15      57.853  47.080  78.102  1.00  2.00      PROE    
ATOM   2730  HE2 PHE E  15      58.149  47.423  77.122  1.00  0.00      PROE    
ATOM   2731  C   PHE E  15      55.454  48.931  82.203  1.00  2.04      PROE    
ATOM   2732  O   PHE E  15      55.224  50.055  81.741  1.00  1.52      PROE    
ATOM   2733  N   LEU E  16      56.386  48.759  83.156  1.00  2.03      PROE    
ATOM   2734  HN  LEU E  16      56.322  47.889  83.638  1.00  0.00      PROE    
ATOM   2735  CA  LEU E  16      57.409  49.679  83.578  1.00  2.86      PROE    
ATOM   2736  HA  LEU E  16      57.022  50.636  83.263  1.00  0.00      PROE    
ATOM   2737  CB  LEU E  16      57.476  49.573  85.169  1.00  2.67      PROE    
ATOM   2738  HB1 LEU E  16      57.398  48.519  85.512  1.00  0.00      PROE    
ATOM   2739  HB2 LEU E  16      56.690  50.301  85.464  1.00  0.00      PROE    
ATOM   2740  CG  LEU E  16      58.843  50.031  85.803  1.00  2.46      PROE    
ATOM   2741  HG  LEU E  16      59.644  49.482  85.262  1.00  0.00      PROE    
ATOM   2742  CD1 LEU E  16      59.057  51.468  85.691  1.00  2.44      PROE    
ATOM   2743 HD11 LEU E  16      58.246  52.055  86.170  1.00  0.00      PROE    
ATOM   2744 HD12 LEU E  16      59.215  51.708  84.618  1.00  0.00      PROE    
ATOM   2745 HD13 LEU E  16      59.981  51.826  86.193  1.00  0.00      PROE    
ATOM   2746  CD2 LEU E  16      58.922  49.670  87.306  1.00  2.44      PROE    
ATOM   2747 HD21 LEU E  16      59.964  49.761  87.683  1.00  0.00      PROE    
ATOM   2748 HD22 LEU E  16      58.762  48.574  87.394  1.00  0.00      PROE    
ATOM   2749 HD23 LEU E  16      58.151  50.156  87.941  1.00  0.00      PROE    
ATOM   2750  C   LEU E  16      58.754  49.461  82.942  1.00  2.04      PROE    
ATOM   2751  O   LEU E  16      59.321  48.405  82.963  1.00  1.52      PROE    
ATOM   2752  N   VAL E  17      59.261  50.446  82.156  1.00  2.03      PROE    
ATOM   2753  HN  VAL E  17      58.744  51.298  82.176  1.00  0.00      PROE    
ATOM   2754  CA  VAL E  17      60.567  50.495  81.596  1.00  2.86      PROE    
ATOM   2755  HA  VAL E  17      61.127  49.577  81.705  1.00  0.00      PROE    
ATOM   2756  CB  VAL E  17      60.615  50.746  80.051  1.00  2.67      PROE    
ATOM   2757  HB  VAL E  17      59.992  51.609  79.733  1.00  0.00      PROE    
ATOM   2758  CG1 VAL E  17      62.060  50.999  79.629  1.00  2.46      PROE    
ATOM   2759 HG11 VAL E  17      62.574  51.883  80.063  1.00  0.00      PROE    
ATOM   2760 HG12 VAL E  17      61.918  51.140  78.536  1.00  0.00      PROE    
ATOM   2761 HG13 VAL E  17      62.709  50.156  79.949  1.00  0.00      PROE    
ATOM   2762  CG2 VAL E  17      59.926  49.608  79.334  1.00  2.46      PROE    
ATOM   2763 HG21 VAL E  17      59.965  49.790  78.239  1.00  0.00      PROE    
ATOM   2764 HG22 VAL E  17      58.877  49.506  79.685  1.00  0.00      PROE    
ATOM   2765 HG23 VAL E  17      60.364  48.607  79.536  1.00  0.00      PROE    
ATOM   2766  C   VAL E  17      61.405  51.517  82.369  1.00  2.04      PROE    
ATOM   2767  O   VAL E  17      61.091  52.647  82.512  1.00  1.52      PROE    
ATOM   2768  N   HSD E  18      62.613  51.141  82.865  1.00  2.03      PROE    
ATOM   2769  HN  HSD E  18      62.926  50.194  82.861  1.00  0.00      PROE    
ATOM   2770  CA  HSD E  18      63.636  52.181  83.071  1.00  2.86      PROE    
ATOM   2771  HA  HSD E  18      63.306  53.146  82.717  1.00  0.00      PROE    
ATOM   2772  CB  HSD E  18      64.039  52.346  84.583  1.00  2.67      PROE    
ATOM   2773  HB1 HSD E  18      64.329  51.386  85.061  1.00  0.00      PROE    
ATOM   2774  HB2 HSD E  18      63.144  52.657  85.164  1.00  0.00      PROE    
ATOM   2775  ND1 HSD E  18      65.044  54.548  84.377  1.00  1.90      PROE    
ATOM   2776  HD1 HSD E  18      64.344  54.937  83.779  1.00  0.00      PROE    
ATOM   2777  CG  HSD E  18      65.190  53.310  84.834  1.00  2.46      PROE    
ATOM   2778  CE1 HSD E  18      66.119  55.245  84.698  1.00  1.98      PROE    
ATOM   2779  HE1 HSD E  18      66.329  56.254  84.342  1.00  0.00      PROE    
ATOM   2780  NE2 HSD E  18      67.018  54.525  85.370  1.00  1.80      PROE    
ATOM   2781  CD2 HSD E  18      66.351  53.290  85.558  1.00  1.98      PROE    
ATOM   2782  HD2 HSD E  18      66.672  52.561  86.292  1.00  0.00      PROE    
ATOM   2783  C   HSD E  18      64.868  51.969  82.261  1.00  2.04      PROE    
ATOM   2784  O   HSD E  18      65.484  50.916  82.376  1.00  1.52      PROE    
ATOM   2785  N   SER E  19      65.134  52.855  81.343  1.00  2.03      PROE    
ATOM   2786  HN  SER E  19      64.447  53.527  81.075  1.00  0.00      PROE    
ATOM   2787  CA  SER E  19      66.424  52.972  80.664  1.00  2.86      PROE    
ATOM   2788  HA  SER E  19      67.152  52.360  81.175  1.00  0.00      PROE    
ATOM   2789  CB  SER E  19      66.522  52.624  79.148  1.00  2.67      PROE    
ATOM   2790  HB1 SER E  19      65.881  53.379  78.645  1.00  0.00      PROE    
ATOM   2791  HB2 SER E  19      66.041  51.646  78.934  1.00  0.00      PROE    
ATOM   2792  OG  SER E  19      67.822  52.744  78.614  1.00  1.64      PROE    
ATOM   2793  HG1 SER E  19      68.245  51.892  78.747  1.00  0.00      PROE    
ATOM   2794  C   SER E  19      66.927  54.382  80.948  1.00  2.04      PROE    
ATOM   2795  O   SER E  19      66.323  55.325  80.504  1.00  1.52      PROE    
ATOM   2796  N   SER E  20      68.117  54.566  81.609  1.00  2.03      PROE    
ATOM   2797  HN  SER E  20      68.729  53.879  81.994  1.00  0.00      PROE    
ATOM   2798  CA  SER E  20      68.600  55.904  81.961  1.00  2.86      PROE    
ATOM   2799  HA  SER E  20      67.736  56.326  82.453  1.00  0.00      PROE    
ATOM   2800  CB  SER E  20      69.678  55.817  83.052  1.00  2.67      PROE    
ATOM   2801  HB1 SER E  20      69.228  55.162  83.828  1.00  0.00      PROE    
ATOM   2802  HB2 SER E  20      69.879  56.831  83.460  1.00  0.00      PROE    
ATOM   2803  OG  SER E  20      70.843  55.125  82.510  1.00  1.64      PROE    
ATOM   2804  HG1 SER E  20      70.780  54.189  82.714  1.00  0.00      PROE    
ATOM   2805  C   SER E  20      68.949  56.882  80.880  1.00  2.04      PROE    
ATOM   2806  O   SER E  20      68.514  57.994  80.968  1.00  1.52      PROE    
ATOM   2807  N   ASN E  21      69.672  56.392  79.846  1.00  2.03      PROE    
ATOM   2808  HN  ASN E  21      70.004  55.454  79.899  1.00  0.00      PROE    
ATOM   2809  CA  ASN E  21      69.937  57.152  78.602  1.00  2.86      PROE    
ATOM   2810  HA  ASN E  21      69.520  58.148  78.591  1.00  0.00      PROE    
ATOM   2811  CB  ASN E  21      71.435  57.246  78.327  1.00  2.67      PROE    
ATOM   2812  HB1 ASN E  21      71.557  57.627  77.290  1.00  0.00      PROE    
ATOM   2813  HB2 ASN E  21      71.825  56.206  78.294  1.00  0.00      PROE    
ATOM   2814  CG  ASN E  21      72.176  58.040  79.308  1.00  1.98      PROE    
ATOM   2815  OD1 ASN E  21      72.600  59.223  79.164  1.00  1.60      PROE    
ATOM   2816  ND2 ASN E  21      72.383  57.375  80.472  1.00  2.00      PROE    
ATOM   2817 HD21 ASN E  21      72.771  57.852  81.261  1.00  0.00      PROE    
ATOM   2818 HD22 ASN E  21      72.142  56.405  80.439  1.00  0.00      PROE    
ATOM   2819  C   ASN E  21      69.338  56.279  77.541  1.00  2.04      PROE    
ATOM   2820  O   ASN E  21      69.854  55.204  77.224  1.00  1.52      PROE    
ATOM   2821  N   ASN E  22      68.305  56.814  76.920  1.00  2.03      PROE    
ATOM   2822  HN  ASN E  22      67.879  57.610  77.345  1.00  0.00      PROE    
ATOM   2823  CA  ASN E  22      67.678  56.317  75.837  1.00  2.86      PROE    
ATOM   2824  HA  ASN E  22      68.063  55.313  75.738  1.00  0.00      PROE    
ATOM   2825  CB  ASN E  22      66.114  56.229  75.878  1.00  2.67      PROE    
ATOM   2826  HB1 ASN E  22      65.815  57.282  76.067  1.00  0.00      PROE    
ATOM   2827  HB2 ASN E  22      65.818  55.612  76.753  1.00  0.00      PROE    
ATOM   2828  CG  ASN E  22      65.539  55.516  74.711  1.00  1.98      PROE    
ATOM   2829  OD1 ASN E  22      66.180  54.632  74.179  1.00  1.60      PROE    
ATOM   2830  ND2 ASN E  22      64.399  56.024  74.156  1.00  2.00      PROE    
ATOM   2831 HD21 ASN E  22      64.124  55.735  73.239  1.00  0.00      PROE    
ATOM   2832 HD22 ASN E  22      63.922  56.691  74.729  1.00  0.00      PROE    
ATOM   2833  C   ASN E  22      68.172  57.053  74.607  1.00  2.04      PROE    
ATOM   2834  O   ASN E  22      67.874  58.219  74.368  1.00  1.52      PROE    
ATOM   2835  N   PHE E  23      68.922  56.393  73.722  1.00  2.03      PROE    
ATOM   2836  HN  PHE E  23      69.243  55.506  74.044  1.00  0.00      PROE    
ATOM   2837  CA  PHE E  23      69.421  56.826  72.453  1.00  2.86      PROE    
ATOM   2838  HA  PHE E  23      69.090  57.836  72.258  1.00  0.00      PROE    
ATOM   2839  CB  PHE E  23      70.951  56.621  72.280  1.00  2.67      PROE    
ATOM   2840  HB1 PHE E  23      71.338  57.154  71.385  1.00  0.00      PROE    
ATOM   2841  HB2 PHE E  23      71.190  55.559  72.058  1.00  0.00      PROE    
ATOM   2842  CG  PHE E  23      71.916  57.131  73.384  1.00  2.46      PROE    
ATOM   2843  CD1 PHE E  23      72.754  58.269  73.097  1.00  2.00      PROE    
ATOM   2844  HD1 PHE E  23      72.630  58.839  72.189  1.00  0.00      PROE    
ATOM   2845  CE1 PHE E  23      73.693  58.714  74.078  1.00  2.00      PROE    
ATOM   2846  HE1 PHE E  23      74.378  59.539  73.948  1.00  0.00      PROE    
ATOM   2847  CZ  PHE E  23      73.972  57.935  75.197  1.00  2.00      PROE    
ATOM   2848  HZ  PHE E  23      74.807  58.171  75.840  1.00  0.00      PROE    
ATOM   2849  CD2 PHE E  23      72.147  56.452  74.543  1.00  2.00      PROE    
ATOM   2850  HD2 PHE E  23      71.676  55.523  74.830  1.00  0.00      PROE    
ATOM   2851  CE2 PHE E  23      73.119  56.827  75.440  1.00  2.00      PROE    
ATOM   2852  HE2 PHE E  23      73.333  56.217  76.305  1.00  0.00      PROE    
ATOM   2853  C   PHE E  23      68.702  56.072  71.350  1.00  2.04      PROE    
ATOM   2854  O   PHE E  23      68.885  56.310  70.153  1.00  1.52      PROE    
ATOM   2855  N   GLY E  24      67.836  55.133  71.741  1.00  2.03      PROE    
ATOM   2856  HN  GLY E  24      67.565  54.963  72.685  1.00  0.00      PROE    
ATOM   2857  CA  GLY E  24      67.292  54.288  70.820  1.00  2.38      PROE    
ATOM   2858  HA1 GLY E  24      67.460  53.363  71.352  1.00  0.00      PROE    
ATOM   2859  HA2 GLY E  24      67.797  54.138  69.877  1.00  0.00      PROE    
ATOM   2860  C   GLY E  24      65.818  54.379  70.774  1.00  2.04      PROE    
ATOM   2861  O   GLY E  24      65.170  55.320  71.133  1.00  1.52      PROE    
ATOM   2862  N   ALA E  25      65.169  53.290  70.314  1.00  2.03      PROE    
ATOM   2863  HN  ALA E  25      65.670  52.442  70.161  1.00  0.00      PROE    
ATOM   2864  CA  ALA E  25      63.673  53.270  70.119  1.00  2.86      PROE    
ATOM   2865  HA  ALA E  25      63.219  54.198  70.434  1.00  0.00      PROE    
ATOM   2866  CB  ALA E  25      63.351  52.988  68.644  1.00  2.67      PROE    
ATOM   2867  HB1 ALA E  25      63.709  51.980  68.343  1.00  0.00      PROE    
ATOM   2868  HB2 ALA E  25      63.875  53.753  68.032  1.00  0.00      PROE    
ATOM   2869  HB3 ALA E  25      62.257  53.141  68.523  1.00  0.00      PROE    
ATOM   2870  C   ALA E  25      62.979  52.257  70.950  1.00  2.04      PROE    
ATOM   2871  O   ALA E  25      62.987  51.066  70.765  1.00  1.52      PROE    
ATOM   2872  N   ILE E  26      62.227  52.687  72.002  1.00  2.03      PROE    
ATOM   2873  HN  ILE E  26      62.123  53.658  72.201  1.00  0.00      PROE    
ATOM   2874  CA  ILE E  26      61.473  51.883  72.855  1.00  2.86      PROE    
ATOM   2875  HA  ILE E  26      61.666  50.849  72.612  1.00  0.00      PROE    
ATOM   2876  CB  ILE E  26      61.689  52.162  74.314  1.00  2.67      PROE    
ATOM   2877  HB  ILE E  26      61.303  53.165  74.594  1.00  0.00      PROE    
ATOM   2878  CG2 ILE E  26      60.784  51.163  75.125  1.00  2.46      PROE    
ATOM   2879 HG21 ILE E  26      59.700  51.293  74.919  1.00  0.00      PROE    
ATOM   2880 HG22 ILE E  26      60.903  51.365  76.211  1.00  0.00      PROE    
ATOM   2881 HG23 ILE E  26      61.123  50.122  74.936  1.00  0.00      PROE    
ATOM   2882  CG1 ILE E  26      63.116  51.959  74.793  1.00  2.46      PROE    
ATOM   2883 HG11 ILE E  26      63.814  52.402  74.051  1.00  0.00      PROE    
ATOM   2884 HG12 ILE E  26      63.470  50.968  75.150  1.00  0.00      PROE    
ATOM   2885  CD  ILE E  26      63.341  52.863  76.065  1.00  2.44      PROE    
ATOM   2886  HD1 ILE E  26      62.718  52.432  76.878  1.00  0.00      PROE    
ATOM   2887  HD2 ILE E  26      62.879  53.861  75.909  1.00  0.00      PROE    
ATOM   2888  HD3 ILE E  26      64.404  53.059  76.320  1.00  0.00      PROE    
ATOM   2889  C   ILE E  26      60.005  52.157  72.488  1.00  2.04      PROE    
ATOM   2890  O   ILE E  26      59.494  53.294  72.334  1.00  1.52      PROE    
ATOM   2891  N   LEU E  27      59.267  51.079  72.477  1.00  2.03      PROE    
ATOM   2892  HN  LEU E  27      59.662  50.180  72.652  1.00  0.00      PROE    
ATOM   2893  CA  LEU E  27      57.844  51.189  72.209  1.00  2.86      PROE    
ATOM   2894  HA  LEU E  27      57.455  51.939  72.882  1.00  0.00      PROE    
ATOM   2895  CB  LEU E  27      57.593  51.403  70.714  1.00  2.67      PROE    
ATOM   2896  HB1 LEU E  27      57.717  52.503  70.620  1.00  0.00      PROE    
ATOM   2897  HB2 LEU E  27      56.531  51.194  70.462  1.00  0.00      PROE    
ATOM   2898  CG  LEU E  27      58.225  50.439  69.650  1.00  2.46      PROE    
ATOM   2899  HG  LEU E  27      58.954  49.762  70.144  1.00  0.00      PROE    
ATOM   2900  CD1 LEU E  27      57.193  49.520  68.952  1.00  2.44      PROE    
ATOM   2901 HD11 LEU E  27      56.510  49.058  69.697  1.00  0.00      PROE    
ATOM   2902 HD12 LEU E  27      57.727  48.707  68.416  1.00  0.00      PROE    
ATOM   2903 HD13 LEU E  27      56.555  50.003  68.181  1.00  0.00      PROE    
ATOM   2904  CD2 LEU E  27      59.020  51.119  68.517  1.00  2.44      PROE    
ATOM   2905 HD21 LEU E  27      58.416  51.955  68.104  1.00  0.00      PROE    
ATOM   2906 HD22 LEU E  27      59.288  50.393  67.720  1.00  0.00      PROE    
ATOM   2907 HD23 LEU E  27      59.848  51.581  69.097  1.00  0.00      PROE    
ATOM   2908  C   LEU E  27      57.155  49.952  72.787  1.00  2.04      PROE    
ATOM   2909  O   LEU E  27      57.736  48.908  72.970  1.00  1.52      PROE    
ATOM   2910  N   SER E  28      55.897  50.174  73.041  1.00  2.03      PROE    
ATOM   2911  HN  SER E  28      55.577  51.118  73.028  1.00  0.00      PROE    
ATOM   2912  CA  SER E  28      55.057  49.197  73.652  1.00  2.86      PROE    
ATOM   2913  HA  SER E  28      55.771  48.484  74.037  1.00  0.00      PROE    
ATOM   2914  CB  SER E  28      54.154  49.795  74.712  1.00  2.67      PROE    
ATOM   2915  HB1 SER E  28      54.754  50.121  75.588  1.00  0.00      PROE    
ATOM   2916  HB2 SER E  28      53.394  49.115  75.153  1.00  0.00      PROE    
ATOM   2917  OG  SER E  28      53.384  50.896  74.220  1.00  1.64      PROE    
ATOM   2918  HG1 SER E  28      52.770  50.541  73.573  1.00  0.00      PROE    
ATOM   2919  C   SER E  28      54.111  48.623  72.586  1.00  2.04      PROE    
ATOM   2920  O   SER E  28      53.234  47.763  72.820  1.00  1.52      PROE    
ATOM   2921  N   SER E  29      54.210  49.135  71.346  1.00  2.03      PROE    
ATOM   2922  HN  SER E  29      55.025  49.618  71.035  1.00  0.00      PROE    
ATOM   2923  CA  SER E  29      53.154  49.164  70.355  1.00  2.86      PROE    
ATOM   2924  HA  SER E  29      52.323  48.644  70.808  1.00  0.00      PROE    
ATOM   2925  CB  SER E  29      52.706  50.597  70.118  1.00  2.67      PROE    
ATOM   2926  HB1 SER E  29      52.422  50.926  71.140  1.00  0.00      PROE    
ATOM   2927  HB2 SER E  29      51.895  50.727  69.370  1.00  0.00      PROE    
ATOM   2928  OG  SER E  29      53.874  51.364  69.720  1.00  1.64      PROE    
ATOM   2929  HG1 SER E  29      53.541  51.978  69.062  1.00  0.00      PROE    
ATOM   2930  C   SER E  29      53.592  48.421  69.111  1.00  2.04      PROE    
ATOM   2931  O   SER E  29      54.575  47.750  69.028  1.00  1.52      PROE    
ATOM   2932  N   THR E  30      52.620  48.360  68.214  1.00  2.03      PROE    
ATOM   2933  HN  THR E  30      51.824  48.956  68.288  1.00  0.00      PROE    
ATOM   2934  CA  THR E  30      52.609  47.577  67.014  1.00  2.86      PROE    
ATOM   2935  HA  THR E  30      53.132  46.698  67.361  1.00  0.00      PROE    
ATOM   2936  CB  THR E  30      51.282  47.229  66.315  1.00  2.67      PROE    
ATOM   2937  HB  THR E  30      50.856  48.089  65.755  1.00  0.00      PROE    
ATOM   2938  OG1 THR E  30      50.366  46.791  67.353  1.00  1.64      PROE    
ATOM   2939  HG1 THR E  30      50.276  47.646  67.782  1.00  0.00      PROE    
ATOM   2940  CG2 THR E  30      51.523  46.045  65.398  1.00  2.46      PROE    
ATOM   2941 HG21 THR E  30      51.988  45.159  65.883  1.00  0.00      PROE    
ATOM   2942 HG22 THR E  30      52.364  46.225  64.695  1.00  0.00      PROE    
ATOM   2943 HG23 THR E  30      50.550  45.693  64.994  1.00  0.00      PROE    
ATOM   2944  C   THR E  30      53.503  48.234  66.016  1.00  2.04      PROE    
ATOM   2945  O   THR E  30      53.154  49.235  65.480  1.00  1.52      PROE    
ATOM   2946  N   ASN E  31      54.636  47.589  65.684  1.00  2.03      PROE    
ATOM   2947  HN  ASN E  31      55.012  46.913  66.313  1.00  0.00      PROE    
ATOM   2948  CA  ASN E  31      55.541  47.898  64.605  1.00  2.86      PROE    
ATOM   2949  HA  ASN E  31      55.508  48.958  64.398  1.00  0.00      PROE    
ATOM   2950  CB  ASN E  31      56.948  47.458  64.941  1.00  2.67      PROE    
ATOM   2951  HB1 ASN E  31      57.028  46.397  64.619  1.00  0.00      PROE    
ATOM   2952  HB2 ASN E  31      57.069  47.568  66.040  1.00  0.00      PROE    
ATOM   2953  CG  ASN E  31      57.942  48.313  64.177  1.00  1.98      PROE    
ATOM   2954  OD1 ASN E  31      57.615  49.147  63.316  1.00  1.60      PROE    
ATOM   2955  ND2 ASN E  31      59.252  48.228  64.505  1.00  2.00      PROE    
ATOM   2956 HD21 ASN E  31      59.829  48.721  63.853  1.00  0.00      PROE    
ATOM   2957 HD22 ASN E  31      59.510  47.757  65.349  1.00  0.00      PROE    
ATOM   2958  C   ASN E  31      55.077  47.174  63.329  1.00  2.04      PROE    
ATOM   2959  O   ASN E  31      55.251  45.951  63.161  1.00  1.52      PROE    
ATOM   2960  N   VAL E  32      54.360  47.819  62.404  1.00  2.03      PROE    
ATOM   2961  HN  VAL E  32      54.102  48.750  62.653  1.00  0.00      PROE    
ATOM   2962  CA  VAL E  32      53.922  47.176  61.219  1.00  2.86      PROE    
ATOM   2963  HA  VAL E  32      53.810  46.109  61.341  1.00  0.00      PROE    
ATOM   2964  CB  VAL E  32      52.551  47.739  60.757  1.00  2.67      PROE    
ATOM   2965  HB  VAL E  32      52.586  48.821  61.007  1.00  0.00      PROE    
ATOM   2966  CG1 VAL E  32      52.233  47.463  59.288  1.00  2.46      PROE    
ATOM   2967 HG11 VAL E  32      52.915  47.941  58.553  1.00  0.00      PROE    
ATOM   2968 HG12 VAL E  32      51.249  47.910  59.030  1.00  0.00      PROE    
ATOM   2969 HG13 VAL E  32      52.249  46.377  59.053  1.00  0.00      PROE    
ATOM   2970  CG2 VAL E  32      51.463  47.222  61.717  1.00  2.46      PROE    
ATOM   2971 HG21 VAL E  32      51.760  47.500  62.751  1.00  0.00      PROE    
ATOM   2972 HG22 VAL E  32      51.339  46.118  61.722  1.00  0.00      PROE    
ATOM   2973 HG23 VAL E  32      50.472  47.692  61.541  1.00  0.00      PROE    
ATOM   2974  C   VAL E  32      54.964  47.519  60.125  1.00  2.04      PROE    
ATOM   2975  O   VAL E  32      55.264  48.702  59.969  1.00  1.52      PROE    
ATOM   2976  N   GLY E  33      55.483  46.536  59.465  1.00  2.03      PROE    
ATOM   2977  HN  GLY E  33      55.379  45.641  59.892  1.00  0.00      PROE    
ATOM   2978  CA  GLY E  33      56.213  46.659  58.161  1.00  2.38      PROE    
ATOM   2979  HA1 GLY E  33      55.584  47.326  57.591  1.00  0.00      PROE    
ATOM   2980  HA2 GLY E  33      56.189  45.695  57.675  1.00  0.00      PROE    
ATOM   2981  C   GLY E  33      57.610  47.309  58.128  1.00  2.04      PROE    
ATOM   2982  O   GLY E  33      58.105  47.333  57.002  1.00  1.52      PROE    
ATOM   2983  N   SER E  34      58.166  47.818  59.244  1.00  2.03      PROE    
ATOM   2984  HN  SER E  34      57.665  47.681  60.095  1.00  0.00      PROE    
ATOM   2985  CA  SER E  34      59.460  48.427  59.437  1.00  2.86      PROE    
ATOM   2986  HA  SER E  34      59.422  49.435  59.051  1.00  0.00      PROE    
ATOM   2987  CB  SER E  34      59.675  48.495  60.935  1.00  2.67      PROE    
ATOM   2988  HB1 SER E  34      58.902  49.055  61.504  1.00  0.00      PROE    
ATOM   2989  HB2 SER E  34      60.617  49.070  61.070  1.00  0.00      PROE    
ATOM   2990  OG  SER E  34      60.023  47.225  61.561  1.00  1.64      PROE    
ATOM   2991  HG1 SER E  34      59.291  46.628  61.390  1.00  0.00      PROE    
ATOM   2992  C   SER E  34      60.683  47.792  58.804  1.00  2.04      PROE    
ATOM   2993  O   SER E  34      60.656  46.699  58.282  1.00  1.52      PROE    
ATOM   2994  N   ASN E  35      61.788  48.560  58.696  1.00  2.03      PROE    
ATOM   2995  HN  ASN E  35      61.740  49.556  58.674  1.00  0.00      PROE    
ATOM   2996  CA  ASN E  35      63.119  47.957  58.797  1.00  2.86      PROE    
ATOM   2997  HA  ASN E  35      63.106  46.905  58.549  1.00  0.00      PROE    
ATOM   2998  CB  ASN E  35      64.152  48.534  57.819  1.00  2.67      PROE    
ATOM   2999  HB1 ASN E  35      65.140  48.042  57.947  1.00  0.00      PROE    
ATOM   3000  HB2 ASN E  35      64.275  49.606  58.083  1.00  0.00      PROE    
ATOM   3001  CG  ASN E  35      63.752  48.646  56.326  1.00  1.98      PROE    
ATOM   3002  OD1 ASN E  35      62.615  48.420  55.897  1.00  1.60      PROE    
ATOM   3003  ND2 ASN E  35      64.752  49.040  55.470  1.00  2.00      PROE    
ATOM   3004 HD21 ASN E  35      64.738  48.821  54.495  1.00  0.00      PROE    
ATOM   3005 HD22 ASN E  35      65.656  49.327  55.790  1.00  0.00      PROE    
ATOM   3006  C   ASN E  35      63.592  48.292  60.272  1.00  2.04      PROE    
ATOM   3007  O   ASN E  35      63.564  49.461  60.713  1.00  1.52      PROE    
ATOM   3008  N   THR E  36      64.040  47.290  61.045  1.00  2.03      PROE    
ATOM   3009  HN  THR E  36      63.956  46.371  60.667  1.00  0.00      PROE    
ATOM   3010  CA  THR E  36      64.373  47.482  62.442  1.00  2.86      PROE    
ATOM   3011  HA  THR E  36      64.229  48.533  62.641  1.00  0.00      PROE    
ATOM   3012  CB  THR E  36      63.619  46.596  63.364  1.00  2.67      PROE    
ATOM   3013  HB  THR E  36      63.661  45.513  63.123  1.00  0.00      PROE    
ATOM   3014  OG1 THR E  36      62.345  47.095  63.610  1.00  1.64      PROE    
ATOM   3015  HG1 THR E  36      61.810  47.189  62.819  1.00  0.00      PROE    
ATOM   3016  CG2 THR E  36      64.198  46.687  64.783  1.00  2.46      PROE    
ATOM   3017 HG21 THR E  36      64.163  47.725  65.178  1.00  0.00      PROE    
ATOM   3018 HG22 THR E  36      65.145  46.106  64.783  1.00  0.00      PROE    
ATOM   3019 HG23 THR E  36      63.585  46.087  65.489  1.00  0.00      PROE    
ATOM   3020  C   THR E  36      65.816  47.261  62.636  1.00  2.04      PROE    
ATOM   3021  O   THR E  36      66.330  46.139  62.423  1.00  1.52      PROE    
ATOM   3022  N   TYR E  37      66.478  48.331  63.141  1.00  2.03      PROE    
ATOM   3023  HN  TYR E  37      65.993  49.189  63.291  1.00  0.00      PROE    
ATOM   3024  CA  TYR E  37      67.908  48.327  63.382  1.00  2.86      PROE    
ATOM   3025  HA  TYR E  37      68.230  47.343  63.075  1.00  0.00      PROE    
ATOM   3026  CB  TYR E  37      68.674  49.487  62.744  1.00  2.67      PROE    
ATOM   3027  HB1 TYR E  37      69.753  49.477  63.008  1.00  0.00      PROE    
ATOM   3028  HB2 TYR E  37      68.211  50.438  63.086  1.00  0.00      PROE    
ATOM   3029  CG  TYR E  37      68.469  49.449  61.216  1.00  2.46      PROE    
ATOM   3030  CD1 TYR E  37      69.429  48.921  60.402  1.00  2.00      PROE    
ATOM   3031  HD1 TYR E  37      70.412  48.700  60.793  1.00  0.00      PROE    
ATOM   3032  CE1 TYR E  37      69.239  48.904  59.005  1.00  2.00      PROE    
ATOM   3033  HE1 TYR E  37      70.003  48.390  58.441  1.00  0.00      PROE    
ATOM   3034  CZ  TYR E  37      68.078  49.400  58.459  1.00  2.00      PROE    
ATOM   3035  OH  TYR E  37      67.864  49.410  57.103  1.00  1.85      PROE    
ATOM   3036  HH  TYR E  37      68.606  49.019  56.636  1.00  0.00      PROE    
ATOM   3037  CD2 TYR E  37      67.237  49.911  60.602  1.00  2.00      PROE    
ATOM   3038  HD2 TYR E  37      66.504  50.326  61.278  1.00  0.00      PROE    
ATOM   3039  CE2 TYR E  37      67.078  49.938  59.235  1.00  2.00      PROE    
ATOM   3040  HE2 TYR E  37      66.193  50.317  58.745  1.00  0.00      PROE    
ATOM   3041  C   TYR E  37      68.163  48.427  64.921  1.00  2.04      PROE    
ATOM   3042  O   TYR E  37      68.287  49.515  65.499  1.00  0.00      PROE    
ATOM   3043  NT  TYR E  37      68.291  47.324  65.596  1.00  0.00      PROE    
ATOM   3044  HT1 TYR E  37      68.349  47.294  66.594  1.00  0.00      PROE    
ATOM   3045  HT2 TYR E  37      68.325  46.449  65.113  1.00  0.00      PROE    
ATOM   3046  N   LYS F   1      35.057  42.691  58.526  1.00  2.03      PROF    
ATOM   3047  HT1 LYS F   1      34.329  43.416  58.365  1.00  0.00      PROF    
ATOM   3048  HT2 LYS F   1      35.661  42.866  59.355  1.00  0.00      PROF    
ATOM   3049  HT3 LYS F   1      34.565  41.776  58.567  1.00  0.00      PROF    
ATOM   3050  CA  LYS F   1      35.890  42.523  57.246  1.00  2.86      PROF    
ATOM   3051  HA  LYS F   1      36.628  41.778  57.503  1.00  0.00      PROF    
ATOM   3052  CB  LYS F   1      35.072  41.948  56.034  1.00  2.67      PROF    
ATOM   3053  HB1 LYS F   1      34.467  41.084  56.382  1.00  0.00      PROF    
ATOM   3054  HB2 LYS F   1      35.799  41.504  55.321  1.00  0.00      PROF    
ATOM   3055  CG  LYS F   1      34.184  43.010  55.386  1.00  2.46      PROF    
ATOM   3056  HG1 LYS F   1      34.752  43.795  54.842  1.00  0.00      PROF    
ATOM   3057  HG2 LYS F   1      33.652  43.593  56.169  1.00  0.00      PROF    
ATOM   3058  CD  LYS F   1      33.186  42.388  54.438  1.00  2.44      PROF    
ATOM   3059  HD1 LYS F   1      32.358  41.880  54.977  1.00  0.00      PROF    
ATOM   3060  HD2 LYS F   1      33.754  41.667  53.812  1.00  0.00      PROF    
ATOM   3061  CE  LYS F   1      32.507  43.456  53.523  1.00  2.80      PROF    
ATOM   3062  HE1 LYS F   1      32.000  42.800  52.784  1.00  0.00      PROF    
ATOM   3063  HE2 LYS F   1      33.324  44.045  53.054  1.00  0.00      PROF    
ATOM   3064  NZ  LYS F   1      31.650  44.364  54.245  1.00  1.80      PROF    
ATOM   3065  HZ1 LYS F   1      32.137  45.232  54.547  1.00  0.00      PROF    
ATOM   3066  HZ2 LYS F   1      31.397  43.878  55.129  1.00  0.00      PROF    
ATOM   3067  HZ3 LYS F   1      30.813  44.639  53.693  1.00  0.00      PROF    
ATOM   3068  C   LYS F   1      36.582  43.871  57.030  1.00  2.04      PROF    
ATOM   3069  O   LYS F   1      35.985  44.893  56.925  1.00  1.52      PROF    
ATOM   3070  N   CYS F   2      37.916  43.774  57.030  1.00  2.03      PROF    
ATOM   3071  HN  CYS F   2      38.427  42.940  56.838  1.00  0.00      PROF    
ATOM   3072  CA  CYS F   2      38.764  44.950  57.076  1.00  2.86      PROF    
ATOM   3073  HA  CYS F   2      38.448  45.659  57.827  1.00  0.00      PROF    
ATOM   3074  CB  CYS F   2      40.108  44.536  57.673  1.00  2.67      PROF    
ATOM   3075  HB1 CYS F   2      40.635  43.831  56.997  1.00  0.00      PROF    
ATOM   3076  HB2 CYS F   2      39.852  44.038  58.632  1.00  0.00      PROF    
ATOM   3077  SG  CYS F   2      41.143  45.954  58.282  1.00  2.00      PROF    
ATOM   3078  C   CYS F   2      39.052  45.702  55.784  1.00  2.04      PROF    
ATOM   3079  O   CYS F   2      39.469  46.876  55.795  1.00  1.52      PROF    
ATOM   3080  N   ASN F   3      38.790  45.024  54.649  1.00  2.03      PROF    
ATOM   3081  HN  ASN F   3      38.432  44.100  54.760  1.00  0.00      PROF    
ATOM   3082  CA  ASN F   3      38.838  45.561  53.326  1.00  2.86      PROF    
ATOM   3083  HA  ASN F   3      38.700  44.692  52.699  1.00  0.00      PROF    
ATOM   3084  CB  ASN F   3      37.795  46.689  53.095  1.00  2.67      PROF    
ATOM   3085  HB1 ASN F   3      37.850  47.121  52.072  1.00  0.00      PROF    
ATOM   3086  HB2 ASN F   3      38.017  47.524  53.794  1.00  0.00      PROF    
ATOM   3087  CG  ASN F   3      36.379  46.135  53.339  1.00  1.98      PROF    
ATOM   3088  OD1 ASN F   3      36.261  44.927  53.074  1.00  1.60      PROF    
ATOM   3089  ND2 ASN F   3      35.368  46.925  53.679  1.00  2.00      PROF    
ATOM   3090 HD21 ASN F   3      35.532  47.911  53.683  1.00  0.00      PROF    
ATOM   3091 HD22 ASN F   3      34.414  46.638  53.589  1.00  0.00      PROF    
ATOM   3092  C   ASN F   3      40.227  46.093  52.872  1.00  2.04      PROF    
ATOM   3093  O   ASN F   3      40.379  46.805  51.870  1.00  1.52      PROF    
ATOM   3094  N   THR F   4      41.277  45.825  53.642  1.00  2.03      PROF    
ATOM   3095  HN  THR F   4      41.228  45.272  54.470  1.00  0.00      PROF    
ATOM   3096  CA  THR F   4      42.630  46.228  53.276  1.00  2.86      PROF    
ATOM   3097  HA  THR F   4      42.709  46.314  52.202  1.00  0.00      PROF    
ATOM   3098  CB  THR F   4      43.114  47.547  53.865  1.00  2.67      PROF    
ATOM   3099  HB  THR F   4      42.195  48.171  53.832  1.00  0.00      PROF    
ATOM   3100  OG1 THR F   4      44.248  48.074  53.275  1.00  1.64      PROF    
ATOM   3101  HG1 THR F   4      43.910  48.595  52.543  1.00  0.00      PROF    
ATOM   3102  CG2 THR F   4      43.384  47.427  55.328  1.00  2.46      PROF    
ATOM   3103 HG21 THR F   4      43.515  48.460  55.716  1.00  0.00      PROF    
ATOM   3104 HG22 THR F   4      44.255  46.870  55.738  1.00  0.00      PROF    
ATOM   3105 HG23 THR F   4      42.526  46.977  55.872  1.00  0.00      PROF    
ATOM   3106  C   THR F   4      43.575  45.114  53.660  1.00  2.04      PROF    
ATOM   3107  O   THR F   4      43.200  44.195  54.363  1.00  1.52      PROF    
ATOM   3108  N   ALA F   5      44.836  45.215  53.251  1.00  2.03      PROF    
ATOM   3109  HN  ALA F   5      45.071  45.887  52.553  1.00  0.00      PROF    
ATOM   3110  CA  ALA F   5      45.942  44.327  53.595  1.00  2.86      PROF    
ATOM   3111  HA  ALA F   5      45.647  43.335  53.905  1.00  0.00      PROF    
ATOM   3112  CB  ALA F   5      46.852  44.047  52.348  1.00  2.67      PROF    
ATOM   3113  HB1 ALA F   5      47.109  45.078  52.024  1.00  0.00      PROF    
ATOM   3114  HB2 ALA F   5      46.325  43.456  51.569  1.00  0.00      PROF    
ATOM   3115  HB3 ALA F   5      47.795  43.517  52.600  1.00  0.00      PROF    
ATOM   3116  C   ALA F   5      46.638  44.881  54.836  1.00  2.04      PROF    
ATOM   3117  O   ALA F   5      47.251  45.914  54.766  1.00  1.52      PROF    
ATOM   3118  N   THR F   6      46.735  44.101  55.956  1.00  2.03      PROF    
ATOM   3119  HN  THR F   6      46.396  43.173  55.821  1.00  0.00      PROF    
ATOM   3120  CA  THR F   6      47.387  44.398  57.234  1.00  2.86      PROF    
ATOM   3121  HA  THR F   6      47.519  43.410  57.650  1.00  0.00      PROF    
ATOM   3122  CB  THR F   6      48.802  45.022  57.207  1.00  2.67      PROF    
ATOM   3123  HB  THR F   6      48.732  45.893  56.521  1.00  0.00      PROF    
ATOM   3124  OG1 THR F   6      49.748  44.044  56.724  1.00  1.64      PROF    
ATOM   3125  HG1 THR F   6      50.535  44.517  56.445  1.00  0.00      PROF    
ATOM   3126  CG2 THR F   6      49.290  45.317  58.708  1.00  2.46      PROF    
ATOM   3127 HG21 THR F   6      50.377  45.526  58.606  1.00  0.00      PROF    
ATOM   3128 HG22 THR F   6      49.013  44.491  59.398  1.00  0.00      PROF    
ATOM   3129 HG23 THR F   6      48.715  46.212  59.028  1.00  0.00      PROF    
ATOM   3130  C   THR F   6      46.436  45.272  58.066  1.00  2.04      PROF    
ATOM   3131  O   THR F   6      46.427  46.481  57.940  1.00  1.52      PROF    
ATOM   3132  N   CYS F   7      45.764  44.685  59.030  1.00  2.03      PROF    
ATOM   3133  HN  CYS F   7      45.724  43.694  59.132  1.00  0.00      PROF    
ATOM   3134  CA  CYS F   7      45.062  45.454  59.981  1.00  2.86      PROF    
ATOM   3135  HA  CYS F   7      45.300  46.504  59.901  1.00  0.00      PROF    
ATOM   3136  CB  CYS F   7      43.528  45.130  59.988  1.00  2.67      PROF    
ATOM   3137  HB1 CYS F   7      43.009  45.959  60.514  1.00  0.00      PROF    
ATOM   3138  HB2 CYS F   7      43.318  44.257  60.643  1.00  0.00      PROF    
ATOM   3139  SG  CYS F   7      43.012  45.147  58.237  1.00  2.00      PROF    
ATOM   3140  C   CYS F   7      45.596  45.142  61.393  1.00  2.04      PROF    
ATOM   3141  O   CYS F   7      45.691  43.984  61.788  1.00  1.52      PROF    
ATOM   3142  N   ALA F   8      45.886  46.195  62.163  1.00  2.03      PROF    
ATOM   3143  HN  ALA F   8      45.772  47.155  61.917  1.00  0.00      PROF    
ATOM   3144  CA  ALA F   8      46.391  45.983  63.527  1.00  2.86      PROF    
ATOM   3145  HA  ALA F   8      46.384  44.929  63.762  1.00  0.00      PROF    
ATOM   3146  CB  ALA F   8      47.810  46.558  63.866  1.00  2.67      PROF    
ATOM   3147  HB1 ALA F   8      48.075  46.511  64.944  1.00  0.00      PROF    
ATOM   3148  HB2 ALA F   8      47.965  47.550  63.390  1.00  0.00      PROF    
ATOM   3149  HB3 ALA F   8      48.585  45.900  63.418  1.00  0.00      PROF    
ATOM   3150  C   ALA F   8      45.356  46.769  64.402  1.00  2.04      PROF    
ATOM   3151  O   ALA F   8      44.818  47.820  64.019  1.00  1.52      PROF    
ATOM   3152  N   THR F   9      44.881  46.244  65.557  1.00  2.03      PROF    
ATOM   3153  HN  THR F   9      44.995  45.273  65.753  1.00  0.00      PROF    
ATOM   3154  CA  THR F   9      44.128  46.999  66.582  1.00  2.86      PROF    
ATOM   3155  HA  THR F   9      44.105  48.053  66.348  1.00  0.00      PROF    
ATOM   3156  CB  THR F   9      42.500  46.760  66.508  1.00  2.67      PROF    
ATOM   3157  HB  THR F   9      42.193  47.119  65.502  1.00  0.00      PROF    
ATOM   3158  OG1 THR F   9      41.829  47.384  67.567  1.00  1.64      PROF    
ATOM   3159  HG1 THR F   9      40.889  47.254  67.424  1.00  0.00      PROF    
ATOM   3160  CG2 THR F   9      42.085  45.321  66.634  1.00  2.46      PROF    
ATOM   3161 HG21 THR F   9      42.585  44.767  65.811  1.00  0.00      PROF    
ATOM   3162 HG22 THR F   9      41.011  45.085  66.478  1.00  0.00      PROF    
ATOM   3163 HG23 THR F   9      42.307  44.996  67.673  1.00  0.00      PROF    
ATOM   3164  C   THR F   9      44.684  46.829  68.006  1.00  2.04      PROF    
ATOM   3165  O   THR F   9      45.101  45.699  68.339  1.00  1.52      PROF    
ATOM   3166  N   GLN F  10      44.911  47.900  68.749  1.00  2.03      PROF    
ATOM   3167  HN  GLN F  10      44.584  48.761  68.368  1.00  0.00      PROF    
ATOM   3168  CA  GLN F  10      45.537  47.888  70.025  1.00  2.86      PROF    
ATOM   3169  HA  GLN F  10      46.068  46.964  70.200  1.00  0.00      PROF    
ATOM   3170  CB  GLN F  10      46.586  49.079  70.048  1.00  2.67      PROF    
ATOM   3171  HB1 GLN F  10      47.079  49.075  71.043  1.00  0.00      PROF    
ATOM   3172  HB2 GLN F  10      46.028  50.039  70.064  1.00  0.00      PROF    
ATOM   3173  CG  GLN F  10      47.523  49.112  68.790  1.00  2.46      PROF    
ATOM   3174  HG1 GLN F  10      47.034  49.702  67.986  1.00  0.00      PROF    
ATOM   3175  HG2 GLN F  10      47.742  48.073  68.462  1.00  0.00      PROF    
ATOM   3176  CD  GLN F  10      48.872  49.744  69.001  1.00  1.98      PROF    
ATOM   3177  OE1 GLN F  10      49.931  49.152  68.663  1.00  1.60      PROF    
ATOM   3178  NE2 GLN F  10      48.933  50.997  69.458  1.00  2.00      PROF    
ATOM   3179 HE21 GLN F  10      49.843  51.364  69.652  1.00  0.00      PROF    
ATOM   3180 HE22 GLN F  10      48.120  51.402  69.879  1.00  0.00      PROF    
ATOM   3181  C   GLN F  10      44.658  48.038  71.217  1.00  2.04      PROF    
ATOM   3182  O   GLN F  10      43.643  48.727  71.230  1.00  1.52      PROF    
ATOM   3183  N   ARG F  11      45.111  47.432  72.330  1.00  2.03      PROF    
ATOM   3184  HN  ARG F  11      45.742  46.679  72.161  1.00  0.00      PROF    
ATOM   3185  CA  ARG F  11      44.594  47.726  73.646  1.00  2.86      PROF    
ATOM   3186  HA  ARG F  11      44.054  48.660  73.607  1.00  0.00      PROF    
ATOM   3187  CB  ARG F  11      43.688  46.584  74.151  1.00  2.67      PROF    
ATOM   3188  HB1 ARG F  11      43.319  46.785  75.179  1.00  0.00      PROF    
ATOM   3189  HB2 ARG F  11      44.318  45.679  74.008  1.00  0.00      PROF    
ATOM   3190  CG  ARG F  11      42.429  46.327  73.272  1.00  2.46      PROF    
ATOM   3191  HG1 ARG F  11      41.975  45.351  73.548  1.00  0.00      PROF    
ATOM   3192  HG2 ARG F  11      42.865  46.096  72.277  1.00  0.00      PROF    
ATOM   3193  CD  ARG F  11      41.386  47.383  73.368  1.00  2.44      PROF    
ATOM   3194  HD1 ARG F  11      41.798  48.403  73.213  1.00  0.00      PROF    
ATOM   3195  HD2 ARG F  11      41.058  47.377  74.430  1.00  0.00      PROF    
ATOM   3196  NE  ARG F  11      40.272  46.996  72.432  1.00  1.70      PROF    
ATOM   3197  HE  ARG F  11      39.581  46.366  72.784  1.00  0.00      PROF    
ATOM   3198  CZ  ARG F  11      40.353  46.989  71.083  1.00  2.20      PROF    
ATOM   3199  NH1 ARG F  11      41.219  47.711  70.409  1.00  1.70      PROF    
ATOM   3200 HH11 ARG F  11      41.311  47.522  69.432  1.00  0.00      PROF    
ATOM   3201 HH12 ARG F  11      41.973  48.106  70.934  1.00  0.00      PROF    
ATOM   3202  NH2 ARG F  11      39.465  46.293  70.362  1.00  1.70      PROF    
ATOM   3203 HH21 ARG F  11      38.736  45.892  70.918  1.00  0.00      PROF    
ATOM   3204 HH22 ARG F  11      39.502  46.340  69.364  1.00  0.00      PROF    
ATOM   3205  C   ARG F  11      45.781  47.930  74.686  1.00  2.04      PROF    
ATOM   3206  O   ARG F  11      46.406  47.070  75.191  1.00  1.52      PROF    
ATOM   3207  N   LEU F  12      46.055  49.215  75.013  1.00  2.03      PROF    
ATOM   3208  HN  LEU F  12      45.457  49.923  74.645  1.00  0.00      PROF    
ATOM   3209  CA  LEU F  12      47.188  49.790  75.839  1.00  2.86      PROF    
ATOM   3210  HA  LEU F  12      47.657  48.930  76.294  1.00  0.00      PROF    
ATOM   3211  CB  LEU F  12      48.155  50.628  75.049  1.00  2.67      PROF    
ATOM   3212  HB1 LEU F  12      49.063  50.690  75.686  1.00  0.00      PROF    
ATOM   3213  HB2 LEU F  12      47.752  51.654  74.907  1.00  0.00      PROF    
ATOM   3214  CG  LEU F  12      48.651  49.986  73.765  1.00  2.46      PROF    
ATOM   3215  HG  LEU F  12      47.869  49.735  73.017  1.00  0.00      PROF    
ATOM   3216  CD1 LEU F  12      49.661  50.913  73.025  1.00  2.44      PROF    
ATOM   3217 HD11 LEU F  12      50.117  50.292  72.224  1.00  0.00      PROF    
ATOM   3218 HD12 LEU F  12      50.497  51.177  73.708  1.00  0.00      PROF    
ATOM   3219 HD13 LEU F  12      49.190  51.790  72.531  1.00  0.00      PROF    
ATOM   3220  CD2 LEU F  12      49.366  48.651  74.046  1.00  2.44      PROF    
ATOM   3221 HD21 LEU F  12      50.422  48.798  74.360  1.00  0.00      PROF    
ATOM   3222 HD22 LEU F  12      49.453  48.095  73.087  1.00  0.00      PROF    
ATOM   3223 HD23 LEU F  12      48.937  48.003  74.840  1.00  0.00      PROF    
ATOM   3224  C   LEU F  12      46.824  50.514  77.129  1.00  2.04      PROF    
ATOM   3225  O   LEU F  12      46.356  51.679  77.115  1.00  1.52      PROF    
ATOM   3226  N   ALA F  13      47.077  49.869  78.284  1.00  2.03      PROF    
ATOM   3227  HN  ALA F  13      47.664  49.064  78.272  1.00  0.00      PROF    
ATOM   3228  CA  ALA F  13      46.725  50.425  79.589  1.00  2.86      PROF    
ATOM   3229  HA  ALA F  13      46.365  51.435  79.461  1.00  0.00      PROF    
ATOM   3230  CB  ALA F  13      45.554  49.726  80.168  1.00  2.67      PROF    
ATOM   3231  HB1 ALA F  13      45.395  49.777  81.266  1.00  0.00      PROF    
ATOM   3232  HB2 ALA F  13      45.536  48.622  80.044  1.00  0.00      PROF    
ATOM   3233  HB3 ALA F  13      44.653  50.011  79.583  1.00  0.00      PROF    
ATOM   3234  C   ALA F  13      47.860  50.346  80.634  1.00  2.04      PROF    
ATOM   3235  O   ALA F  13      48.142  49.242  81.048  1.00  1.52      PROF    
ATOM   3236  N   ASN F  14      48.497  51.463  81.088  1.00  2.03      PROF    
ATOM   3237  HN  ASN F  14      48.256  52.388  80.804  1.00  0.00      PROF    
ATOM   3238  CA  ASN F  14      49.668  51.348  82.057  1.00  2.86      PROF    
ATOM   3239  HA  ASN F  14      49.855  52.404  82.184  1.00  0.00      PROF    
ATOM   3240  CB  ASN F  14      49.344  50.511  83.398  1.00  2.67      PROF    
ATOM   3241  HB1 ASN F  14      49.559  49.447  83.160  1.00  0.00      PROF    
ATOM   3242  HB2 ASN F  14      48.296  50.695  83.716  1.00  0.00      PROF    
ATOM   3243  CG  ASN F  14      50.419  50.792  84.497  1.00  1.98      PROF    
ATOM   3244  OD1 ASN F  14      51.269  51.708  84.377  1.00  1.60      PROF    
ATOM   3245  ND2 ASN F  14      50.643  49.793  85.415  1.00  2.00      PROF    
ATOM   3246 HD21 ASN F  14      50.094  48.962  85.322  1.00  0.00      PROF    
ATOM   3247 HD22 ASN F  14      51.433  49.845  86.026  1.00  0.00      PROF    
ATOM   3248  C   ASN F  14      50.938  51.082  81.402  1.00  2.04      PROF    
ATOM   3249  O   ASN F  14      51.606  50.093  81.648  1.00  1.52      PROF    
ATOM   3250  N   PHE F  15      51.375  52.033  80.559  1.00  2.03      PROF    
ATOM   3251  HN  PHE F  15      50.854  52.850  80.326  1.00  0.00      PROF    
ATOM   3252  CA  PHE F  15      52.764  52.051  80.029  1.00  2.86      PROF    
ATOM   3253  HA  PHE F  15      53.148  51.079  80.302  1.00  0.00      PROF    
ATOM   3254  CB  PHE F  15      52.758  52.173  78.502  1.00  2.67      PROF    
ATOM   3255  HB1 PHE F  15      52.229  53.064  78.100  1.00  0.00      PROF    
ATOM   3256  HB2 PHE F  15      52.198  51.272  78.172  1.00  0.00      PROF    
ATOM   3257  CG  PHE F  15      54.155  52.256  77.842  1.00  2.46      PROF    
ATOM   3258  CD1 PHE F  15      54.335  52.957  76.644  1.00  2.00      PROF    
ATOM   3259  HD1 PHE F  15      53.533  53.578  76.271  1.00  0.00      PROF    
ATOM   3260  CE1 PHE F  15      55.578  52.745  75.972  1.00  2.00      PROF    
ATOM   3261  HE1 PHE F  15      55.874  53.297  75.093  1.00  0.00      PROF    
ATOM   3262  CZ  PHE F  15      56.522  51.878  76.484  1.00  2.00      PROF    
ATOM   3263  HZ  PHE F  15      57.502  51.809  76.035  1.00  0.00      PROF    
ATOM   3264  CD2 PHE F  15      55.105  51.363  78.355  1.00  2.00      PROF    
ATOM   3265  HD2 PHE F  15      55.110  50.779  79.264  1.00  0.00      PROF    
ATOM   3266  CE2 PHE F  15      56.320  51.244  77.658  1.00  2.00      PROF    
ATOM   3267  HE2 PHE F  15      57.047  50.532  78.020  1.00  0.00      PROF    
ATOM   3268  C   PHE F  15      53.639  53.172  80.669  1.00  2.04      PROF    
ATOM   3269  O   PHE F  15      53.276  54.331  80.558  1.00  1.52      PROF    
ATOM   3270  N   LEU F  16      54.689  52.845  81.493  1.00  2.03      PROF    
ATOM   3271  HN  LEU F  16      54.911  51.873  81.496  1.00  0.00      PROF    
ATOM   3272  CA  LEU F  16      55.477  53.814  82.337  1.00  2.86      PROF    
ATOM   3273  HA  LEU F  16      55.206  54.839  82.132  1.00  0.00      PROF    
ATOM   3274  CB  LEU F  16      55.510  53.420  83.823  1.00  2.67      PROF    
ATOM   3275  HB1 LEU F  16      55.810  52.353  83.743  1.00  0.00      PROF    
ATOM   3276  HB2 LEU F  16      54.511  53.360  84.305  1.00  0.00      PROF    
ATOM   3277  CG  LEU F  16      56.524  54.068  84.786  1.00  2.46      PROF    
ATOM   3278  HG  LEU F  16      57.577  53.801  84.555  1.00  0.00      PROF    
ATOM   3279  CD1 LEU F  16      56.377  55.636  84.600  1.00  2.44      PROF    
ATOM   3280 HD11 LEU F  16      55.313  55.894  84.788  1.00  0.00      PROF    
ATOM   3281 HD12 LEU F  16      56.678  55.936  83.573  1.00  0.00      PROF    
ATOM   3282 HD13 LEU F  16      57.044  56.257  85.236  1.00  0.00      PROF    
ATOM   3283  CD2 LEU F  16      56.225  53.584  86.203  1.00  2.44      PROF    
ATOM   3284 HD21 LEU F  16      57.021  53.806  86.947  1.00  0.00      PROF    
ATOM   3285 HD22 LEU F  16      56.089  52.482  86.207  1.00  0.00      PROF    
ATOM   3286 HD23 LEU F  16      55.287  54.092  86.513  1.00  0.00      PROF    
ATOM   3287  C   LEU F  16      56.897  53.593  81.769  1.00  2.04      PROF    
ATOM   3288  O   LEU F  16      57.491  52.508  81.808  1.00  1.52      PROF    
ATOM   3289  N   VAL F  17      57.502  54.722  81.388  1.00  2.03      PROF    
ATOM   3290  HN  VAL F  17      57.018  55.593  81.370  1.00  0.00      PROF    
ATOM   3291  CA  VAL F  17      58.907  54.738  80.956  1.00  2.86      PROF    
ATOM   3292  HA  VAL F  17      59.396  53.783  81.082  1.00  0.00      PROF    
ATOM   3293  CB  VAL F  17      59.230  55.003  79.462  1.00  2.67      PROF    
ATOM   3294  HB  VAL F  17      58.949  56.001  79.061  1.00  0.00      PROF    
ATOM   3295  CG1 VAL F  17      60.734  54.764  79.169  1.00  2.46      PROF    
ATOM   3296 HG11 VAL F  17      61.294  55.585  79.666  1.00  0.00      PROF    
ATOM   3297 HG12 VAL F  17      60.837  54.803  78.063  1.00  0.00      PROF    
ATOM   3298 HG13 VAL F  17      61.074  53.844  79.690  1.00  0.00      PROF    
ATOM   3299  CG2 VAL F  17      58.315  53.984  78.692  1.00  2.46      PROF    
ATOM   3300 HG21 VAL F  17      58.354  52.965  79.133  1.00  0.00      PROF    
ATOM   3301 HG22 VAL F  17      58.753  53.844  77.681  1.00  0.00      PROF    
ATOM   3302 HG23 VAL F  17      57.246  54.245  78.538  1.00  0.00      PROF    
ATOM   3303  C   VAL F  17      59.518  55.839  81.833  1.00  2.04      PROF    
ATOM   3304  O   VAL F  17      59.028  56.993  82.034  1.00  1.52      PROF    
ATOM   3305  N   HSD F  18      60.645  55.555  82.377  1.00  2.03      PROF    
ATOM   3306  HN  HSD F  18      60.952  54.615  82.246  1.00  0.00      PROF    
ATOM   3307  CA  HSD F  18      61.442  56.390  83.209  1.00  2.86      PROF    
ATOM   3308  HA  HSD F  18      61.001  57.375  83.162  1.00  0.00      PROF    
ATOM   3309  CB  HSD F  18      61.515  55.846  84.674  1.00  2.67      PROF    
ATOM   3310  HB1 HSD F  18      61.741  54.759  84.652  1.00  0.00      PROF    
ATOM   3311  HB2 HSD F  18      60.493  55.864  85.108  1.00  0.00      PROF    
ATOM   3312  ND1 HSD F  18      63.138  56.092  86.652  1.00  1.90      PROF    
ATOM   3313  HD1 HSD F  18      63.105  55.237  87.168  1.00  0.00      PROF    
ATOM   3314  CG  HSD F  18      62.411  56.615  85.599  1.00  2.46      PROF    
ATOM   3315  CE1 HSD F  18      63.919  57.101  87.115  1.00  1.98      PROF    
ATOM   3316  HE1 HSD F  18      64.653  56.921  87.901  1.00  0.00      PROF    
ATOM   3317  NE2 HSD F  18      63.869  58.161  86.350  1.00  1.80      PROF    
ATOM   3318  CD2 HSD F  18      62.870  57.866  85.428  1.00  1.98      PROF    
ATOM   3319  HD2 HSD F  18      62.608  58.561  84.641  1.00  0.00      PROF    
ATOM   3320  C   HSD F  18      62.798  56.488  82.600  1.00  2.04      PROF    
ATOM   3321  O   HSD F  18      63.374  55.477  82.331  1.00  1.52      PROF    
ATOM   3322  N   SER F  19      63.227  57.715  82.243  1.00  2.03      PROF    
ATOM   3323  HN  SER F  19      62.590  58.466  82.406  1.00  0.00      PROF    
ATOM   3324  CA  SER F  19      64.580  57.967  81.804  1.00  2.86      PROF    
ATOM   3325  HA  SER F  19      65.258  57.156  82.026  1.00  0.00      PROF    
ATOM   3326  CB  SER F  19      64.589  58.039  80.267  1.00  2.67      PROF    
ATOM   3327  HB1 SER F  19      63.999  58.948  80.022  1.00  0.00      PROF    
ATOM   3328  HB2 SER F  19      64.028  57.195  79.812  1.00  0.00      PROF    
ATOM   3329  OG  SER F  19      65.895  58.114  79.690  1.00  1.64      PROF    
ATOM   3330  HG1 SER F  19      66.305  57.253  79.796  1.00  0.00      PROF    
ATOM   3331  C   SER F  19      65.265  59.202  82.492  1.00  2.04      PROF    
ATOM   3332  O   SER F  19      64.524  59.900  83.204  1.00  1.52      PROF    
ATOM   3333  N   SER F  20      66.646  59.404  82.421  1.00  2.03      PROF    
ATOM   3334  HN  SER F  20      67.212  58.711  81.981  1.00  0.00      PROF    
ATOM   3335  CA  SER F  20      67.327  60.629  82.854  1.00  2.86      PROF    
ATOM   3336  HA  SER F  20      66.714  61.215  83.523  1.00  0.00      PROF    
ATOM   3337  CB  SER F  20      68.583  60.267  83.712  1.00  2.67      PROF    
ATOM   3338  HB1 SER F  20      68.819  61.047  84.468  1.00  0.00      PROF    
ATOM   3339  HB2 SER F  20      69.449  60.162  83.025  1.00  0.00      PROF    
ATOM   3340  OG  SER F  20      68.423  58.972  84.335  1.00  1.64      PROF    
ATOM   3341  HG1 SER F  20      67.629  59.110  84.855  1.00  0.00      PROF    
ATOM   3342  C   SER F  20      67.733  61.569  81.622  1.00  2.04      PROF    
ATOM   3343  O   SER F  20      67.747  62.784  81.670  1.00  1.52      PROF    
ATOM   3344  N   ASN F  21      68.032  60.959  80.477  1.00  2.03      PROF    
ATOM   3345  HN  ASN F  21      67.994  59.963  80.462  1.00  0.00      PROF    
ATOM   3346  CA  ASN F  21      68.249  61.602  79.224  1.00  2.86      PROF    
ATOM   3347  HA  ASN F  21      67.891  62.621  79.218  1.00  0.00      PROF    
ATOM   3348  CB  ASN F  21      69.779  61.670  78.884  1.00  2.67      PROF    
ATOM   3349  HB1 ASN F  21      69.787  62.287  77.960  1.00  0.00      PROF    
ATOM   3350  HB2 ASN F  21      70.257  60.689  78.679  1.00  0.00      PROF    
ATOM   3351  CG  ASN F  21      70.617  62.512  79.881  1.00  1.98      PROF    
ATOM   3352  OD1 ASN F  21      70.586  63.790  79.827  1.00  1.60      PROF    
ATOM   3353  ND2 ASN F  21      71.377  61.860  80.764  1.00  2.00      PROF    
ATOM   3354 HD21 ASN F  21      72.040  62.278  81.385  1.00  0.00      PROF    
ATOM   3355 HD22 ASN F  21      71.262  60.873  80.877  1.00  0.00      PROF    
ATOM   3356  C   ASN F  21      67.602  60.804  78.093  1.00  2.04      PROF    
ATOM   3357  O   ASN F  21      67.941  59.635  77.783  1.00  1.52      PROF    
ATOM   3358  N   ASN F  22      66.581  61.361  77.506  1.00  2.03      PROF    
ATOM   3359  HN  ASN F  22      66.174  62.169  77.925  1.00  0.00      PROF    
ATOM   3360  CA  ASN F  22      66.045  60.835  76.321  1.00  2.86      PROF    
ATOM   3361  HA  ASN F  22      66.427  59.844  76.125  1.00  0.00      PROF    
ATOM   3362  CB  ASN F  22      64.555  60.525  76.438  1.00  2.67      PROF    
ATOM   3363  HB1 ASN F  22      64.133  61.547  76.545  1.00  0.00      PROF    
ATOM   3364  HB2 ASN F  22      64.217  59.956  77.330  1.00  0.00      PROF    
ATOM   3365  CG  ASN F  22      63.941  59.923  75.187  1.00  1.98      PROF    
ATOM   3366  OD1 ASN F  22      63.928  58.657  75.149  1.00  1.60      PROF    
ATOM   3367  ND2 ASN F  22      63.483  60.699  74.197  1.00  2.00      PROF    
ATOM   3368 HD21 ASN F  22      63.130  61.571  74.538  1.00  0.00      PROF    
ATOM   3369 HD22 ASN F  22      63.492  60.430  73.234  1.00  0.00      PROF    
ATOM   3370  C   ASN F  22      66.424  61.666  75.134  1.00  2.04      PROF    
ATOM   3371  O   ASN F  22      66.087  62.820  75.100  1.00  1.52      PROF    
ATOM   3372  N   PHE F  23      67.140  61.009  74.199  1.00  2.03      PROF    
ATOM   3373  HN  PHE F  23      67.310  60.028  74.244  1.00  0.00      PROF    
ATOM   3374  CA  PHE F  23      67.648  61.482  72.912  1.00  2.86      PROF    
ATOM   3375  HA  PHE F  23      67.612  62.556  72.809  1.00  0.00      PROF    
ATOM   3376  CB  PHE F  23      69.132  61.112  72.823  1.00  2.67      PROF    
ATOM   3377  HB1 PHE F  23      69.635  61.549  71.934  1.00  0.00      PROF    
ATOM   3378  HB2 PHE F  23      69.424  60.041  72.807  1.00  0.00      PROF    
ATOM   3379  CG  PHE F  23      69.936  61.718  73.913  1.00  2.46      PROF    
ATOM   3380  CD1 PHE F  23      70.099  63.075  73.961  1.00  2.00      PROF    
ATOM   3381  HD1 PHE F  23      69.667  63.634  73.144  1.00  0.00      PROF    
ATOM   3382  CE1 PHE F  23      70.974  63.742  74.856  1.00  2.00      PROF    
ATOM   3383  HE1 PHE F  23      71.138  64.757  74.524  1.00  0.00      PROF    
ATOM   3384  CZ  PHE F  23      71.650  63.039  75.848  1.00  2.00      PROF    
ATOM   3385  HZ  PHE F  23      72.320  63.609  76.475  1.00  0.00      PROF    
ATOM   3386  CD2 PHE F  23      70.637  61.014  74.968  1.00  2.00      PROF    
ATOM   3387  HD2 PHE F  23      70.542  59.939  74.932  1.00  0.00      PROF    
ATOM   3388  CE2 PHE F  23      71.492  61.674  75.927  1.00  2.00      PROF    
ATOM   3389  HE2 PHE F  23      72.037  61.120  76.677  1.00  0.00      PROF    
ATOM   3390  C   PHE F  23      66.950  60.765  71.826  1.00  2.04      PROF    
ATOM   3391  O   PHE F  23      66.578  61.373  70.779  1.00  1.52      PROF    
ATOM   3392  N   GLY F  24      66.670  59.470  71.978  1.00  2.03      PROF    
ATOM   3393  HN  GLY F  24      66.979  58.968  72.782  1.00  0.00      PROF    
ATOM   3394  CA  GLY F  24      65.892  58.528  71.156  1.00  2.38      PROF    
ATOM   3395  HA1 GLY F  24      66.197  57.597  71.611  1.00  0.00      PROF    
ATOM   3396  HA2 GLY F  24      66.275  58.572  70.147  1.00  0.00      PROF    
ATOM   3397  C   GLY F  24      64.428  58.858  71.236  1.00  2.04      PROF    
ATOM   3398  O   GLY F  24      63.973  59.974  71.515  1.00  1.52      PROF    
ATOM   3399  N   ALA F  25      63.619  57.824  70.936  1.00  2.03      PROF    
ATOM   3400  HN  ALA F  25      63.967  56.913  70.726  1.00  0.00      PROF    
ATOM   3401  CA  ALA F  25      62.196  57.971  71.048  1.00  2.86      PROF    
ATOM   3402  HA  ALA F  25      61.956  58.870  71.596  1.00  0.00      PROF    
ATOM   3403  CB  ALA F  25      61.518  58.110  69.651  1.00  2.67      PROF    
ATOM   3404  HB1 ALA F  25      61.937  58.959  69.070  1.00  0.00      PROF    
ATOM   3405  HB2 ALA F  25      60.449  58.351  69.832  1.00  0.00      PROF    
ATOM   3406  HB3 ALA F  25      61.681  57.269  68.944  1.00  0.00      PROF    
ATOM   3407  C   ALA F  25      61.516  56.883  71.848  1.00  2.04      PROF    
ATOM   3408  O   ALA F  25      61.885  55.713  71.858  1.00  1.52      PROF    
ATOM   3409  N   ILE F  26      60.432  57.332  72.429  1.00  2.03      PROF    
ATOM   3410  HN  ILE F  26      60.213  58.303  72.478  1.00  0.00      PROF    
ATOM   3411  CA  ILE F  26      59.495  56.507  73.151  1.00  2.86      PROF    
ATOM   3412  HA  ILE F  26      59.793  55.475  73.266  1.00  0.00      PROF    
ATOM   3413  CB  ILE F  26      59.391  56.929  74.613  1.00  2.67      PROF    
ATOM   3414  HB  ILE F  26      58.865  57.905  74.687  1.00  0.00      PROF    
ATOM   3415  CG2 ILE F  26      58.468  55.977  75.402  1.00  2.46      PROF    
ATOM   3416 HG21 ILE F  26      58.437  56.099  76.506  1.00  0.00      PROF    
ATOM   3417 HG22 ILE F  26      58.919  54.999  75.133  1.00  0.00      PROF    
ATOM   3418 HG23 ILE F  26      57.497  56.112  74.878  1.00  0.00      PROF    
ATOM   3419  CG1 ILE F  26      60.798  57.077  75.283  1.00  2.46      PROF    
ATOM   3420 HG11 ILE F  26      61.361  57.820  74.679  1.00  0.00      PROF    
ATOM   3421 HG12 ILE F  26      61.188  56.044  75.168  1.00  0.00      PROF    
ATOM   3422  CD  ILE F  26      60.765  57.643  76.714  1.00  2.44      PROF    
ATOM   3423  HD1 ILE F  26      60.586  56.908  77.527  1.00  0.00      PROF    
ATOM   3424  HD2 ILE F  26      59.930  58.374  76.762  1.00  0.00      PROF    
ATOM   3425  HD3 ILE F  26      61.681  58.243  76.902  1.00  0.00      PROF    
ATOM   3426  C   ILE F  26      58.162  56.443  72.461  1.00  2.04      PROF    
ATOM   3427  O   ILE F  26      57.608  57.531  72.254  1.00  1.52      PROF    
ATOM   3428  N   LEU F  27      57.607  55.272  72.044  1.00  2.03      PROF    
ATOM   3429  HN  LEU F  27      57.956  54.356  72.225  1.00  0.00      PROF    
ATOM   3430  CA  LEU F  27      56.408  55.337  71.235  1.00  2.86      PROF    
ATOM   3431  HA  LEU F  27      55.975  56.322  71.320  1.00  0.00      PROF    
ATOM   3432  CB  LEU F  27      56.714  55.095  69.793  1.00  2.67      PROF    
ATOM   3433  HB1 LEU F  27      55.876  55.227  69.075  1.00  0.00      PROF    
ATOM   3434  HB2 LEU F  27      57.221  54.126  69.597  1.00  0.00      PROF    
ATOM   3435  CG  LEU F  27      57.811  55.925  69.086  1.00  2.46      PROF    
ATOM   3436  HG  LEU F  27      57.907  56.835  69.715  1.00  0.00      PROF    
ATOM   3437  CD1 LEU F  27      59.203  55.263  69.244  1.00  2.44      PROF    
ATOM   3438 HD11 LEU F  27      59.930  55.830  68.624  1.00  0.00      PROF    
ATOM   3439 HD12 LEU F  27      59.272  54.213  68.888  1.00  0.00      PROF    
ATOM   3440 HD13 LEU F  27      59.640  55.348  70.262  1.00  0.00      PROF    
ATOM   3441  CD2 LEU F  27      57.606  56.174  67.627  1.00  2.44      PROF    
ATOM   3442 HD21 LEU F  27      58.217  57.074  67.404  1.00  0.00      PROF    
ATOM   3443 HD22 LEU F  27      56.531  56.443  67.537  1.00  0.00      PROF    
ATOM   3444 HD23 LEU F  27      57.859  55.346  66.932  1.00  0.00      PROF    
ATOM   3445  C   LEU F  27      55.285  54.361  71.622  1.00  2.04      PROF    
ATOM   3446  O   LEU F  27      55.604  53.219  71.845  1.00  1.52      PROF    
ATOM   3447  N   SER F  28      54.067  54.809  71.764  1.00  2.03      PROF    
ATOM   3448  HN  SER F  28      53.964  55.783  71.949  1.00  0.00      PROF    
ATOM   3449  CA  SER F  28      52.946  53.937  71.953  1.00  2.86      PROF    
ATOM   3450  HA  SER F  28      53.266  52.927  72.167  1.00  0.00      PROF    
ATOM   3451  CB  SER F  28      51.932  54.356  73.088  1.00  2.67      PROF    
ATOM   3452  HB1 SER F  28      52.476  54.130  74.030  1.00  0.00      PROF    
ATOM   3453  HB2 SER F  28      50.973  53.799  73.014  1.00  0.00      PROF    
ATOM   3454  OG  SER F  28      51.698  55.764  73.061  1.00  1.64      PROF    
ATOM   3455  HG1 SER F  28      52.404  56.241  73.503  1.00  0.00      PROF    
ATOM   3456  C   SER F  28      52.184  53.845  70.656  1.00  2.04      PROF    
ATOM   3457  O   SER F  28      51.232  53.161  70.505  1.00  1.52      PROF    
ATOM   3458  N   SER F  29      52.574  54.631  69.721  1.00  2.03      PROF    
ATOM   3459  HN  SER F  29      53.354  55.228  69.888  1.00  0.00      PROF    
ATOM   3460  CA  SER F  29      51.971  54.881  68.390  1.00  2.86      PROF    
ATOM   3461  HA  SER F  29      50.910  54.976  68.571  1.00  0.00      PROF    
ATOM   3462  CB  SER F  29      52.442  56.089  67.666  1.00  2.67      PROF    
ATOM   3463  HB1 SER F  29      52.113  56.946  68.291  1.00  0.00      PROF    
ATOM   3464  HB2 SER F  29      51.943  56.218  66.682  1.00  0.00      PROF    
ATOM   3465  OG  SER F  29      53.851  56.115  67.533  1.00  1.64      PROF    
ATOM   3466  HG1 SER F  29      54.016  55.639  66.716  1.00  0.00      PROF    
ATOM   3467  C   SER F  29      52.071  53.630  67.576  1.00  2.04      PROF    
ATOM   3468  O   SER F  29      53.007  52.867  67.589  1.00  1.52      PROF    
ATOM   3469  N   THR F  30      50.942  53.368  66.821  1.00  2.03      PROF    
ATOM   3470  HN  THR F  30      50.065  53.836  66.900  1.00  0.00      PROF    
ATOM   3471  CA  THR F  30      50.969  52.284  65.868  1.00  2.86      PROF    
ATOM   3472  HA  THR F  30      51.537  51.455  66.262  1.00  0.00      PROF    
ATOM   3473  CB  THR F  30      49.638  51.778  65.447  1.00  2.67      PROF    
ATOM   3474  HB  THR F  30      49.151  52.543  64.805  1.00  0.00      PROF    
ATOM   3475  OG1 THR F  30      48.646  51.490  66.408  1.00  1.64      PROF    
ATOM   3476  HG1 THR F  30      48.623  52.225  67.025  1.00  0.00      PROF    
ATOM   3477  CG2 THR F  30      49.661  50.537  64.443  1.00  2.46      PROF    
ATOM   3478 HG21 THR F  30      50.433  49.778  64.693  1.00  0.00      PROF    
ATOM   3479 HG22 THR F  30      49.803  50.906  63.404  1.00  0.00      PROF    
ATOM   3480 HG23 THR F  30      48.705  49.975  64.518  1.00  0.00      PROF    
ATOM   3481  C   THR F  30      51.691  52.765  64.639  1.00  2.04      PROF    
ATOM   3482  O   THR F  30      51.265  53.691  63.956  1.00  1.52      PROF    
ATOM   3483  N   ASN F  31      52.998  52.301  64.474  1.00  2.03      PROF    
ATOM   3484  HN  ASN F  31      53.418  51.615  65.064  1.00  0.00      PROF    
ATOM   3485  CA  ASN F  31      53.892  52.746  63.425  1.00  2.86      PROF    
ATOM   3486  HA  ASN F  31      53.638  53.769  63.189  1.00  0.00      PROF    
ATOM   3487  CB  ASN F  31      55.353  52.764  63.897  1.00  2.67      PROF    
ATOM   3488  HB1 ASN F  31      55.925  53.075  62.996  1.00  0.00      PROF    
ATOM   3489  HB2 ASN F  31      55.548  51.690  64.105  1.00  0.00      PROF    
ATOM   3490  CG  ASN F  31      55.604  53.679  65.100  1.00  1.98      PROF    
ATOM   3491  OD1 ASN F  31      54.825  54.437  65.669  1.00  1.60      PROF    
ATOM   3492  ND2 ASN F  31      56.856  53.526  65.573  1.00  2.00      PROF    
ATOM   3493 HD21 ASN F  31      57.389  52.760  65.213  1.00  0.00      PROF    
ATOM   3494 HD22 ASN F  31      57.022  53.936  66.470  1.00  0.00      PROF    
ATOM   3495  C   ASN F  31      53.852  51.788  62.282  1.00  2.04      PROF    
ATOM   3496  O   ASN F  31      53.943  50.589  62.406  1.00  1.52      PROF    
ATOM   3497  N   VAL F  32      53.609  52.417  61.125  1.00  2.03      PROF    
ATOM   3498  HN  VAL F  32      53.444  53.400  61.135  1.00  0.00      PROF    
ATOM   3499  CA  VAL F  32      53.359  51.736  59.834  1.00  2.86      PROF    
ATOM   3500  HA  VAL F  32      53.338  50.671  60.012  1.00  0.00      PROF    
ATOM   3501  CB  VAL F  32      52.059  52.234  59.218  1.00  2.67      PROF    
ATOM   3502  HB  VAL F  32      52.048  53.258  58.788  1.00  0.00      PROF    
ATOM   3503  CG1 VAL F  32      51.803  51.420  57.928  1.00  2.46      PROF    
ATOM   3504 HG11 VAL F  32      51.530  50.363  58.130  1.00  0.00      PROF    
ATOM   3505 HG12 VAL F  32      52.648  51.549  57.218  1.00  0.00      PROF    
ATOM   3506 HG13 VAL F  32      50.934  51.873  57.403  1.00  0.00      PROF    
ATOM   3507  CG2 VAL F  32      50.921  52.131  60.181  1.00  2.46      PROF    
ATOM   3508 HG21 VAL F  32      51.115  52.772  61.067  1.00  0.00      PROF    
ATOM   3509 HG22 VAL F  32      50.933  51.064  60.490  1.00  0.00      PROF    
ATOM   3510 HG23 VAL F  32      49.945  52.490  59.790  1.00  0.00      PROF    
ATOM   3511  C   VAL F  32      54.508  52.113  58.928  1.00  2.04      PROF    
ATOM   3512  O   VAL F  32      54.660  53.246  58.402  1.00  1.52      PROF    
ATOM   3513  N   GLY F  33      55.338  51.106  58.505  1.00  2.03      PROF    
ATOM   3514  HN  GLY F  33      55.173  50.168  58.799  1.00  0.00      PROF    
ATOM   3515  CA  GLY F  33      56.421  51.180  57.544  1.00  2.38      PROF    
ATOM   3516  HA1 GLY F  33      55.958  51.574  56.652  1.00  0.00      PROF    
ATOM   3517  HA2 GLY F  33      56.965  50.251  57.460  1.00  0.00      PROF    
ATOM   3518  C   GLY F  33      57.459  52.222  57.871  1.00  2.04      PROF    
ATOM   3519  O   GLY F  33      57.930  52.952  56.990  1.00  1.52      PROF    
ATOM   3520  N   SER F  34      57.866  52.151  59.110  1.00  2.03      PROF    
ATOM   3521  HN  SER F  34      57.401  51.547  59.753  1.00  0.00      PROF    
ATOM   3522  CA  SER F  34      58.683  53.187  59.705  1.00  2.86      PROF    
ATOM   3523  HA  SER F  34      58.936  54.003  59.044  1.00  0.00      PROF    
ATOM   3524  CB  SER F  34      58.047  53.766  60.995  1.00  2.67      PROF    
ATOM   3525  HB1 SER F  34      58.709  54.528  61.460  1.00  0.00      PROF    
ATOM   3526  HB2 SER F  34      57.712  53.085  61.807  1.00  0.00      PROF    
ATOM   3527  OG  SER F  34      56.856  54.415  60.553  1.00  1.64      PROF    
ATOM   3528  HG1 SER F  34      56.726  53.954  59.721  1.00  0.00      PROF    
ATOM   3529  C   SER F  34      60.011  52.579  60.089  1.00  2.04      PROF    
ATOM   3530  O   SER F  34      60.092  51.604  60.891  1.00  1.52      PROF    
ATOM   3531  N   ASN F  35      61.105  52.967  59.414  1.00  2.03      PROF    
ATOM   3532  HN  ASN F  35      60.994  53.608  58.658  1.00  0.00      PROF    
ATOM   3533  CA  ASN F  35      62.460  52.512  59.752  1.00  2.86      PROF    
ATOM   3534  HA  ASN F  35      62.462  51.434  59.689  1.00  0.00      PROF    
ATOM   3535  CB  ASN F  35      63.541  53.033  58.744  1.00  2.67      PROF    
ATOM   3536  HB1 ASN F  35      64.513  52.639  59.110  1.00  0.00      PROF    
ATOM   3537  HB2 ASN F  35      63.516  54.143  58.698  1.00  0.00      PROF    
ATOM   3538  CG  ASN F  35      63.272  52.502  57.356  1.00  1.98      PROF    
ATOM   3539  OD1 ASN F  35      62.357  51.710  57.034  1.00  1.60      PROF    
ATOM   3540  ND2 ASN F  35      64.246  52.883  56.478  1.00  2.00      PROF    
ATOM   3541 HD21 ASN F  35      64.934  53.533  56.800  1.00  0.00      PROF    
ATOM   3542 HD22 ASN F  35      64.139  52.561  55.538  1.00  0.00      PROF    
ATOM   3543  C   ASN F  35      62.764  52.821  61.232  1.00  2.04      PROF    
ATOM   3544  O   ASN F  35      62.463  53.870  61.719  1.00  1.52      PROF    
ATOM   3545  N   THR F  36      63.191  51.879  62.071  1.00  2.03      PROF    
ATOM   3546  HN  THR F  36      63.347  50.958  61.723  1.00  0.00      PROF    
ATOM   3547  CA  THR F  36      63.301  52.068  63.509  1.00  2.86      PROF    
ATOM   3548  HA  THR F  36      63.030  53.055  63.856  1.00  0.00      PROF    
ATOM   3549  CB  THR F  36      62.435  51.078  64.361  1.00  2.67      PROF    
ATOM   3550  HB  THR F  36      62.642  50.037  64.031  1.00  0.00      PROF    
ATOM   3551  OG1 THR F  36      61.043  51.236  63.973  1.00  1.64      PROF    
ATOM   3552  HG1 THR F  36      60.996  51.305  63.016  1.00  0.00      PROF    
ATOM   3553  CG2 THR F  36      62.611  51.264  65.889  1.00  2.46      PROF    
ATOM   3554 HG21 THR F  36      63.466  50.710  66.330  1.00  0.00      PROF    
ATOM   3555 HG22 THR F  36      61.721  50.974  66.488  1.00  0.00      PROF    
ATOM   3556 HG23 THR F  36      62.835  52.312  66.183  1.00  0.00      PROF    
ATOM   3557  C   THR F  36      64.719  51.802  63.959  1.00  2.04      PROF    
ATOM   3558  O   THR F  36      65.306  50.752  63.687  1.00  1.52      PROF    
ATOM   3559  N   TYR F  37      65.364  52.812  64.551  1.00  2.03      PROF    
ATOM   3560  HN  TYR F  37      64.901  53.680  64.709  1.00  0.00      PROF    
ATOM   3561  CA  TYR F  37      66.754  52.578  64.807  1.00  2.86      PROF    
ATOM   3562  HA  TYR F  37      67.082  51.609  64.461  1.00  0.00      PROF    
ATOM   3563  CB  TYR F  37      67.626  53.603  64.023  1.00  2.67      PROF    
ATOM   3564  HB1 TYR F  37      68.716  53.406  64.115  1.00  0.00      PROF    
ATOM   3565  HB2 TYR F  37      67.348  54.620  64.374  1.00  0.00      PROF    
ATOM   3566  CG  TYR F  37      67.316  53.817  62.547  1.00  2.46      PROF    
ATOM   3567  CD1 TYR F  37      68.157  53.127  61.627  1.00  2.00      PROF    
ATOM   3568  HD1 TYR F  37      68.951  52.563  62.094  1.00  0.00      PROF    
ATOM   3569  CE1 TYR F  37      68.065  53.331  60.236  1.00  2.00      PROF    
ATOM   3570  HE1 TYR F  37      68.885  52.928  59.660  1.00  0.00      PROF    
ATOM   3571  CZ  TYR F  37      66.974  54.099  59.809  1.00  2.00      PROF    
ATOM   3572  OH  TYR F  37      66.822  54.297  58.424  1.00  1.85      PROF    
ATOM   3573  HH  TYR F  37      67.459  53.758  57.949  1.00  0.00      PROF    
ATOM   3574  CD2 TYR F  37      66.313  54.699  62.102  1.00  2.00      PROF    
ATOM   3575  HD2 TYR F  37      65.684  55.260  62.777  1.00  0.00      PROF    
ATOM   3576  CE2 TYR F  37      66.141  54.815  60.682  1.00  2.00      PROF    
ATOM   3577  HE2 TYR F  37      65.313  55.431  60.363  1.00  0.00      PROF    
ATOM   3578  C   TYR F  37      66.964  52.775  66.332  1.00  2.04      PROF    
ATOM   3579  O   TYR F  37      66.539  53.844  66.873  1.00  0.00      PROF    
ATOM   3580  NT  TYR F  37      67.404  51.791  67.202  1.00  0.00      PROF    
ATOM   3581  HT1 TYR F  37      67.674  50.878  66.897  1.00  0.00      PROF    
ATOM   3582  HT2 TYR F  37      67.324  51.963  68.184  1.00  0.00      PROF    
ATOM   3583  N   LYS G   1      34.488  50.510  59.865  1.00  2.03      PROG    
ATOM   3584  HT1 LYS G   1      35.068  50.657  60.716  1.00  0.00      PROG    
ATOM   3585  HT2 LYS G   1      34.204  49.516  59.752  1.00  0.00      PROG    
ATOM   3586  HT3 LYS G   1      33.618  51.070  59.758  1.00  0.00      PROG    
ATOM   3587  CA  LYS G   1      35.331  50.808  58.666  1.00  2.86      PROG    
ATOM   3588  HA  LYS G   1      35.807  49.845  58.550  1.00  0.00      PROG    
ATOM   3589  CB  LYS G   1      34.426  51.034  57.405  1.00  2.67      PROG    
ATOM   3590  HB1 LYS G   1      35.112  51.448  56.636  1.00  0.00      PROG    
ATOM   3591  HB2 LYS G   1      33.716  51.859  57.629  1.00  0.00      PROG    
ATOM   3592  CG  LYS G   1      33.759  49.764  56.703  1.00  2.46      PROG    
ATOM   3593  HG1 LYS G   1      33.156  49.122  57.380  1.00  0.00      PROG    
ATOM   3594  HG2 LYS G   1      34.533  49.046  56.357  1.00  0.00      PROG    
ATOM   3595  CD  LYS G   1      32.889  50.094  55.494  1.00  2.44      PROG    
ATOM   3596  HD1 LYS G   1      32.648  49.154  54.953  1.00  0.00      PROG    
ATOM   3597  HD2 LYS G   1      33.529  50.726  54.841  1.00  0.00      PROG    
ATOM   3598  CE  LYS G   1      31.532  50.808  55.874  1.00  2.80      PROG    
ATOM   3599  HE1 LYS G   1      31.695  51.735  56.465  1.00  0.00      PROG    
ATOM   3600  HE2 LYS G   1      30.797  50.149  56.385  1.00  0.00      PROG    
ATOM   3601  NZ  LYS G   1      30.882  51.319  54.679  1.00  1.80      PROG    
ATOM   3602  HZ1 LYS G   1      30.579  50.480  54.144  1.00  0.00      PROG    
ATOM   3603  HZ2 LYS G   1      31.516  51.878  54.072  1.00  0.00      PROG    
ATOM   3604  HZ3 LYS G   1      30.049  51.868  54.970  1.00  0.00      PROG    
ATOM   3605  C   LYS G   1      36.415  51.809  58.829  1.00  2.04      PROG    
ATOM   3606  O   LYS G   1      36.289  53.045  58.707  1.00  1.52      PROG    
ATOM   3607  N   CYS G   2      37.673  51.324  59.158  1.00  2.03      PROG    
ATOM   3608  HN  CYS G   2      37.821  50.338  59.153  1.00  0.00      PROG    
ATOM   3609  CA  CYS G   2      38.866  52.205  59.046  1.00  2.86      PROG    
ATOM   3610  HA  CYS G   2      38.800  52.932  59.843  1.00  0.00      PROG    
ATOM   3611  CB  CYS G   2      40.131  51.334  59.365  1.00  2.67      PROG    
ATOM   3612  HB1 CYS G   2      39.967  51.097  60.438  1.00  0.00      PROG    
ATOM   3613  HB2 CYS G   2      41.074  51.908  59.233  1.00  0.00      PROG    
ATOM   3614  SG  CYS G   2      40.363  49.723  58.452  1.00  2.00      PROG    
ATOM   3615  C   CYS G   2      39.175  52.824  57.717  1.00  2.04      PROG    
ATOM   3616  O   CYS G   2      39.927  53.754  57.665  1.00  1.52      PROG    
ATOM   3617  N   ASN G   3      38.579  52.305  56.588  1.00  2.03      PROG    
ATOM   3618  HN  ASN G   3      38.112  51.438  56.741  1.00  0.00      PROG    
ATOM   3619  CA  ASN G   3      38.708  52.846  55.246  1.00  2.86      PROG    
ATOM   3620  HA  ASN G   3      38.725  51.973  54.611  1.00  0.00      PROG    
ATOM   3621  CB  ASN G   3      37.346  53.568  54.983  1.00  2.67      PROG    
ATOM   3622  HB1 ASN G   3      37.262  54.419  55.693  1.00  0.00      PROG    
ATOM   3623  HB2 ASN G   3      36.541  52.847  55.240  1.00  0.00      PROG    
ATOM   3624  CG  ASN G   3      37.039  53.975  53.487  1.00  1.98      PROG    
ATOM   3625  OD1 ASN G   3      37.727  53.550  52.550  1.00  1.60      PROG    
ATOM   3626  ND2 ASN G   3      36.117  54.955  53.326  1.00  2.00      PROG    
ATOM   3627 HD21 ASN G   3      35.576  55.231  54.121  1.00  0.00      PROG    
ATOM   3628 HD22 ASN G   3      36.150  55.550  52.523  1.00  0.00      PROG    
ATOM   3629  C   ASN G   3      39.927  53.663  54.797  1.00  2.04      PROG    
ATOM   3630  O   ASN G   3      39.869  54.855  54.470  1.00  1.52      PROG    
ATOM   3631  N   THR G   4      41.075  52.925  54.850  1.00  2.03      PROG    
ATOM   3632  HN  THR G   4      41.207  52.179  55.498  1.00  0.00      PROG    
ATOM   3633  CA  THR G   4      42.294  53.447  54.226  1.00  2.86      PROG    
ATOM   3634  HA  THR G   4      42.067  53.865  53.257  1.00  0.00      PROG    
ATOM   3635  CB  THR G   4      42.973  54.560  55.100  1.00  2.67      PROG    
ATOM   3636  HB  THR G   4      42.337  55.462  55.222  1.00  0.00      PROG    
ATOM   3637  OG1 THR G   4      44.130  55.009  54.358  1.00  1.64      PROG    
ATOM   3638  HG1 THR G   4      43.753  55.451  53.593  1.00  0.00      PROG    
ATOM   3639  CG2 THR G   4      43.447  54.086  56.502  1.00  2.46      PROG    
ATOM   3640 HG21 THR G   4      42.597  53.543  56.969  1.00  0.00      PROG    
ATOM   3641 HG22 THR G   4      43.863  54.881  57.157  1.00  0.00      PROG    
ATOM   3642 HG23 THR G   4      44.238  53.319  56.360  1.00  0.00      PROG    
ATOM   3643  C   THR G   4      43.185  52.215  54.061  1.00  2.04      PROG    
ATOM   3644  O   THR G   4      42.932  51.125  54.591  1.00  1.52      PROG    
ATOM   3645  N   ALA G   5      44.159  52.238  53.172  1.00  2.03      PROG    
ATOM   3646  HN  ALA G   5      44.355  53.071  52.662  1.00  0.00      PROG    
ATOM   3647  CA  ALA G   5      45.227  51.164  52.985  1.00  2.86      PROG    
ATOM   3648  HA  ALA G   5      44.576  50.306  52.917  1.00  0.00      PROG    
ATOM   3649  CB  ALA G   5      45.950  51.310  51.633  1.00  2.67      PROG    
ATOM   3650  HB1 ALA G   5      46.513  52.266  51.579  1.00  0.00      PROG    
ATOM   3651  HB2 ALA G   5      45.269  51.258  50.757  1.00  0.00      PROG    
ATOM   3652  HB3 ALA G   5      46.765  50.574  51.468  1.00  0.00      PROG    
ATOM   3653  C   ALA G   5      46.175  50.951  54.183  1.00  2.04      PROG    
ATOM   3654  O   ALA G   5      46.911  51.854  54.576  1.00  1.52      PROG    
ATOM   3655  N   THR G   6      46.045  49.758  54.742  1.00  2.03      PROG    
ATOM   3656  HN  THR G   6      45.356  49.132  54.386  1.00  0.00      PROG    
ATOM   3657  CA  THR G   6      46.633  49.175  55.931  1.00  2.86      PROG    
ATOM   3658  HA  THR G   6      46.239  48.170  55.910  1.00  0.00      PROG    
ATOM   3659  CB  THR G   6      48.203  49.232  55.975  1.00  2.67      PROG    
ATOM   3660  HB  THR G   6      48.699  50.161  55.621  1.00  0.00      PROG    
ATOM   3661  OG1 THR G   6      48.680  48.236  55.088  1.00  1.64      PROG    
ATOM   3662  HG1 THR G   6      47.992  47.569  55.139  1.00  0.00      PROG    
ATOM   3663  CG2 THR G   6      48.798  48.919  57.382  1.00  2.46      PROG    
ATOM   3664 HG21 THR G   6      48.747  49.871  57.952  1.00  0.00      PROG    
ATOM   3665 HG22 THR G   6      49.874  48.753  57.161  1.00  0.00      PROG    
ATOM   3666 HG23 THR G   6      48.286  48.084  57.907  1.00  0.00      PROG    
ATOM   3667  C   THR G   6      46.141  49.869  57.155  1.00  2.04      PROG    
ATOM   3668  O   THR G   6      46.403  51.073  57.386  1.00  1.52      PROG    
ATOM   3669  N   CYS G   7      45.448  49.150  58.003  1.00  2.03      PROG    
ATOM   3670  HN  CYS G   7      45.384  48.155  57.988  1.00  0.00      PROG    
ATOM   3671  CA  CYS G   7      44.754  49.875  59.102  1.00  2.86      PROG    
ATOM   3672  HA  CYS G   7      44.609  50.916  58.851  1.00  0.00      PROG    
ATOM   3673  CB  CYS G   7      43.337  49.434  59.231  1.00  2.67      PROG    
ATOM   3674  HB1 CYS G   7      42.741  49.684  60.134  1.00  0.00      PROG    
ATOM   3675  HB2 CYS G   7      43.383  48.326  59.290  1.00  0.00      PROG    
ATOM   3676  SG  CYS G   7      42.340  49.793  57.809  1.00  2.00      PROG    
ATOM   3677  C   CYS G   7      45.422  49.730  60.460  1.00  2.04      PROG    
ATOM   3678  O   CYS G   7      46.075  48.772  60.931  1.00  1.52      PROG    
ATOM   3679  N   ALA G   8      45.137  50.823  61.211  1.00  2.03      PROG    
ATOM   3680  HN  ALA G   8      44.465  51.552  61.108  1.00  0.00      PROG    
ATOM   3681  CA  ALA G   8      45.731  50.972  62.542  1.00  2.86      PROG    
ATOM   3682  HA  ALA G   8      45.746  49.965  62.931  1.00  0.00      PROG    
ATOM   3683  CB  ALA G   8      47.150  51.612  62.355  1.00  2.67      PROG    
ATOM   3684  HB1 ALA G   8      47.113  52.611  61.871  1.00  0.00      PROG    
ATOM   3685  HB2 ALA G   8      47.729  50.961  61.665  1.00  0.00      PROG    
ATOM   3686  HB3 ALA G   8      47.577  51.770  63.368  1.00  0.00      PROG    
ATOM   3687  C   ALA G   8      44.748  51.830  63.342  1.00  2.04      PROG    
ATOM   3688  O   ALA G   8      44.129  52.732  62.809  1.00  1.52      PROG    
ATOM   3689  N   THR G   9      44.480  51.427  64.625  1.00  2.03      PROG    
ATOM   3690  HN  THR G   9      44.779  50.524  64.922  1.00  0.00      PROG    
ATOM   3691  CA  THR G   9      43.762  52.247  65.597  1.00  2.86      PROG    
ATOM   3692  HA  THR G   9      43.717  53.292  65.329  1.00  0.00      PROG    
ATOM   3693  CB  THR G   9      42.201  52.016  65.618  1.00  2.67      PROG    
ATOM   3694  HB  THR G   9      41.876  51.963  64.557  1.00  0.00      PROG    
ATOM   3695  OG1 THR G   9      41.518  53.053  66.385  1.00  1.64      PROG    
ATOM   3696  HG1 THR G   9      40.656  53.022  65.964  1.00  0.00      PROG    
ATOM   3697  CG2 THR G   9      41.773  50.667  66.279  1.00  2.46      PROG    
ATOM   3698 HG21 THR G   9      40.762  50.453  65.870  1.00  0.00      PROG    
ATOM   3699 HG22 THR G   9      41.629  50.832  67.369  1.00  0.00      PROG    
ATOM   3700 HG23 THR G   9      42.402  49.818  65.938  1.00  0.00      PROG    
ATOM   3701  C   THR G   9      44.385  52.013  66.906  1.00  2.04      PROG    
ATOM   3702  O   THR G   9      44.925  51.002  67.250  1.00  1.52      PROG    
ATOM   3703  N   GLN G  10      44.217  53.032  67.781  1.00  2.03      PROG    
ATOM   3704  HN  GLN G  10      43.829  53.887  67.447  1.00  0.00      PROG    
ATOM   3705  CA  GLN G  10      44.743  53.215  69.117  1.00  2.86      PROG    
ATOM   3706  HA  GLN G  10      45.461  52.439  69.336  1.00  0.00      PROG    
ATOM   3707  CB  GLN G  10      45.443  54.653  69.253  1.00  2.67      PROG    
ATOM   3708  HB1 GLN G  10      44.759  55.495  69.015  1.00  0.00      PROG    
ATOM   3709  HB2 GLN G  10      46.114  54.573  68.371  1.00  0.00      PROG    
ATOM   3710  CG  GLN G  10      46.215  54.988  70.513  1.00  2.46      PROG    
ATOM   3711  HG1 GLN G  10      45.544  54.825  71.383  1.00  0.00      PROG    
ATOM   3712  HG2 GLN G  10      46.593  56.032  70.554  1.00  0.00      PROG    
ATOM   3713  CD  GLN G  10      47.337  53.975  70.554  1.00  1.98      PROG    
ATOM   3714  OE1 GLN G  10      47.055  52.814  70.900  1.00  1.60      PROG    
ATOM   3715  NE2 GLN G  10      48.620  54.282  70.355  1.00  2.00      PROG    
ATOM   3716 HE21 GLN G  10      49.311  53.583  70.540  1.00  0.00      PROG    
ATOM   3717 HE22 GLN G  10      48.884  55.229  70.172  1.00  0.00      PROG    
ATOM   3718  C   GLN G  10      43.605  53.311  70.144  1.00  2.04      PROG    
ATOM   3719  O   GLN G  10      42.633  54.075  70.023  1.00  1.52      PROG    
ATOM   3720  N   ARG G  11      43.759  52.520  71.238  1.00  2.03      PROG    
ATOM   3721  HN  ARG G  11      44.552  51.918  71.290  1.00  0.00      PROG    
ATOM   3722  CA  ARG G  11      42.949  52.637  72.450  1.00  2.86      PROG    
ATOM   3723  HA  ARG G  11      42.313  53.507  72.531  1.00  0.00      PROG    
ATOM   3724  CB  ARG G  11      42.031  51.443  72.596  1.00  2.67      PROG    
ATOM   3725  HB1 ARG G  11      41.450  51.462  73.543  1.00  0.00      PROG    
ATOM   3726  HB2 ARG G  11      42.663  50.530  72.563  1.00  0.00      PROG    
ATOM   3727  CG  ARG G  11      41.062  51.223  71.433  1.00  2.46      PROG    
ATOM   3728  HG1 ARG G  11      40.526  50.257  71.550  1.00  0.00      PROG    
ATOM   3729  HG2 ARG G  11      41.659  51.062  70.510  1.00  0.00      PROG    
ATOM   3730  CD  ARG G  11      39.943  52.244  71.358  1.00  2.44      PROG    
ATOM   3731  HD1 ARG G  11      40.306  53.292  71.409  1.00  0.00      PROG    
ATOM   3732  HD2 ARG G  11      39.250  52.123  72.219  1.00  0.00      PROG    
ATOM   3733  NE  ARG G  11      39.224  51.910  70.126  1.00  1.70      PROG    
ATOM   3734  HE  ARG G  11      38.733  51.040  70.082  1.00  0.00      PROG    
ATOM   3735  CZ  ARG G  11      39.297  52.546  68.991  1.00  2.20      PROG    
ATOM   3736  NH1 ARG G  11      40.097  53.603  68.824  1.00  1.70      PROG    
ATOM   3737 HH11 ARG G  11      40.923  53.707  69.377  1.00  0.00      PROG    
ATOM   3738 HH12 ARG G  11      40.073  54.168  67.999  1.00  0.00      PROG    
ATOM   3739  NH2 ARG G  11      38.665  52.081  67.950  1.00  1.70      PROG    
ATOM   3740 HH21 ARG G  11      38.008  51.337  68.065  1.00  0.00      PROG    
ATOM   3741 HH22 ARG G  11      38.550  52.728  67.196  1.00  0.00      PROG    
ATOM   3742  C   ARG G  11      43.978  52.715  73.597  1.00  2.04      PROG    
ATOM   3743  O   ARG G  11      44.601  51.709  73.891  1.00  1.52      PROG    
ATOM   3744  N   LEU G  12      44.296  53.922  74.174  1.00  2.03      PROG    
ATOM   3745  HN  LEU G  12      43.777  54.707  73.845  1.00  0.00      PROG    
ATOM   3746  CA  LEU G  12      45.436  54.156  75.017  1.00  2.86      PROG    
ATOM   3747  HA  LEU G  12      45.998  53.235  75.057  1.00  0.00      PROG    
ATOM   3748  CB  LEU G  12      46.321  55.130  74.210  1.00  2.67      PROG    
ATOM   3749  HB1 LEU G  12      45.677  55.985  73.911  1.00  0.00      PROG    
ATOM   3750  HB2 LEU G  12      46.605  54.548  73.308  1.00  0.00      PROG    
ATOM   3751  CG  LEU G  12      47.632  55.551  74.849  1.00  2.46      PROG    
ATOM   3752  HG  LEU G  12      47.440  55.997  75.848  1.00  0.00      PROG    
ATOM   3753  CD1 LEU G  12      48.560  54.395  75.134  1.00  2.44      PROG    
ATOM   3754 HD11 LEU G  12      48.849  53.857  74.206  1.00  0.00      PROG    
ATOM   3755 HD12 LEU G  12      48.256  53.776  76.005  1.00  0.00      PROG    
ATOM   3756 HD13 LEU G  12      49.554  54.735  75.495  1.00  0.00      PROG    
ATOM   3757  CD2 LEU G  12      48.421  56.643  74.065  1.00  2.44      PROG    
ATOM   3758 HD21 LEU G  12      48.485  56.352  72.994  1.00  0.00      PROG    
ATOM   3759 HD22 LEU G  12      49.461  56.800  74.424  1.00  0.00      PROG    
ATOM   3760 HD23 LEU G  12      47.885  57.603  74.218  1.00  0.00      PROG    
ATOM   3761  C   LEU G  12      44.995  54.754  76.417  1.00  2.04      PROG    
ATOM   3762  O   LEU G  12      44.232  55.729  76.426  1.00  1.52      PROG    
ATOM   3763  N   ALA G  13      45.409  54.237  77.567  1.00  2.03      PROG    
ATOM   3764  HN  ALA G  13      45.926  53.385  77.536  1.00  0.00      PROG    
ATOM   3765  CA  ALA G  13      45.166  54.790  78.945  1.00  2.86      PROG    
ATOM   3766  HA  ALA G  13      44.767  55.790  78.858  1.00  0.00      PROG    
ATOM   3767  CB  ALA G  13      44.175  53.871  79.567  1.00  2.67      PROG    
ATOM   3768  HB1 ALA G  13      44.012  54.172  80.624  1.00  0.00      PROG    
ATOM   3769  HB2 ALA G  13      44.501  52.810  79.617  1.00  0.00      PROG    
ATOM   3770  HB3 ALA G  13      43.174  53.926  79.087  1.00  0.00      PROG    
ATOM   3771  C   ALA G  13      46.431  54.708  79.731  1.00  2.04      PROG    
ATOM   3772  O   ALA G  13      47.070  53.694  79.766  1.00  1.52      PROG    
ATOM   3773  N   ASN G  14      46.777  55.789  80.431  1.00  2.03      PROG    
ATOM   3774  HN  ASN G  14      46.168  56.578  80.453  1.00  0.00      PROG    
ATOM   3775  CA  ASN G  14      47.890  55.768  81.313  1.00  2.86      PROG    
ATOM   3776  HA  ASN G  14      48.034  56.762  81.710  1.00  0.00      PROG    
ATOM   3777  CB  ASN G  14      47.693  54.822  82.517  1.00  2.67      PROG    
ATOM   3778  HB1 ASN G  14      48.567  55.031  83.171  1.00  0.00      PROG    
ATOM   3779  HB2 ASN G  14      47.661  53.734  82.295  1.00  0.00      PROG    
ATOM   3780  CG  ASN G  14      46.426  55.158  83.281  1.00  1.98      PROG    
ATOM   3781  OD1 ASN G  14      45.922  56.300  83.300  1.00  1.60      PROG    
ATOM   3782  ND2 ASN G  14      45.885  54.178  83.983  1.00  2.00      PROG    
ATOM   3783 HD21 ASN G  14      46.152  53.221  83.869  1.00  0.00      PROG    
ATOM   3784 HD22 ASN G  14      45.151  54.512  84.575  1.00  0.00      PROG    
ATOM   3785  C   ASN G  14      49.230  55.491  80.578  1.00  2.04      PROG    
ATOM   3786  O   ASN G  14      49.917  54.489  80.774  1.00  1.52      PROG    
ATOM   3787  N   PHE G  15      49.668  56.506  79.728  1.00  2.03      PROG    
ATOM   3788  HN  PHE G  15      49.232  57.402  79.777  1.00  0.00      PROG    
ATOM   3789  CA  PHE G  15      50.998  56.474  79.160  1.00  2.86      PROG    
ATOM   3790  HA  PHE G  15      51.427  55.497  79.322  1.00  0.00      PROG    
ATOM   3791  CB  PHE G  15      50.965  56.744  77.625  1.00  2.67      PROG    
ATOM   3792  HB1 PHE G  15      50.383  57.677  77.465  1.00  0.00      PROG    
ATOM   3793  HB2 PHE G  15      50.367  56.036  77.013  1.00  0.00      PROG    
ATOM   3794  CG  PHE G  15      52.241  56.806  76.910  1.00  2.46      PROG    
ATOM   3795  CD1 PHE G  15      52.257  57.617  75.743  1.00  2.00      PROG    
ATOM   3796  HD1 PHE G  15      51.339  58.108  75.455  1.00  0.00      PROG    
ATOM   3797  CE1 PHE G  15      53.482  57.988  75.123  1.00  2.00      PROG    
ATOM   3798  HE1 PHE G  15      53.521  58.626  74.252  1.00  0.00      PROG    
ATOM   3799  CZ  PHE G  15      54.652  57.290  75.389  1.00  2.00      PROG    
ATOM   3800  HZ  PHE G  15      55.612  57.573  74.982  1.00  0.00      PROG    
ATOM   3801  CD2 PHE G  15      53.427  56.161  77.242  1.00  2.00      PROG    
ATOM   3802  HD2 PHE G  15      53.483  55.355  77.959  1.00  0.00      PROG    
ATOM   3803  CE2 PHE G  15      54.611  56.377  76.446  1.00  2.00      PROG    
ATOM   3804  HE2 PHE G  15      55.499  55.871  76.794  1.00  0.00      PROG    
ATOM   3805  C   PHE G  15      51.862  57.581  79.844  1.00  2.04      PROG    
ATOM   3806  O   PHE G  15      51.376  58.698  79.916  1.00  1.52      PROG    
ATOM   3807  N   LEU G  16      52.983  57.184  80.426  1.00  2.03      PROG    
ATOM   3808  HN  LEU G  16      53.416  56.304  80.249  1.00  0.00      PROG    
ATOM   3809  CA  LEU G  16      53.460  57.886  81.589  1.00  2.86      PROG    
ATOM   3810  HA  LEU G  16      53.024  58.874  81.600  1.00  0.00      PROG    
ATOM   3811  CB  LEU G  16      53.163  57.226  82.965  1.00  2.67      PROG    
ATOM   3812  HB1 LEU G  16      53.858  57.683  83.702  1.00  0.00      PROG    
ATOM   3813  HB2 LEU G  16      53.519  56.179  82.862  1.00  0.00      PROG    
ATOM   3814  CG  LEU G  16      51.652  56.996  83.376  1.00  2.46      PROG    
ATOM   3815  HG  LEU G  16      51.202  56.545  82.466  1.00  0.00      PROG    
ATOM   3816  CD1 LEU G  16      51.496  56.234  84.627  1.00  2.44      PROG    
ATOM   3817 HD11 LEU G  16      50.415  56.110  84.848  1.00  0.00      PROG    
ATOM   3818 HD12 LEU G  16      52.048  56.755  85.439  1.00  0.00      PROG    
ATOM   3819 HD13 LEU G  16      51.976  55.245  84.468  1.00  0.00      PROG    
ATOM   3820  CD2 LEU G  16      50.851  58.368  83.609  1.00  2.44      PROG    
ATOM   3821 HD21 LEU G  16      51.404  59.049  84.291  1.00  0.00      PROG    
ATOM   3822 HD22 LEU G  16      49.812  58.167  83.946  1.00  0.00      PROG    
ATOM   3823 HD23 LEU G  16      50.720  59.005  82.708  1.00  0.00      PROG    
ATOM   3824  C   LEU G  16      54.932  58.056  81.241  1.00  2.04      PROG    
ATOM   3825  O   LEU G  16      55.736  57.093  81.382  1.00  1.52      PROG    
ATOM   3826  N   VAL G  17      55.393  59.213  80.803  1.00  2.03      PROG    
ATOM   3827  HN  VAL G  17      54.749  59.953  80.626  1.00  0.00      PROG    
ATOM   3828  CA  VAL G  17      56.868  59.413  80.576  1.00  2.86      PROG    
ATOM   3829  HA  VAL G  17      57.470  58.533  80.750  1.00  0.00      PROG    
ATOM   3830  CB  VAL G  17      57.122  59.867  79.182  1.00  2.67      PROG    
ATOM   3831  HB  VAL G  17      56.501  60.750  78.915  1.00  0.00      PROG    
ATOM   3832  CG1 VAL G  17      58.640  60.241  79.067  1.00  2.46      PROG    
ATOM   3833 HG11 VAL G  17      58.927  61.161  79.621  1.00  0.00      PROG    
ATOM   3834 HG12 VAL G  17      58.795  60.554  78.012  1.00  0.00      PROG    
ATOM   3835 HG13 VAL G  17      59.183  59.309  79.332  1.00  0.00      PROG    
ATOM   3836  CG2 VAL G  17      56.717  58.740  78.117  1.00  2.46      PROG    
ATOM   3837 HG21 VAL G  17      55.671  58.378  78.211  1.00  0.00      PROG    
ATOM   3838 HG22 VAL G  17      57.316  57.846  78.396  1.00  0.00      PROG    
ATOM   3839 HG23 VAL G  17      56.940  59.231  77.146  1.00  0.00      PROG    
ATOM   3840  C   VAL G  17      57.427  60.325  81.591  1.00  2.04      PROG    
ATOM   3841  O   VAL G  17      57.136  61.513  81.685  1.00  1.52      PROG    
ATOM   3842  N   HSD G  18      58.316  59.789  82.501  1.00  2.03      PROG    
ATOM   3843  HN  HSD G  18      58.383  58.795  82.532  1.00  0.00      PROG    
ATOM   3844  CA  HSD G  18      59.113  60.575  83.368  1.00  2.86      PROG    
ATOM   3845  HA  HSD G  18      58.725  61.559  83.583  1.00  0.00      PROG    
ATOM   3846  CB  HSD G  18      59.231  60.024  84.791  1.00  2.67      PROG    
ATOM   3847  HB1 HSD G  18      59.540  60.813  85.510  1.00  0.00      PROG    
ATOM   3848  HB2 HSD G  18      59.884  59.125  84.780  1.00  0.00      PROG    
ATOM   3849  ND1 HSD G  18      57.733  58.835  86.362  1.00  1.90      PROG    
ATOM   3850  HD1 HSD G  18      58.479  58.382  86.851  1.00  0.00      PROG    
ATOM   3851  CG  HSD G  18      57.885  59.717  85.307  1.00  2.46      PROG    
ATOM   3852  CE1 HSD G  18      56.401  58.704  86.601  1.00  1.98      PROG    
ATOM   3853  HE1 HSD G  18      56.047  58.056  87.403  1.00  0.00      PROG    
ATOM   3854  NE2 HSD G  18      55.690  59.493  85.900  1.00  1.80      PROG    
ATOM   3855  CD2 HSD G  18      56.574  60.093  84.987  1.00  1.98      PROG    
ATOM   3856  HD2 HSD G  18      56.238  60.680  84.142  1.00  0.00      PROG    
ATOM   3857  C   HSD G  18      60.494  60.720  82.816  1.00  2.04      PROG    
ATOM   3858  O   HSD G  18      61.260  59.720  82.779  1.00  1.52      PROG    
ATOM   3859  N   SER G  19      60.934  61.892  82.363  1.00  2.03      PROG    
ATOM   3860  HN  SER G  19      60.429  62.751  82.407  1.00  0.00      PROG    
ATOM   3861  CA  SER G  19      62.354  62.021  81.812  1.00  2.86      PROG    
ATOM   3862  HA  SER G  19      63.064  61.259  82.097  1.00  0.00      PROG    
ATOM   3863  CB  SER G  19      62.267  61.908  80.333  1.00  2.67      PROG    
ATOM   3864  HB1 SER G  19      61.839  62.788  79.808  1.00  0.00      PROG    
ATOM   3865  HB2 SER G  19      61.669  60.993  80.137  1.00  0.00      PROG    
ATOM   3866  OG  SER G  19      63.504  61.553  79.745  1.00  1.64      PROG    
ATOM   3867  HG1 SER G  19      64.102  62.303  79.792  1.00  0.00      PROG    
ATOM   3868  C   SER G  19      63.029  63.268  82.125  1.00  2.04      PROG    
ATOM   3869  O   SER G  19      62.629  64.432  81.780  1.00  1.52      PROG    
ATOM   3870  N   SER G  20      64.120  63.188  82.973  1.00  2.03      PROG    
ATOM   3871  HN  SER G  20      64.431  62.282  83.249  1.00  0.00      PROG    
ATOM   3872  CA  SER G  20      64.793  64.395  83.573  1.00  2.86      PROG    
ATOM   3873  HA  SER G  20      64.075  65.006  84.101  1.00  0.00      PROG    
ATOM   3874  CB  SER G  20      65.957  64.005  84.496  1.00  2.67      PROG    
ATOM   3875  HB1 SER G  20      66.822  63.517  83.998  1.00  0.00      PROG    
ATOM   3876  HB2 SER G  20      65.563  63.312  85.270  1.00  0.00      PROG    
ATOM   3877  OG  SER G  20      66.515  65.155  85.186  1.00  1.64      PROG    
ATOM   3878  HG1 SER G  20      65.914  65.229  85.931  1.00  0.00      PROG    
ATOM   3879  C   SER G  20      65.325  65.297  82.480  1.00  2.04      PROG    
ATOM   3880  O   SER G  20      65.090  66.507  82.597  1.00  1.52      PROG    
ATOM   3881  N   ASN G  21      65.917  64.797  81.421  1.00  2.03      PROG    
ATOM   3882  HN  ASN G  21      66.175  63.834  81.444  1.00  0.00      PROG    
ATOM   3883  CA  ASN G  21      66.133  65.590  80.210  1.00  2.86      PROG    
ATOM   3884  HA  ASN G  21      65.596  66.527  80.226  1.00  0.00      PROG    
ATOM   3885  CB  ASN G  21      67.698  65.820  79.858  1.00  2.67      PROG    
ATOM   3886  HB1 ASN G  21      67.691  66.430  78.929  1.00  0.00      PROG    
ATOM   3887  HB2 ASN G  21      68.229  64.867  79.649  1.00  0.00      PROG    
ATOM   3888  CG  ASN G  21      68.446  66.553  80.976  1.00  1.98      PROG    
ATOM   3889  OD1 ASN G  21      68.169  67.727  81.294  1.00  1.60      PROG    
ATOM   3890  ND2 ASN G  21      69.256  65.855  81.760  1.00  2.00      PROG    
ATOM   3891 HD21 ASN G  21      69.472  64.937  81.427  1.00  0.00      PROG    
ATOM   3892 HD22 ASN G  21      69.554  66.266  82.622  1.00  0.00      PROG    
ATOM   3893  C   ASN G  21      65.413  64.877  79.104  1.00  2.04      PROG    
ATOM   3894  O   ASN G  21      65.530  63.669  78.964  1.00  1.52      PROG    
ATOM   3895  N   ASN G  22      64.678  65.617  78.218  1.00  2.03      PROG    
ATOM   3896  HN  ASN G  22      64.432  66.566  78.401  1.00  0.00      PROG    
ATOM   3897  CA  ASN G  22      64.122  65.063  77.070  1.00  2.86      PROG    
ATOM   3898  HA  ASN G  22      64.525  64.094  76.812  1.00  0.00      PROG    
ATOM   3899  CB  ASN G  22      62.537  65.108  77.234  1.00  2.67      PROG    
ATOM   3900  HB1 ASN G  22      62.094  66.126  77.277  1.00  0.00      PROG    
ATOM   3901  HB2 ASN G  22      62.377  64.538  78.175  1.00  0.00      PROG    
ATOM   3902  CG  ASN G  22      61.795  64.341  76.113  1.00  1.98      PROG    
ATOM   3903  OD1 ASN G  22      62.327  63.341  75.675  1.00  1.60      PROG    
ATOM   3904  ND2 ASN G  22      60.610  64.856  75.678  1.00  2.00      PROG    
ATOM   3905 HD21 ASN G  22      60.365  64.496  74.778  1.00  0.00      PROG    
ATOM   3906 HD22 ASN G  22      60.432  65.821  75.869  1.00  0.00      PROG    
ATOM   3907  C   ASN G  22      64.509  65.927  75.964  1.00  2.04      PROG    
ATOM   3908  O   ASN G  22      64.349  67.141  76.010  1.00  1.52      PROG    
ATOM   3909  N   PHE G  23      65.155  65.415  74.944  1.00  2.03      PROG    
ATOM   3910  HN  PHE G  23      65.466  64.483  75.118  1.00  0.00      PROG    
ATOM   3911  CA  PHE G  23      65.625  66.131  73.722  1.00  2.86      PROG    
ATOM   3912  HA  PHE G  23      65.412  67.189  73.682  1.00  0.00      PROG    
ATOM   3913  CB  PHE G  23      67.092  65.981  73.425  1.00  2.67      PROG    
ATOM   3914  HB1 PHE G  23      67.343  66.591  72.531  1.00  0.00      PROG    
ATOM   3915  HB2 PHE G  23      67.402  64.932  73.230  1.00  0.00      PROG    
ATOM   3916  CG  PHE G  23      67.886  66.506  74.552  1.00  2.46      PROG    
ATOM   3917  CD1 PHE G  23      68.375  67.821  74.539  1.00  2.00      PROG    
ATOM   3918  HD1 PHE G  23      68.050  68.452  73.724  1.00  0.00      PROG    
ATOM   3919  CE1 PHE G  23      69.137  68.276  75.569  1.00  2.00      PROG    
ATOM   3920  HE1 PHE G  23      69.464  69.303  75.648  1.00  0.00      PROG    
ATOM   3921  CZ  PHE G  23      69.447  67.341  76.650  1.00  2.00      PROG    
ATOM   3922  HZ  PHE G  23      70.072  67.679  77.464  1.00  0.00      PROG    
ATOM   3923  CD2 PHE G  23      68.228  65.596  75.605  1.00  2.00      PROG    
ATOM   3924  HD2 PHE G  23      67.925  64.560  75.636  1.00  0.00      PROG    
ATOM   3925  CE2 PHE G  23      69.035  66.023  76.660  1.00  2.00      PROG    
ATOM   3926  HE2 PHE G  23      69.304  65.388  77.491  1.00  0.00      PROG    
ATOM   3927  C   PHE G  23      64.968  65.432  72.459  1.00  2.04      PROG    
ATOM   3928  O   PHE G  23      65.027  66.004  71.362  1.00  1.52      PROG    
ATOM   3929  N   GLY G  24      64.484  64.253  72.616  1.00  2.03      PROG    
ATOM   3930  HN  GLY G  24      64.311  63.998  73.564  1.00  0.00      PROG    
ATOM   3931  CA  GLY G  24      64.133  63.378  71.490  1.00  2.38      PROG    
ATOM   3932  HA1 GLY G  24      64.401  62.354  71.705  1.00  0.00      PROG    
ATOM   3933  HA2 GLY G  24      64.699  63.780  70.663  1.00  0.00      PROG    
ATOM   3934  C   GLY G  24      62.658  63.535  71.162  1.00  2.04      PROG    
ATOM   3935  O   GLY G  24      62.120  64.633  71.037  1.00  1.52      PROG    
ATOM   3936  N   ALA G  25      61.969  62.427  71.117  1.00  2.03      PROG    
ATOM   3937  HN  ALA G  25      62.403  61.562  71.358  1.00  0.00      PROG    
ATOM   3938  CA  ALA G  25      60.597  62.447  70.689  1.00  2.86      PROG    
ATOM   3939  HA  ALA G  25      60.156  63.420  70.844  1.00  0.00      PROG    
ATOM   3940  CB  ALA G  25      60.487  62.186  69.175  1.00  2.67      PROG    
ATOM   3941  HB1 ALA G  25      59.453  62.237  68.772  1.00  0.00      PROG    
ATOM   3942  HB2 ALA G  25      60.910  61.200  68.887  1.00  0.00      PROG    
ATOM   3943  HB3 ALA G  25      61.074  62.912  68.574  1.00  0.00      PROG    
ATOM   3944  C   ALA G  25      59.563  61.456  71.370  1.00  2.04      PROG    
ATOM   3945  O   ALA G  25      59.845  60.300  71.452  1.00  1.52      PROG    
ATOM   3946  N   ILE G  26      58.406  61.946  71.934  1.00  2.03      PROG    
ATOM   3947  HN  ILE G  26      58.149  62.904  71.843  1.00  0.00      PROG    
ATOM   3948  CA  ILE G  26      57.409  61.079  72.561  1.00  2.86      PROG    
ATOM   3949  HA  ILE G  26      57.753  60.067  72.719  1.00  0.00      PROG    
ATOM   3950  CB  ILE G  26      57.059  61.465  73.991  1.00  2.67      PROG    
ATOM   3951  HB  ILE G  26      56.339  62.311  74.020  1.00  0.00      PROG    
ATOM   3952  CG2 ILE G  26      56.463  60.351  74.822  1.00  2.46      PROG    
ATOM   3953 HG21 ILE G  26      55.580  59.986  74.254  1.00  0.00      PROG    
ATOM   3954 HG22 ILE G  26      56.052  60.781  75.760  1.00  0.00      PROG    
ATOM   3955 HG23 ILE G  26      57.246  59.589  75.026  1.00  0.00      PROG    
ATOM   3956  CG1 ILE G  26      58.266  61.952  74.823  1.00  2.46      PROG    
ATOM   3957 HG11 ILE G  26      57.946  62.190  75.860  1.00  0.00      PROG    
ATOM   3958 HG12 ILE G  26      58.571  62.955  74.454  1.00  0.00      PROG    
ATOM   3959  CD  ILE G  26      59.454  61.047  74.837  1.00  2.44      PROG    
ATOM   3960  HD1 ILE G  26      59.729  60.626  73.846  1.00  0.00      PROG    
ATOM   3961  HD2 ILE G  26      59.308  60.179  75.514  1.00  0.00      PROG    
ATOM   3962  HD3 ILE G  26      60.266  61.647  75.301  1.00  0.00      PROG    
ATOM   3963  C   ILE G  26      56.222  61.037  71.691  1.00  2.04      PROG    
ATOM   3964  O   ILE G  26      55.552  62.014  71.427  1.00  1.52      PROG    
ATOM   3965  N   LEU G  27      55.822  59.819  71.208  1.00  2.03      PROG    
ATOM   3966  HN  LEU G  27      56.390  59.007  71.322  1.00  0.00      PROG    
ATOM   3967  CA  LEU G  27      54.748  59.572  70.313  1.00  2.86      PROG    
ATOM   3968  HA  LEU G  27      54.280  60.520  70.094  1.00  0.00      PROG    
ATOM   3969  CB  LEU G  27      55.250  58.875  68.964  1.00  2.67      PROG    
ATOM   3970  HB1 LEU G  27      54.320  58.480  68.500  1.00  0.00      PROG    
ATOM   3971  HB2 LEU G  27      55.870  57.953  68.939  1.00  0.00      PROG    
ATOM   3972  CG  LEU G  27      55.799  59.846  67.905  1.00  2.46      PROG    
ATOM   3973  HG  LEU G  27      55.190  60.775  67.866  1.00  0.00      PROG    
ATOM   3974  CD1 LEU G  27      57.192  60.457  68.336  1.00  2.44      PROG    
ATOM   3975 HD11 LEU G  27      57.632  60.960  67.448  1.00  0.00      PROG    
ATOM   3976 HD12 LEU G  27      57.827  59.600  68.645  1.00  0.00      PROG    
ATOM   3977 HD13 LEU G  27      57.273  61.101  69.238  1.00  0.00      PROG    
ATOM   3978  CD2 LEU G  27      55.695  59.223  66.557  1.00  2.44      PROG    
ATOM   3979 HD21 LEU G  27      54.691  58.756  66.464  1.00  0.00      PROG    
ATOM   3980 HD22 LEU G  27      56.477  58.436  66.500  1.00  0.00      PROG    
ATOM   3981 HD23 LEU G  27      55.856  60.015  65.794  1.00  0.00      PROG    
ATOM   3982  C   LEU G  27      53.687  58.728  70.962  1.00  2.04      PROG    
ATOM   3983  O   LEU G  27      54.030  57.837  71.767  1.00  1.52      PROG    
ATOM   3984  N   SER G  28      52.484  58.913  70.506  1.00  2.03      PROG    
ATOM   3985  HN  SER G  28      52.221  59.647  69.884  1.00  0.00      PROG    
ATOM   3986  CA  SER G  28      51.419  58.158  71.018  1.00  2.86      PROG    
ATOM   3987  HA  SER G  28      51.782  57.155  71.191  1.00  0.00      PROG    
ATOM   3988  CB  SER G  28      50.781  58.822  72.219  1.00  2.67      PROG    
ATOM   3989  HB1 SER G  28      51.474  59.091  73.044  1.00  0.00      PROG    
ATOM   3990  HB2 SER G  28      50.005  58.260  72.782  1.00  0.00      PROG    
ATOM   3991  OG  SER G  28      50.248  60.119  71.827  1.00  1.64      PROG    
ATOM   3992  HG1 SER G  28      51.025  60.671  71.713  1.00  0.00      PROG    
ATOM   3993  C   SER G  28      50.265  57.966  70.011  1.00  2.04      PROG    
ATOM   3994  O   SER G  28      49.398  57.108  70.237  1.00  1.52      PROG    
ATOM   3995  N   SER G  29      50.231  58.685  68.864  1.00  2.03      PROG    
ATOM   3996  HN  SER G  29      50.937  59.356  68.652  1.00  0.00      PROG    
ATOM   3997  CA  SER G  29      49.143  58.546  67.868  1.00  2.86      PROG    
ATOM   3998  HA  SER G  29      48.527  57.686  68.088  1.00  0.00      PROG    
ATOM   3999  CB  SER G  29      48.257  59.796  67.866  1.00  2.67      PROG    
ATOM   4000  HB1 SER G  29      48.816  60.722  67.615  1.00  0.00      PROG    
ATOM   4001  HB2 SER G  29      47.756  60.061  68.822  1.00  0.00      PROG    
ATOM   4002  OG  SER G  29      47.108  59.656  67.005  1.00  1.64      PROG    
ATOM   4003  HG1 SER G  29      46.408  60.293  67.164  1.00  0.00      PROG    
ATOM   4004  C   SER G  29      49.791  58.158  66.536  1.00  2.04      PROG    
ATOM   4005  O   SER G  29      50.930  58.511  66.228  1.00  1.52      PROG    
ATOM   4006  N   THR G  30      49.120  57.348  65.720  1.00  2.03      PROG    
ATOM   4007  HN  THR G  30      48.139  57.186  65.789  1.00  0.00      PROG    
ATOM   4008  CA  THR G  30      49.561  56.695  64.498  1.00  2.86      PROG    
ATOM   4009  HA  THR G  30      50.010  55.820  64.945  1.00  0.00      PROG    
ATOM   4010  CB  THR G  30      48.351  56.222  63.615  1.00  2.67      PROG    
ATOM   4011  HB  THR G  30      47.733  57.101  63.335  1.00  0.00      PROG    
ATOM   4012  OG1 THR G  30      47.428  55.502  64.495  1.00  1.64      PROG    
ATOM   4013  HG1 THR G  30      46.648  55.145  64.065  1.00  0.00      PROG    
ATOM   4014  CG2 THR G  30      48.790  55.341  62.460  1.00  2.46      PROG    
ATOM   4015 HG21 THR G  30      49.235  54.352  62.701  1.00  0.00      PROG    
ATOM   4016 HG22 THR G  30      49.526  55.855  61.805  1.00  0.00      PROG    
ATOM   4017 HG23 THR G  30      48.050  55.022  61.694  1.00  0.00      PROG    
ATOM   4018  C   THR G  30      50.632  57.389  63.699  1.00  2.04      PROG    
ATOM   4019  O   THR G  30      50.521  58.514  63.301  1.00  1.52      PROG    
ATOM   4020  N   ASN G  31      51.650  56.567  63.329  1.00  2.03      PROG    
ATOM   4021  HN  ASN G  31      51.615  55.627  63.660  1.00  0.00      PROG    
ATOM   4022  CA  ASN G  31      52.896  57.090  62.754  1.00  2.86      PROG    
ATOM   4023  HA  ASN G  31      52.825  58.166  62.701  1.00  0.00      PROG    
ATOM   4024  CB  ASN G  31      54.087  56.789  63.672  1.00  2.67      PROG    
ATOM   4025  HB1 ASN G  31      54.189  55.692  63.819  1.00  0.00      PROG    
ATOM   4026  HB2 ASN G  31      53.880  57.290  64.642  1.00  0.00      PROG    
ATOM   4027  CG  ASN G  31      55.490  57.366  63.180  1.00  1.98      PROG    
ATOM   4028  OD1 ASN G  31      55.542  58.189  62.260  1.00  1.60      PROG    
ATOM   4029  ND2 ASN G  31      56.582  56.926  63.846  1.00  2.00      PROG    
ATOM   4030 HD21 ASN G  31      56.634  56.041  64.309  1.00  0.00      PROG    
ATOM   4031 HD22 ASN G  31      57.437  57.336  63.529  1.00  0.00      PROG    
ATOM   4032  C   ASN G  31      53.065  56.376  61.359  1.00  2.04      PROG    
ATOM   4033  O   ASN G  31      53.167  55.093  61.329  1.00  1.52      PROG    
ATOM   4034  N   VAL G  32      53.065  57.050  60.184  1.00  2.03      PROG    
ATOM   4035  HN  VAL G  32      52.888  58.010  60.387  1.00  0.00      PROG    
ATOM   4036  CA  VAL G  32      53.217  56.580  58.789  1.00  2.86      PROG    
ATOM   4037  HA  VAL G  32      53.327  55.506  58.783  1.00  0.00      PROG    
ATOM   4038  CB  VAL G  32      52.019  57.039  57.883  1.00  2.67      PROG    
ATOM   4039  HB  VAL G  32      51.987  58.145  57.774  1.00  0.00      PROG    
ATOM   4040  CG1 VAL G  32      52.026  56.442  56.475  1.00  2.46      PROG    
ATOM   4041 HG11 VAL G  32      53.059  56.330  56.081  1.00  0.00      PROG    
ATOM   4042 HG12 VAL G  32      51.441  57.093  55.790  1.00  0.00      PROG    
ATOM   4043 HG13 VAL G  32      51.479  55.486  56.623  1.00  0.00      PROG    
ATOM   4044  CG2 VAL G  32      50.755  56.567  58.639  1.00  2.46      PROG    
ATOM   4045 HG21 VAL G  32      50.777  55.493  58.923  1.00  0.00      PROG    
ATOM   4046 HG22 VAL G  32      49.804  56.722  58.084  1.00  0.00      PROG    
ATOM   4047 HG23 VAL G  32      50.603  57.238  59.511  1.00  0.00      PROG    
ATOM   4048  C   VAL G  32      54.508  57.069  58.031  1.00  2.04      PROG    
ATOM   4049  O   VAL G  32      54.752  58.216  57.863  1.00  1.52      PROG    
ATOM   4050  N   GLY G  33      55.365  56.089  57.668  1.00  2.03      PROG    
ATOM   4051  HN  GLY G  33      55.001  55.180  57.855  1.00  0.00      PROG    
ATOM   4052  CA  GLY G  33      56.601  56.253  56.961  1.00  2.38      PROG    
ATOM   4053  HA1 GLY G  33      56.351  56.477  55.934  1.00  0.00      PROG    
ATOM   4054  HA2 GLY G  33      57.229  55.375  56.974  1.00  0.00      PROG    
ATOM   4055  C   GLY G  33      57.616  57.219  57.368  1.00  2.04      PROG    
ATOM   4056  O   GLY G  33      58.150  57.889  56.480  1.00  1.52      PROG    
ATOM   4057  N   SER G  34      58.037  57.227  58.656  1.00  2.03      PROG    
ATOM   4058  HN  SER G  34      57.637  56.611  59.330  1.00  0.00      PROG    
ATOM   4059  CA  SER G  34      58.903  58.292  59.177  1.00  2.86      PROG    
ATOM   4060  HA  SER G  34      59.345  58.839  58.357  1.00  0.00      PROG    
ATOM   4061  CB  SER G  34      58.169  59.028  60.331  1.00  2.67      PROG    
ATOM   4062  HB1 SER G  34      57.906  58.373  61.189  1.00  0.00      PROG    
ATOM   4063  HB2 SER G  34      57.189  59.390  59.954  1.00  0.00      PROG    
ATOM   4064  OG  SER G  34      58.930  60.145  60.898  1.00  1.64      PROG    
ATOM   4065  HG1 SER G  34      59.375  60.500  60.125  1.00  0.00      PROG    
ATOM   4066  C   SER G  34      60.071  57.525  59.777  1.00  2.04      PROG    
ATOM   4067  O   SER G  34      59.856  56.621  60.582  1.00  1.52      PROG    
ATOM   4068  N   ASN G  35      61.279  57.818  59.414  1.00  2.03      PROG    
ATOM   4069  HN  ASN G  35      61.405  58.532  58.729  1.00  0.00      PROG    
ATOM   4070  CA  ASN G  35      62.534  57.155  59.932  1.00  2.86      PROG    
ATOM   4071  HA  ASN G  35      62.474  56.089  59.766  1.00  0.00      PROG    
ATOM   4072  CB  ASN G  35      63.720  57.753  59.162  1.00  2.67      PROG    
ATOM   4073  HB1 ASN G  35      64.546  57.195  59.654  1.00  0.00      PROG    
ATOM   4074  HB2 ASN G  35      63.855  58.835  59.372  1.00  0.00      PROG    
ATOM   4075  CG  ASN G  35      63.729  57.274  57.751  1.00  1.98      PROG    
ATOM   4076  OD1 ASN G  35      63.792  56.105  57.312  1.00  1.60      PROG    
ATOM   4077  ND2 ASN G  35      63.672  58.240  56.833  1.00  2.00      PROG    
ATOM   4078 HD21 ASN G  35      63.692  58.026  55.856  1.00  0.00      PROG    
ATOM   4079 HD22 ASN G  35      63.856  59.199  57.048  1.00  0.00      PROG    
ATOM   4080  C   ASN G  35      62.647  57.524  61.327  1.00  2.04      PROG    
ATOM   4081  O   ASN G  35      62.980  58.639  61.621  1.00  1.52      PROG    
ATOM   4082  N   THR G  36      62.470  56.570  62.303  1.00  2.03      PROG    
ATOM   4083  HN  THR G  36      62.265  55.611  62.123  1.00  0.00      PROG    
ATOM   4084  CA  THR G  36      62.395  56.907  63.751  1.00  2.86      PROG    
ATOM   4085  HA  THR G  36      62.299  57.974  63.894  1.00  0.00      PROG    
ATOM   4086  CB  THR G  36      61.075  56.369  64.352  1.00  2.67      PROG    
ATOM   4087  HB  THR G  36      61.033  55.312  64.012  1.00  0.00      PROG    
ATOM   4088  OG1 THR G  36      59.944  57.130  63.913  1.00  1.64      PROG    
ATOM   4089  HG1 THR G  36      60.006  57.270  62.966  1.00  0.00      PROG    
ATOM   4090  CG2 THR G  36      61.001  56.165  65.914  1.00  2.46      PROG    
ATOM   4091 HG21 THR G  36      61.150  57.145  66.417  1.00  0.00      PROG    
ATOM   4092 HG22 THR G  36      61.756  55.441  66.290  1.00  0.00      PROG    
ATOM   4093 HG23 THR G  36      59.995  55.730  66.094  1.00  0.00      PROG    
ATOM   4094  C   THR G  36      63.547  56.331  64.572  1.00  2.04      PROG    
ATOM   4095  O   THR G  36      63.846  55.148  64.726  1.00  1.52      PROG    
ATOM   4096  N   TYR G  37      64.286  57.344  65.144  1.00  2.03      PROG    
ATOM   4097  HN  TYR G  37      63.974  58.275  64.971  1.00  0.00      PROG    
ATOM   4098  CA  TYR G  37      65.528  57.178  65.930  1.00  2.86      PROG    
ATOM   4099  HA  TYR G  37      65.836  56.154  65.780  1.00  0.00      PROG    
ATOM   4100  CB  TYR G  37      66.763  58.097  65.524  1.00  2.67      PROG    
ATOM   4101  HB1 TYR G  37      67.607  57.899  66.219  1.00  0.00      PROG    
ATOM   4102  HB2 TYR G  37      66.472  59.163  65.637  1.00  0.00      PROG    
ATOM   4103  CG  TYR G  37      67.154  57.951  64.088  1.00  2.46      PROG    
ATOM   4104  CD1 TYR G  37      66.353  58.455  63.019  1.00  2.00      PROG    
ATOM   4105  HD1 TYR G  37      65.437  58.983  63.240  1.00  0.00      PROG    
ATOM   4106  CE1 TYR G  37      66.792  58.407  61.690  1.00  2.00      PROG    
ATOM   4107  HE1 TYR G  37      66.192  58.839  60.903  1.00  0.00      PROG    
ATOM   4108  CZ  TYR G  37      67.921  57.654  61.372  1.00  2.00      PROG    
ATOM   4109  OH  TYR G  37      68.411  57.522  60.009  1.00  1.85      PROG    
ATOM   4110  HH  TYR G  37      67.788  57.817  59.341  1.00  0.00      PROG    
ATOM   4111  CD2 TYR G  37      68.287  57.266  63.698  1.00  2.00      PROG    
ATOM   4112  HD2 TYR G  37      68.927  56.772  64.414  1.00  0.00      PROG    
ATOM   4113  CE2 TYR G  37      68.655  57.015  62.372  1.00  2.00      PROG    
ATOM   4114  HE2 TYR G  37      69.509  56.415  62.097  1.00  0.00      PROG    
ATOM   4115  C   TYR G  37      65.248  57.350  67.427  1.00  2.04      PROG    
ATOM   4116  O   TYR G  37      64.597  58.296  67.923  1.00  0.00      PROG    
ATOM   4117  NT  TYR G  37      65.740  56.366  68.242  1.00  0.00      PROG    
ATOM   4118  HT1 TYR G  37      65.627  56.609  69.206  1.00  0.00      PROG    
ATOM   4119  HT2 TYR G  37      66.035  55.482  67.879  1.00  0.00      PROG    
ATOM   4120  N   LYS H   1      39.558  62.516  52.637  1.00  2.03      PROH    
ATOM   4121  HT1 LYS H   1      39.748  62.241  51.652  1.00  0.00      PROH    
ATOM   4122  HT2 LYS H   1      38.555  62.717  52.826  1.00  0.00      PROH    
ATOM   4123  HT3 LYS H   1      39.860  61.786  53.314  1.00  0.00      PROH    
ATOM   4124  CA  LYS H   1      40.519  63.641  52.861  1.00  2.86      PROH    
ATOM   4125  HA  LYS H   1      41.473  63.136  52.832  1.00  0.00      PROH    
ATOM   4126  CB  LYS H   1      40.284  64.697  51.760  1.00  2.67      PROH    
ATOM   4127  HB1 LYS H   1      39.187  64.864  51.697  1.00  0.00      PROH    
ATOM   4128  HB2 LYS H   1      40.664  64.469  50.741  1.00  0.00      PROH    
ATOM   4129  CG  LYS H   1      40.720  66.149  51.974  1.00  2.46      PROH    
ATOM   4130  HG1 LYS H   1      40.180  66.606  52.831  1.00  0.00      PROH    
ATOM   4131  HG2 LYS H   1      40.471  66.809  51.116  1.00  0.00      PROH    
ATOM   4132  CD  LYS H   1      42.222  66.278  52.285  1.00  2.44      PROH    
ATOM   4133  HD1 LYS H   1      42.373  65.656  53.194  1.00  0.00      PROH    
ATOM   4134  HD2 LYS H   1      42.509  67.319  52.546  1.00  0.00      PROH    
ATOM   4135  CE  LYS H   1      43.157  65.767  51.151  1.00  2.80      PROH    
ATOM   4136  HE1 LYS H   1      42.974  66.327  50.209  1.00  0.00      PROH    
ATOM   4137  HE2 LYS H   1      42.904  64.718  50.888  1.00  0.00      PROH    
ATOM   4138  NZ  LYS H   1      44.582  65.941  51.491  1.00  1.80      PROH    
ATOM   4139  HZ1 LYS H   1      44.605  66.763  52.127  1.00  0.00      PROH    
ATOM   4140  HZ2 LYS H   1      45.123  66.070  50.612  1.00  0.00      PROH    
ATOM   4141  HZ3 LYS H   1      45.045  65.160  51.998  1.00  0.00      PROH    
ATOM   4142  C   LYS H   1      40.400  64.229  54.285  1.00  2.04      PROH    
ATOM   4143  O   LYS H   1      39.325  64.765  54.566  1.00  1.52      PROH    
ATOM   4144  N   CYS H   2      41.499  64.261  55.087  1.00  2.03      PROH    
ATOM   4145  HN  CYS H   2      42.201  63.560  54.984  1.00  0.00      PROH    
ATOM   4146  CA  CYS H   2      41.314  64.886  56.383  1.00  2.86      PROH    
ATOM   4147  HA  CYS H   2      40.797  65.819  56.217  1.00  0.00      PROH    
ATOM   4148  CB  CYS H   2      40.472  63.960  57.308  1.00  2.67      PROH    
ATOM   4149  HB1 CYS H   2      39.400  63.894  57.024  1.00  0.00      PROH    
ATOM   4150  HB2 CYS H   2      40.378  64.607  58.206  1.00  0.00      PROH    
ATOM   4151  SG  CYS H   2      41.189  62.314  57.550  1.00  2.00      PROH    
ATOM   4152  C   CYS H   2      42.567  65.274  57.009  1.00  2.04      PROH    
ATOM   4153  O   CYS H   2      42.549  65.702  58.191  1.00  1.52      PROH    
ATOM   4154  N   ASN H   3      43.741  65.221  56.302  1.00  2.03      PROH    
ATOM   4155  HN  ASN H   3      43.690  64.939  55.347  1.00  0.00      PROH    
ATOM   4156  CA  ASN H   3      45.107  65.545  56.759  1.00  2.86      PROH    
ATOM   4157  HA  ASN H   3      45.781  65.044  56.081  1.00  0.00      PROH    
ATOM   4158  CB  ASN H   3      45.346  67.081  56.620  1.00  2.67      PROH    
ATOM   4159  HB1 ASN H   3      46.429  67.188  56.843  1.00  0.00      PROH    
ATOM   4160  HB2 ASN H   3      44.734  67.532  57.430  1.00  0.00      PROH    
ATOM   4161  CG  ASN H   3      45.106  67.603  55.199  1.00  1.98      PROH    
ATOM   4162  OD1 ASN H   3      45.124  66.753  54.278  1.00  1.60      PROH    
ATOM   4163  ND2 ASN H   3      44.758  68.890  55.004  1.00  2.00      PROH    
ATOM   4164 HD21 ASN H   3      45.002  69.499  55.759  1.00  0.00      PROH    
ATOM   4165 HD22 ASN H   3      44.752  69.217  54.059  1.00  0.00      PROH    
ATOM   4166  C   ASN H   3      45.575  64.959  58.069  1.00  2.04      PROH    
ATOM   4167  O   ASN H   3      46.206  65.555  58.945  1.00  1.52      PROH    
ATOM   4168  N   THR H   4      45.271  63.666  58.208  1.00  2.03      PROH    
ATOM   4169  HN  THR H   4      44.618  63.283  57.560  1.00  0.00      PROH    
ATOM   4170  CA  THR H   4      45.641  62.755  59.222  1.00  2.86      PROH    
ATOM   4171  HA  THR H   4      46.647  63.019  59.514  1.00  0.00      PROH    
ATOM   4172  CB  THR H   4      44.823  62.769  60.503  1.00  2.67      PROH    
ATOM   4173  HB  THR H   4      44.912  63.800  60.907  1.00  0.00      PROH    
ATOM   4174  OG1 THR H   4      45.135  61.754  61.441  1.00  1.64      PROH    
ATOM   4175  HG1 THR H   4      45.978  62.024  61.813  1.00  0.00      PROH    
ATOM   4176  CG2 THR H   4      43.354  62.663  60.196  1.00  2.46      PROH    
ATOM   4177 HG21 THR H   4      42.917  63.510  59.626  1.00  0.00      PROH    
ATOM   4178 HG22 THR H   4      42.738  62.473  61.100  1.00  0.00      PROH    
ATOM   4179 HG23 THR H   4      43.241  61.729  59.605  1.00  0.00      PROH    
ATOM   4180  C   THR H   4      45.737  61.391  58.621  1.00  2.04      PROH    
ATOM   4181  O   THR H   4      45.153  61.095  57.537  1.00  1.52      PROH    
ATOM   4182  N   ALA H   5      46.571  60.463  59.216  1.00  2.03      PROH    
ATOM   4183  HN  ALA H   5      47.081  60.717  60.034  1.00  0.00      PROH    
ATOM   4184  CA  ALA H   5      46.927  59.227  58.535  1.00  2.86      PROH    
ATOM   4185  HA  ALA H   5      47.531  59.612  57.727  1.00  0.00      PROH    
ATOM   4186  CB  ALA H   5      47.867  58.359  59.381  1.00  2.67      PROH    
ATOM   4187  HB1 ALA H   5      47.498  58.231  60.421  1.00  0.00      PROH    
ATOM   4188  HB2 ALA H   5      48.822  58.891  59.573  1.00  0.00      PROH    
ATOM   4189  HB3 ALA H   5      48.027  57.338  58.973  1.00  0.00      PROH    
ATOM   4190  C   ALA H   5      45.715  58.333  58.312  1.00  2.04      PROH    
ATOM   4191  O   ALA H   5      45.642  57.526  57.390  1.00  1.52      PROH    
ATOM   4192  N   THR H   6      44.721  58.465  59.218  1.00  2.03      PROH    
ATOM   4193  HN  THR H   6      44.931  59.154  59.907  1.00  0.00      PROH    
ATOM   4194  CA  THR H   6      43.434  57.863  59.160  1.00  2.86      PROH    
ATOM   4195  HA  THR H   6      43.194  57.755  58.113  1.00  0.00      PROH    
ATOM   4196  CB  THR H   6      43.379  56.424  59.741  1.00  2.67      PROH    
ATOM   4197  HB  THR H   6      44.242  55.813  59.402  1.00  0.00      PROH    
ATOM   4198  OG1 THR H   6      42.063  55.801  59.571  1.00  1.64      PROH    
ATOM   4199  HG1 THR H   6      42.255  54.892  59.812  1.00  0.00      PROH    
ATOM   4200  CG2 THR H   6      43.552  56.589  61.275  1.00  2.46      PROH    
ATOM   4201 HG21 THR H   6      42.611  56.999  61.702  1.00  0.00      PROH    
ATOM   4202 HG22 THR H   6      44.379  57.313  61.434  1.00  0.00      PROH    
ATOM   4203 HG23 THR H   6      43.800  55.643  61.802  1.00  0.00      PROH    
ATOM   4204  C   THR H   6      42.468  58.861  59.732  1.00  2.04      PROH    
ATOM   4205  O   THR H   6      42.761  59.503  60.722  1.00  1.52      PROH    
ATOM   4206  N   CYS H   7      41.237  58.943  59.179  1.00  2.03      PROH    
ATOM   4207  HN  CYS H   7      41.022  58.571  58.279  1.00  0.00      PROH    
ATOM   4208  CA  CYS H   7      40.247  59.939  59.751  1.00  2.86      PROH    
ATOM   4209  HA  CYS H   7      40.826  60.801  60.048  1.00  0.00      PROH    
ATOM   4210  CB  CYS H   7      39.140  60.310  58.757  1.00  2.67      PROH    
ATOM   4211  HB1 CYS H   7      38.353  60.992  59.145  1.00  0.00      PROH    
ATOM   4212  HB2 CYS H   7      38.630  59.354  58.514  1.00  0.00      PROH    
ATOM   4213  SG  CYS H   7      39.878  60.907  57.187  1.00  2.00      PROH    
ATOM   4214  C   CYS H   7      39.575  59.379  61.082  1.00  2.04      PROH    
ATOM   4215  O   CYS H   7      39.037  60.176  61.837  1.00  1.52      PROH    
ATOM   4216  N   ALA H   8      39.590  58.036  61.252  1.00  2.03      PROH    
ATOM   4217  HN  ALA H   8      40.004  57.520  60.506  1.00  0.00      PROH    
ATOM   4218  CA  ALA H   8      38.972  57.183  62.330  1.00  2.86      PROH    
ATOM   4219  HA  ALA H   8      37.896  57.259  62.279  1.00  0.00      PROH    
ATOM   4220  CB  ALA H   8      39.317  55.667  62.125  1.00  2.67      PROH    
ATOM   4221  HB1 ALA H   8      38.689  55.012  62.766  1.00  0.00      PROH    
ATOM   4222  HB2 ALA H   8      40.389  55.595  62.410  1.00  0.00      PROH    
ATOM   4223  HB3 ALA H   8      39.148  55.333  61.079  1.00  0.00      PROH    
ATOM   4224  C   ALA H   8      39.434  57.605  63.697  1.00  2.04      PROH    
ATOM   4225  O   ALA H   8      40.539  58.173  63.787  1.00  1.52      PROH    
ATOM   4226  N   THR H   9      38.629  57.379  64.774  1.00  2.03      PROH    
ATOM   4227  HN  THR H   9      37.851  56.774  64.623  1.00  0.00      PROH    
ATOM   4228  CA  THR H   9      38.786  58.048  66.015  1.00  2.86      PROH    
ATOM   4229  HA  THR H   9      39.170  59.008  65.701  1.00  0.00      PROH    
ATOM   4230  CB  THR H   9      37.538  58.209  66.909  1.00  2.67      PROH    
ATOM   4231  HB  THR H   9      36.915  57.289  66.907  1.00  0.00      PROH    
ATOM   4232  OG1 THR H   9      36.640  59.194  66.306  1.00  1.64      PROH    
ATOM   4233  HG1 THR H   9      36.515  58.854  65.416  1.00  0.00      PROH    
ATOM   4234  CG2 THR H   9      37.922  58.871  68.274  1.00  2.46      PROH    
ATOM   4235 HG21 THR H   9      37.006  59.079  68.868  1.00  0.00      PROH    
ATOM   4236 HG22 THR H   9      38.448  59.838  68.129  1.00  0.00      PROH    
ATOM   4237 HG23 THR H   9      38.471  58.117  68.878  1.00  0.00      PROH    
ATOM   4238  C   THR H   9      39.937  57.322  66.741  1.00  2.04      PROH    
ATOM   4239  O   THR H   9      39.993  56.098  66.846  1.00  1.52      PROH    
ATOM   4240  N   GLN H  10      40.980  58.078  67.238  1.00  2.03      PROH    
ATOM   4241  HN  GLN H  10      40.948  59.051  67.024  1.00  0.00      PROH    
ATOM   4242  CA  GLN H  10      42.102  57.560  67.942  1.00  2.86      PROH    
ATOM   4243  HA  GLN H  10      42.192  56.486  67.882  1.00  0.00      PROH    
ATOM   4244  CB  GLN H  10      43.534  58.166  67.566  1.00  2.67      PROH    
ATOM   4245  HB1 GLN H  10      44.372  57.718  68.142  1.00  0.00      PROH    
ATOM   4246  HB2 GLN H  10      43.505  59.228  67.888  1.00  0.00      PROH    
ATOM   4247  CG  GLN H  10      43.755  58.073  66.097  1.00  2.46      PROH    
ATOM   4248  HG1 GLN H  10      44.823  58.250  65.850  1.00  0.00      PROH    
ATOM   4249  HG2 GLN H  10      43.039  58.711  65.536  1.00  0.00      PROH    
ATOM   4250  CD  GLN H  10      43.638  56.625  65.600  1.00  1.98      PROH    
ATOM   4251  OE1 GLN H  10      44.427  55.787  65.916  1.00  1.60      PROH    
ATOM   4252  NE2 GLN H  10      42.644  56.327  64.756  1.00  2.00      PROH    
ATOM   4253 HE21 GLN H  10      42.652  55.354  64.523  1.00  0.00      PROH    
ATOM   4254 HE22 GLN H  10      41.936  56.951  64.424  1.00  0.00      PROH    
ATOM   4255  C   GLN H  10      41.881  57.975  69.418  1.00  2.04      PROH    
ATOM   4256  O   GLN H  10      41.687  59.129  69.779  1.00  1.52      PROH    
ATOM   4257  N   ARG H  11      41.878  56.979  70.327  1.00  2.03      PROH    
ATOM   4258  HN  ARG H  11      42.167  56.061  70.068  1.00  0.00      PROH    
ATOM   4259  CA  ARG H  11      41.347  57.140  71.702  1.00  2.86      PROH    
ATOM   4260  HA  ARG H  11      40.850  58.090  71.828  1.00  0.00      PROH    
ATOM   4261  CB  ARG H  11      40.338  56.116  72.127  1.00  2.67      PROH    
ATOM   4262  HB1 ARG H  11      40.141  56.124  73.220  1.00  0.00      PROH    
ATOM   4263  HB2 ARG H  11      40.843  55.162  71.863  1.00  0.00      PROH    
ATOM   4264  CG  ARG H  11      39.010  56.137  71.438  1.00  2.46      PROH    
ATOM   4265  HG1 ARG H  11      38.684  55.090  71.612  1.00  0.00      PROH    
ATOM   4266  HG2 ARG H  11      39.115  56.375  70.358  1.00  0.00      PROH    
ATOM   4267  CD  ARG H  11      37.942  57.154  71.919  1.00  2.44      PROH    
ATOM   4268  HD1 ARG H  11      38.174  58.187  71.585  1.00  0.00      PROH    
ATOM   4269  HD2 ARG H  11      37.678  56.954  72.980  1.00  0.00      PROH    
ATOM   4270  NE  ARG H  11      36.696  56.828  71.213  1.00  1.70      PROH    
ATOM   4271  HE  ARG H  11      36.598  56.055  70.586  1.00  0.00      PROH    
ATOM   4272  CZ  ARG H  11      35.630  57.623  71.290  1.00  2.20      PROH    
ATOM   4273  NH1 ARG H  11      35.525  58.539  72.150  1.00  1.70      PROH    
ATOM   4274 HH11 ARG H  11      36.271  58.614  72.811  1.00  0.00      PROH    
ATOM   4275 HH12 ARG H  11      34.749  59.170  72.126  1.00  0.00      PROH    
ATOM   4276  NH2 ARG H  11      34.599  57.399  70.499  1.00  1.70      PROH    
ATOM   4277 HH21 ARG H  11      34.552  56.498  70.069  1.00  0.00      PROH    
ATOM   4278 HH22 ARG H  11      33.786  57.831  70.891  1.00  0.00      PROH    
ATOM   4279  C   ARG H  11      42.534  57.130  72.635  1.00  2.04      PROH    
ATOM   4280  O   ARG H  11      43.269  56.137  72.686  1.00  1.52      PROH    
ATOM   4281  N   LEU H  12      42.768  58.285  73.216  1.00  2.03      PROH    
ATOM   4282  HN  LEU H  12      42.089  59.014  73.256  1.00  0.00      PROH    
ATOM   4283  CA  LEU H  12      43.830  58.550  74.089  1.00  2.86      PROH    
ATOM   4284  HA  LEU H  12      44.402  57.656  74.288  1.00  0.00      PROH    
ATOM   4285  CB  LEU H  12      44.780  59.714  73.554  1.00  2.67      PROH    
ATOM   4286  HB1 LEU H  12      45.290  60.239  74.390  1.00  0.00      PROH    
ATOM   4287  HB2 LEU H  12      44.233  60.456  72.934  1.00  0.00      PROH    
ATOM   4288  CG  LEU H  12      45.870  59.226  72.645  1.00  2.46      PROH    
ATOM   4289  HG  LEU H  12      46.402  58.349  73.072  1.00  0.00      PROH    
ATOM   4290  CD1 LEU H  12      45.408  58.708  71.324  1.00  2.44      PROH    
ATOM   4291 HD11 LEU H  12      44.696  59.496  70.998  1.00  0.00      PROH    
ATOM   4292 HD12 LEU H  12      44.894  57.723  71.346  1.00  0.00      PROH    
ATOM   4293 HD13 LEU H  12      46.161  58.530  70.527  1.00  0.00      PROH    
ATOM   4294  CD2 LEU H  12      47.084  60.216  72.382  1.00  2.44      PROH    
ATOM   4295 HD21 LEU H  12      47.540  60.521  73.348  1.00  0.00      PROH    
ATOM   4296 HD22 LEU H  12      46.686  61.140  71.909  1.00  0.00      PROH    
ATOM   4297 HD23 LEU H  12      47.826  59.578  71.856  1.00  0.00      PROH    
ATOM   4298  C   LEU H  12      43.289  58.994  75.377  1.00  2.04      PROH    
ATOM   4299  O   LEU H  12      42.458  59.841  75.454  1.00  1.52      PROH    
ATOM   4300  N   ALA H  13      43.742  58.528  76.573  1.00  2.03      PROH    
ATOM   4301  HN  ALA H  13      44.377  57.759  76.564  1.00  0.00      PROH    
ATOM   4302  CA  ALA H  13      43.409  59.139  77.889  1.00  2.86      PROH    
ATOM   4303  HA  ALA H  13      43.165  60.186  77.792  1.00  0.00      PROH    
ATOM   4304  CB  ALA H  13      42.144  58.545  78.446  1.00  2.67      PROH    
ATOM   4305  HB1 ALA H  13      42.313  57.496  78.770  1.00  0.00      PROH    
ATOM   4306  HB2 ALA H  13      41.272  58.712  77.778  1.00  0.00      PROH    
ATOM   4307  HB3 ALA H  13      41.965  59.101  79.391  1.00  0.00      PROH    
ATOM   4308  C   ALA H  13      44.504  59.124  78.887  1.00  2.04      PROH    
ATOM   4309  O   ALA H  13      45.270  58.176  78.916  1.00  1.52      PROH    
ATOM   4310  N   ASN H  14      44.623  60.216  79.739  1.00  2.03      PROH    
ATOM   4311  HN  ASN H  14      43.953  60.954  79.737  1.00  0.00      PROH    
ATOM   4312  CA  ASN H  14      45.766  60.332  80.678  1.00  2.86      PROH    
ATOM   4313  HA  ASN H  14      45.829  61.356  81.013  1.00  0.00      PROH    
ATOM   4314  CB  ASN H  14      45.575  59.446  81.987  1.00  2.67      PROH    
ATOM   4315  HB1 ASN H  14      46.329  59.507  82.801  1.00  0.00      PROH    
ATOM   4316  HB2 ASN H  14      45.403  58.418  81.602  1.00  0.00      PROH    
ATOM   4317  CG  ASN H  14      44.308  59.948  82.650  1.00  1.98      PROH    
ATOM   4318  OD1 ASN H  14      43.218  59.346  82.484  1.00  1.60      PROH    
ATOM   4319  ND2 ASN H  14      44.281  61.085  83.313  1.00  2.00      PROH    
ATOM   4320 HD21 ASN H  14      43.361  61.330  83.619  1.00  0.00      PROH    
ATOM   4321 HD22 ASN H  14      45.154  61.303  83.748  1.00  0.00      PROH    
ATOM   4322  C   ASN H  14      47.183  60.086  80.193  1.00  2.04      PROH    
ATOM   4323  O   ASN H  14      48.002  59.418  80.846  1.00  1.52      PROH    
ATOM   4324  N   PHE H  15      47.506  60.641  79.050  1.00  2.03      PROH    
ATOM   4325  HN  PHE H  15      46.818  61.132  78.520  1.00  0.00      PROH    
ATOM   4326  CA  PHE H  15      48.922  60.761  78.677  1.00  2.86      PROH    
ATOM   4327  HA  PHE H  15      49.479  59.853  78.856  1.00  0.00      PROH    
ATOM   4328  CB  PHE H  15      48.951  61.019  77.114  1.00  2.67      PROH    
ATOM   4329  HB1 PHE H  15      48.331  61.935  77.008  1.00  0.00      PROH    
ATOM   4330  HB2 PHE H  15      48.384  60.266  76.525  1.00  0.00      PROH    
ATOM   4331  CG  PHE H  15      50.227  61.299  76.308  1.00  2.46      PROH    
ATOM   4332  CD1 PHE H  15      50.157  62.093  75.124  1.00  2.00      PROH    
ATOM   4333  HD1 PHE H  15      49.254  62.435  74.640  1.00  0.00      PROH    
ATOM   4334  CE1 PHE H  15      51.290  62.148  74.320  1.00  2.00      PROH    
ATOM   4335  HE1 PHE H  15      51.246  62.477  73.292  1.00  0.00      PROH    
ATOM   4336  CZ  PHE H  15      52.567  61.684  74.756  1.00  2.00      PROH    
ATOM   4337  HZ  PHE H  15      53.422  61.692  74.096  1.00  0.00      PROH    
ATOM   4338  CD2 PHE H  15      51.447  60.724  76.708  1.00  2.00      PROH    
ATOM   4339  HD2 PHE H  15      51.477  60.115  77.599  1.00  0.00      PROH    
ATOM   4340  CE2 PHE H  15      52.629  60.930  75.942  1.00  2.00      PROH    
ATOM   4341  HE2 PHE H  15      53.564  60.511  76.283  1.00  0.00      PROH    
ATOM   4342  C   PHE H  15      49.600  61.897  79.496  1.00  2.04      PROH    
ATOM   4343  O   PHE H  15      49.164  63.054  79.445  1.00  1.52      PROH    
ATOM   4344  N   LEU H  16      50.707  61.555  80.259  1.00  2.03      PROH    
ATOM   4345  HN  LEU H  16      50.937  60.592  80.378  1.00  0.00      PROH    
ATOM   4346  CA  LEU H  16      51.478  62.441  81.055  1.00  2.86      PROH    
ATOM   4347  HA  LEU H  16      51.163  63.469  80.957  1.00  0.00      PROH    
ATOM   4348  CB  LEU H  16      51.435  62.176  82.592  1.00  2.67      PROH    
ATOM   4349  HB1 LEU H  16      51.461  61.085  82.802  1.00  0.00      PROH    
ATOM   4350  HB2 LEU H  16      50.437  62.485  82.968  1.00  0.00      PROH    
ATOM   4351  CG  LEU H  16      52.467  62.982  83.484  1.00  2.46      PROH    
ATOM   4352  HG  LEU H  16      53.466  62.874  83.010  1.00  0.00      PROH    
ATOM   4353  CD1 LEU H  16      52.234  64.477  83.397  1.00  2.44      PROH    
ATOM   4354 HD11 LEU H  16      52.918  65.050  84.060  1.00  0.00      PROH    
ATOM   4355 HD12 LEU H  16      51.171  64.656  83.667  1.00  0.00      PROH    
ATOM   4356 HD13 LEU H  16      52.446  64.847  82.371  1.00  0.00      PROH    
ATOM   4357  CD2 LEU H  16      52.492  62.482  84.985  1.00  2.44      PROH    
ATOM   4358 HD21 LEU H  16      51.629  62.879  85.560  1.00  0.00      PROH    
ATOM   4359 HD22 LEU H  16      53.383  62.869  85.524  1.00  0.00      PROH    
ATOM   4360 HD23 LEU H  16      52.438  61.373  85.024  1.00  0.00      PROH    
ATOM   4361  C   LEU H  16      52.973  62.287  80.616  1.00  2.04      PROH    
ATOM   4362  O   LEU H  16      53.574  61.255  80.704  1.00  1.52      PROH    
ATOM   4363  N   VAL H  17      53.490  63.404  80.206  1.00  2.03      PROH    
ATOM   4364  HN  VAL H  17      52.809  64.112  80.036  1.00  0.00      PROH    
ATOM   4365  CA  VAL H  17      54.955  63.650  80.002  1.00  2.86      PROH    
ATOM   4366  HA  VAL H  17      55.495  62.745  80.238  1.00  0.00      PROH    
ATOM   4367  CB  VAL H  17      55.365  64.135  78.589  1.00  2.67      PROH    
ATOM   4368  HB  VAL H  17      54.920  65.119  78.328  1.00  0.00      PROH    
ATOM   4369  CG1 VAL H  17      56.845  64.011  78.402  1.00  2.46      PROH    
ATOM   4370 HG11 VAL H  17      57.423  64.591  79.153  1.00  0.00      PROH    
ATOM   4371 HG12 VAL H  17      57.125  64.260  77.356  1.00  0.00      PROH    
ATOM   4372 HG13 VAL H  17      57.207  62.970  78.543  1.00  0.00      PROH    
ATOM   4373  CG2 VAL H  17      54.561  63.105  77.641  1.00  2.46      PROH    
ATOM   4374 HG21 VAL H  17      54.814  62.114  78.074  1.00  0.00      PROH    
ATOM   4375 HG22 VAL H  17      54.942  63.097  76.597  1.00  0.00      PROH    
ATOM   4376 HG23 VAL H  17      53.451  63.126  77.610  1.00  0.00      PROH    
ATOM   4377  C   VAL H  17      55.514  64.580  81.093  1.00  2.04      PROH    
ATOM   4378  O   VAL H  17      55.237  65.807  81.146  1.00  1.52      PROH    
ATOM   4379  N   HSD H  18      56.234  64.053  82.111  1.00  2.03      PROH    
ATOM   4380  HN  HSD H  18      56.664  63.156  82.037  1.00  0.00      PROH    
ATOM   4381  CA  HSD H  18      56.834  64.791  83.234  1.00  2.86      PROH    
ATOM   4382  HA  HSD H  18      56.295  65.721  83.331  1.00  0.00      PROH    
ATOM   4383  CB  HSD H  18      56.585  63.892  84.522  1.00  2.67      PROH    
ATOM   4384  HB1 HSD H  18      56.832  62.814  84.420  1.00  0.00      PROH    
ATOM   4385  HB2 HSD H  18      55.499  63.972  84.742  1.00  0.00      PROH    
ATOM   4386  ND1 HSD H  18      58.444  63.927  86.284  1.00  1.90      PROH    
ATOM   4387  HD1 HSD H  18      59.087  63.389  85.739  1.00  0.00      PROH    
ATOM   4388  CG  HSD H  18      57.236  64.389  85.752  1.00  2.46      PROH    
ATOM   4389  CE1 HSD H  18      58.542  64.462  87.560  1.00  1.98      PROH    
ATOM   4390  HE1 HSD H  18      59.491  64.415  88.094  1.00  0.00      PROH    
ATOM   4391  NE2 HSD H  18      57.491  65.203  87.836  1.00  1.80      PROH    
ATOM   4392  CD2 HSD H  18      56.631  65.073  86.747  1.00  1.98      PROH    
ATOM   4393  HD2 HSD H  18      55.651  65.529  86.687  1.00  0.00      PROH    
ATOM   4394  C   HSD H  18      58.296  65.032  83.151  1.00  2.04      PROH    
ATOM   4395  O   HSD H  18      59.100  64.086  82.983  1.00  1.52      PROH    
ATOM   4396  N   SER H  19      58.794  66.326  83.248  1.00  2.03      PROH    
ATOM   4397  HN  SER H  19      58.304  67.130  83.576  1.00  0.00      PROH    
ATOM   4398  CA  SER H  19      60.157  66.569  82.863  1.00  2.86      PROH    
ATOM   4399  HA  SER H  19      60.730  65.727  83.222  1.00  0.00      PROH    
ATOM   4400  CB  SER H  19      60.245  66.657  81.295  1.00  2.67      PROH    
ATOM   4401  HB1 SER H  19      59.779  67.561  80.849  1.00  0.00      PROH    
ATOM   4402  HB2 SER H  19      59.733  65.750  80.910  1.00  0.00      PROH    
ATOM   4403  OG  SER H  19      61.580  66.690  80.845  1.00  1.64      PROH    
ATOM   4404  HG1 SER H  19      61.957  65.836  81.068  1.00  0.00      PROH    
ATOM   4405  C   SER H  19      60.767  67.839  83.455  1.00  2.04      PROH    
ATOM   4406  O   SER H  19      60.058  68.664  83.942  1.00  1.52      PROH    
ATOM   4407  N   SER H  20      62.144  67.992  83.455  1.00  2.03      PROH    
ATOM   4408  HN  SER H  20      62.661  67.223  83.086  1.00  0.00      PROH    
ATOM   4409  CA  SER H  20      62.758  69.143  84.044  1.00  2.86      PROH    
ATOM   4410  HA  SER H  20      61.942  69.700  84.480  1.00  0.00      PROH    
ATOM   4411  CB  SER H  20      63.988  68.753  84.958  1.00  2.67      PROH    
ATOM   4412  HB1 SER H  20      64.841  68.574  84.270  1.00  0.00      PROH    
ATOM   4413  HB2 SER H  20      63.698  67.869  85.566  1.00  0.00      PROH    
ATOM   4414  OG  SER H  20      64.288  69.790  85.901  1.00  1.64      PROH    
ATOM   4415  HG1 SER H  20      64.985  70.307  85.491  1.00  0.00      PROH    
ATOM   4416  C   SER H  20      63.296  70.010  82.934  1.00  2.04      PROH    
ATOM   4417  O   SER H  20      63.708  71.142  83.227  1.00  1.52      PROH    
ATOM   4418  N   ASN H  21      63.352  69.484  81.635  1.00  2.03      PROH    
ATOM   4419  HN  ASN H  21      63.010  68.549  81.587  1.00  0.00      PROH    
ATOM   4420  CA  ASN H  21      63.803  70.108  80.455  1.00  2.86      PROH    
ATOM   4421  HA  ASN H  21      63.476  71.137  80.457  1.00  0.00      PROH    
ATOM   4422  CB  ASN H  21      65.364  70.190  80.304  1.00  2.67      PROH    
ATOM   4423  HB1 ASN H  21      65.800  69.169  80.331  1.00  0.00      PROH    
ATOM   4424  HB2 ASN H  21      65.793  70.745  81.166  1.00  0.00      PROH    
ATOM   4425  CG  ASN H  21      65.804  71.010  79.079  1.00  1.98      PROH    
ATOM   4426  OD1 ASN H  21      65.082  71.856  78.559  1.00  1.60      PROH    
ATOM   4427  ND2 ASN H  21      67.055  70.756  78.607  1.00  2.00      PROH    
ATOM   4428 HD21 ASN H  21      67.518  71.280  77.893  1.00  0.00      PROH    
ATOM   4429 HD22 ASN H  21      67.597  70.035  79.039  1.00  0.00      PROH    
ATOM   4430  C   ASN H  21      63.225  69.293  79.332  1.00  2.04      PROH    
ATOM   4431  O   ASN H  21      63.668  68.254  78.817  1.00  1.52      PROH    
ATOM   4432  N   ASN H  22      62.128  69.853  78.749  1.00  2.03      PROH    
ATOM   4433  HN  ASN H  22      61.643  70.641  79.122  1.00  0.00      PROH    
ATOM   4434  CA  ASN H  22      61.550  69.282  77.587  1.00  2.86      PROH    
ATOM   4435  HA  ASN H  22      61.890  68.261  77.495  1.00  0.00      PROH    
ATOM   4436  CB  ASN H  22      59.995  69.111  77.693  1.00  2.67      PROH    
ATOM   4437  HB1 ASN H  22      59.495  70.072  77.941  1.00  0.00      PROH    
ATOM   4438  HB2 ASN H  22      59.743  68.487  78.576  1.00  0.00      PROH    
ATOM   4439  CG  ASN H  22      59.444  68.409  76.469  1.00  1.98      PROH    
ATOM   4440  OD1 ASN H  22      59.915  67.400  75.912  1.00  1.60      PROH    
ATOM   4441  ND2 ASN H  22      58.329  69.029  75.914  1.00  2.00      PROH    
ATOM   4442 HD21 ASN H  22      58.107  68.711  74.992  1.00  0.00      PROH    
ATOM   4443 HD22 ASN H  22      57.853  69.644  76.542  1.00  0.00      PROH    
ATOM   4444  C   ASN H  22      62.033  69.961  76.369  1.00  2.04      PROH    
ATOM   4445  O   ASN H  22      61.332  70.774  75.820  1.00  1.52      PROH    
ATOM   4446  N   PHE H  23      63.176  69.513  75.804  1.00  2.03      PROH    
ATOM   4447  HN  PHE H  23      63.772  68.893  76.308  1.00  0.00      PROH    
ATOM   4448  CA  PHE H  23      63.723  69.992  74.543  1.00  2.86      PROH    
ATOM   4449  HA  PHE H  23      63.299  70.951  74.286  1.00  0.00      PROH    
ATOM   4450  CB  PHE H  23      65.255  70.038  74.723  1.00  2.67      PROH    
ATOM   4451  HB1 PHE H  23      65.716  69.028  74.700  1.00  0.00      PROH    
ATOM   4452  HB2 PHE H  23      65.399  70.427  75.754  1.00  0.00      PROH    
ATOM   4453  CG  PHE H  23      65.884  71.012  73.850  1.00  2.46      PROH    
ATOM   4454  CD1 PHE H  23      65.781  72.310  74.167  1.00  2.00      PROH    
ATOM   4455  HD1 PHE H  23      65.326  72.607  75.100  1.00  0.00      PROH    
ATOM   4456  CE1 PHE H  23      66.386  73.277  73.387  1.00  2.00      PROH    
ATOM   4457  HE1 PHE H  23      66.299  74.322  73.645  1.00  0.00      PROH    
ATOM   4458  CZ  PHE H  23      67.065  72.947  72.194  1.00  2.00      PROH    
ATOM   4459  HZ  PHE H  23      67.586  73.642  71.552  1.00  0.00      PROH    
ATOM   4460  CD2 PHE H  23      66.489  70.607  72.691  1.00  2.00      PROH    
ATOM   4461  HD2 PHE H  23      66.531  69.598  72.309  1.00  0.00      PROH    
ATOM   4462  CE2 PHE H  23      67.074  71.607  71.824  1.00  2.00      PROH    
ATOM   4463  HE2 PHE H  23      67.634  71.158  71.017  1.00  0.00      PROH    
ATOM   4464  C   PHE H  23      63.328  69.104  73.335  1.00  2.04      PROH    
ATOM   4465  O   PHE H  23      63.838  69.317  72.246  1.00  1.52      PROH    
ATOM   4466  N   GLY H  24      62.449  68.133  73.598  1.00  2.03      PROH    
ATOM   4467  HN  GLY H  24      61.952  68.044  74.457  1.00  0.00      PROH    
ATOM   4468  CA  GLY H  24      61.956  67.236  72.613  1.00  2.38      PROH    
ATOM   4469  HA1 GLY H  24      61.794  66.286  73.100  1.00  0.00      PROH    
ATOM   4470  HA2 GLY H  24      62.638  67.035  71.800  1.00  0.00      PROH    
ATOM   4471  C   GLY H  24      60.722  67.531  71.916  1.00  2.04      PROH    
ATOM   4472  O   GLY H  24      60.103  68.577  72.041  1.00  1.52      PROH    
ATOM   4473  N   ALA H  25      60.201  66.490  71.196  1.00  2.03      PROH    
ATOM   4474  HN  ALA H  25      60.693  65.636  71.047  1.00  0.00      PROH    
ATOM   4475  CA  ALA H  25      58.899  66.478  70.583  1.00  2.86      PROH    
ATOM   4476  HA  ALA H  25      58.526  67.487  70.491  1.00  0.00      PROH    
ATOM   4477  CB  ALA H  25      59.011  65.792  69.244  1.00  2.67      PROH    
ATOM   4478  HB1 ALA H  25      58.032  65.462  68.834  1.00  0.00      PROH    
ATOM   4479  HB2 ALA H  25      59.601  64.857  69.352  1.00  0.00      PROH    
ATOM   4480  HB3 ALA H  25      59.491  66.409  68.455  1.00  0.00      PROH    
ATOM   4481  C   ALA H  25      57.903  65.683  71.533  1.00  2.04      PROH    
ATOM   4482  O   ALA H  25      58.245  64.635  72.122  1.00  1.52      PROH    
ATOM   4483  N   ILE H  26      56.685  66.190  71.645  1.00  2.03      PROH    
ATOM   4484  HN  ILE H  26      56.434  67.108  71.349  1.00  0.00      PROH    
ATOM   4485  CA  ILE H  26      55.670  65.371  72.133  1.00  2.86      PROH    
ATOM   4486  HA  ILE H  26      56.008  64.347  72.184  1.00  0.00      PROH    
ATOM   4487  CB  ILE H  26      55.273  65.851  73.535  1.00  2.67      PROH    
ATOM   4488  HB  ILE H  26      55.070  66.932  73.375  1.00  0.00      PROH    
ATOM   4489  CG2 ILE H  26      54.001  65.075  73.953  1.00  2.46      PROH    
ATOM   4490 HG21 ILE H  26      54.305  64.007  73.954  1.00  0.00      PROH    
ATOM   4491 HG22 ILE H  26      53.178  65.213  73.219  1.00  0.00      PROH    
ATOM   4492 HG23 ILE H  26      53.665  65.324  74.982  1.00  0.00      PROH    
ATOM   4493  CG1 ILE H  26      56.432  65.755  74.512  1.00  2.46      PROH    
ATOM   4494 HG11 ILE H  26      57.402  66.131  74.124  1.00  0.00      PROH    
ATOM   4495 HG12 ILE H  26      56.582  64.710  74.858  1.00  0.00      PROH    
ATOM   4496  CD  ILE H  26      56.128  66.571  75.864  1.00  2.44      PROH    
ATOM   4497  HD1 ILE H  26      55.910  67.622  75.579  1.00  0.00      PROH    
ATOM   4498  HD2 ILE H  26      56.905  66.544  76.658  1.00  0.00      PROH    
ATOM   4499  HD3 ILE H  26      55.139  66.284  76.280  1.00  0.00      PROH    
ATOM   4500  C   ILE H  26      54.591  65.355  71.132  1.00  2.04      PROH    
ATOM   4501  O   ILE H  26      54.327  66.436  70.544  1.00  1.52      PROH    
ATOM   4502  N   LEU H  27      54.048  64.163  70.695  1.00  2.03      PROH    
ATOM   4503  HN  LEU H  27      54.454  63.351  71.106  1.00  0.00      PROH    
ATOM   4504  CA  LEU H  27      52.967  64.067  69.693  1.00  2.86      PROH    
ATOM   4505  HA  LEU H  27      52.556  65.018  69.389  1.00  0.00      PROH    
ATOM   4506  CB  LEU H  27      53.450  63.432  68.445  1.00  2.67      PROH    
ATOM   4507  HB1 LEU H  27      52.668  63.103  67.728  1.00  0.00      PROH    
ATOM   4508  HB2 LEU H  27      53.891  62.483  68.818  1.00  0.00      PROH    
ATOM   4509  CG  LEU H  27      54.484  64.279  67.623  1.00  2.46      PROH    
ATOM   4510  HG  LEU H  27      55.357  64.560  68.250  1.00  0.00      PROH    
ATOM   4511  CD1 LEU H  27      55.119  63.449  66.580  1.00  2.44      PROH    
ATOM   4512 HD11 LEU H  27      54.325  62.951  65.984  1.00  0.00      PROH    
ATOM   4513 HD12 LEU H  27      55.790  62.614  66.878  1.00  0.00      PROH    
ATOM   4514 HD13 LEU H  27      55.749  64.122  65.960  1.00  0.00      PROH    
ATOM   4515  CD2 LEU H  27      53.880  65.575  67.037  1.00  2.44      PROH    
ATOM   4516 HD21 LEU H  27      53.713  66.331  67.833  1.00  0.00      PROH    
ATOM   4517 HD22 LEU H  27      52.907  65.453  66.514  1.00  0.00      PROH    
ATOM   4518 HD23 LEU H  27      54.597  65.979  66.290  1.00  0.00      PROH    
ATOM   4519  C   LEU H  27      51.724  63.281  70.255  1.00  2.04      PROH    
ATOM   4520  O   LEU H  27      51.880  62.187  70.843  1.00  1.52      PROH    
ATOM   4521  N   SER H  28      50.602  64.020  70.118  1.00  2.03      PROH    
ATOM   4522  HN  SER H  28      50.580  64.913  69.675  1.00  0.00      PROH    
ATOM   4523  CA  SER H  28      49.380  63.345  70.373  1.00  2.86      PROH    
ATOM   4524  HA  SER H  28      49.465  62.353  70.791  1.00  0.00      PROH    
ATOM   4525  CB  SER H  28      48.622  64.032  71.505  1.00  2.67      PROH    
ATOM   4526  HB1 SER H  28      49.240  64.153  72.421  1.00  0.00      PROH    
ATOM   4527  HB2 SER H  28      47.709  63.454  71.763  1.00  0.00      PROH    
ATOM   4528  OG  SER H  28      48.223  65.395  71.131  1.00  1.64      PROH    
ATOM   4529  HG1 SER H  28      47.277  65.235  71.163  1.00  0.00      PROH    
ATOM   4530  C   SER H  28      48.527  63.232  69.162  1.00  2.04      PROH    
ATOM   4531  O   SER H  28      47.477  62.514  69.190  1.00  1.52      PROH    
ATOM   4532  N   SER H  29      48.888  63.999  68.127  1.00  2.03      PROH    
ATOM   4533  HN  SER H  29      49.769  64.444  67.989  1.00  0.00      PROH    
ATOM   4534  CA  SER H  29      48.391  63.790  66.791  1.00  2.86      PROH    
ATOM   4535  HA  SER H  29      47.368  63.444  66.754  1.00  0.00      PROH    
ATOM   4536  CB  SER H  29      48.320  65.056  66.001  1.00  2.67      PROH    
ATOM   4537  HB1 SER H  29      47.971  64.821  64.972  1.00  0.00      PROH    
ATOM   4538  HB2 SER H  29      49.314  65.552  65.999  1.00  0.00      PROH    
ATOM   4539  OG  SER H  29      47.340  65.865  66.637  1.00  1.64      PROH    
ATOM   4540  HG1 SER H  29      47.784  66.288  67.376  1.00  0.00      PROH    
ATOM   4541  C   SER H  29      49.161  62.827  65.935  1.00  2.04      PROH    
ATOM   4542  O   SER H  29      50.276  62.428  66.338  1.00  1.52      PROH    
ATOM   4543  N   THR H  30      48.639  62.392  64.739  1.00  2.03      PROH    
ATOM   4544  HN  THR H  30      47.770  62.825  64.509  1.00  0.00      PROH    
ATOM   4545  CA  THR H  30      49.312  61.458  63.842  1.00  2.86      PROH    
ATOM   4546  HA  THR H  30      49.721  60.740  64.537  1.00  0.00      PROH    
ATOM   4547  CB  THR H  30      48.431  60.787  62.753  1.00  2.67      PROH    
ATOM   4548  HB  THR H  30      49.120  60.126  62.185  1.00  0.00      PROH    
ATOM   4549  OG1 THR H  30      47.900  61.664  61.770  1.00  1.64      PROH    
ATOM   4550  HG1 THR H  30      48.550  62.308  61.480  1.00  0.00      PROH    
ATOM   4551  CG2 THR H  30      47.280  59.900  63.232  1.00  2.46      PROH    
ATOM   4552 HG21 THR H  30      47.596  59.229  64.060  1.00  0.00      PROH    
ATOM   4553 HG22 THR H  30      46.835  59.194  62.498  1.00  0.00      PROH    
ATOM   4554 HG23 THR H  30      46.468  60.560  63.604  1.00  0.00      PROH    
ATOM   4555  C   THR H  30      50.541  62.107  63.219  1.00  2.04      PROH    
ATOM   4556  O   THR H  30      50.534  63.279  62.912  1.00  1.52      PROH    
ATOM   4557  N   ASN H  31      51.492  61.251  62.856  1.00  2.03      PROH    
ATOM   4558  HN  ASN H  31      51.416  60.299  63.144  1.00  0.00      PROH    
ATOM   4559  CA  ASN H  31      52.764  61.640  62.181  1.00  2.86      PROH    
ATOM   4560  HA  ASN H  31      52.760  62.719  62.132  1.00  0.00      PROH    
ATOM   4561  CB  ASN H  31      53.992  61.494  63.049  1.00  2.67      PROH    
ATOM   4562  HB1 ASN H  31      54.032  60.514  63.571  1.00  0.00      PROH    
ATOM   4563  HB2 ASN H  31      53.930  62.170  63.928  1.00  0.00      PROH    
ATOM   4564  CG  ASN H  31      55.256  61.971  62.398  1.00  1.98      PROH    
ATOM   4565  OD1 ASN H  31      55.691  63.131  62.477  1.00  1.60      PROH    
ATOM   4566  ND2 ASN H  31      55.841  61.027  61.623  1.00  2.00      PROH    
ATOM   4567 HD21 ASN H  31      55.561  60.067  61.636  1.00  0.00      PROH    
ATOM   4568 HD22 ASN H  31      56.540  61.337  60.979  1.00  0.00      PROH    
ATOM   4569  C   ASN H  31      52.947  60.904  60.882  1.00  2.04      PROH    
ATOM   4570  O   ASN H  31      53.223  59.717  60.812  1.00  1.52      PROH    
ATOM   4571  N   VAL H  32      53.102  61.702  59.819  1.00  2.03      PROH    
ATOM   4572  HN  VAL H  32      53.158  62.676  60.024  1.00  0.00      PROH    
ATOM   4573  CA  VAL H  32      53.169  61.354  58.391  1.00  2.86      PROH    
ATOM   4574  HA  VAL H  32      53.085  60.284  58.268  1.00  0.00      PROH    
ATOM   4575  CB  VAL H  32      51.979  61.914  57.718  1.00  2.67      PROH    
ATOM   4576  HB  VAL H  32      51.705  62.916  58.111  1.00  0.00      PROH    
ATOM   4577  CG1 VAL H  32      52.127  61.996  56.180  1.00  2.46      PROH    
ATOM   4578 HG11 VAL H  32      52.737  62.891  55.932  1.00  0.00      PROH    
ATOM   4579 HG12 VAL H  32      51.136  62.087  55.687  1.00  0.00      PROH    
ATOM   4580 HG13 VAL H  32      52.628  61.076  55.809  1.00  0.00      PROH    
ATOM   4581  CG2 VAL H  32      50.750  61.005  57.915  1.00  2.46      PROH    
ATOM   4582 HG21 VAL H  32      50.754  60.660  58.971  1.00  0.00      PROH    
ATOM   4583 HG22 VAL H  32      50.808  60.149  57.210  1.00  0.00      PROH    
ATOM   4584 HG23 VAL H  32      49.788  61.501  57.661  1.00  0.00      PROH    
ATOM   4585  C   VAL H  32      54.551  61.865  57.896  1.00  2.04      PROH    
ATOM   4586  O   VAL H  32      54.766  63.085  57.851  1.00  1.52      PROH    
ATOM   4587  N   GLY H  33      55.352  61.039  57.262  1.00  2.03      PROH    
ATOM   4588  HN  GLY H  33      55.033  60.095  57.256  1.00  0.00      PROH    
ATOM   4589  CA  GLY H  33      56.636  61.324  56.641  1.00  2.38      PROH    
ATOM   4590  HA1 GLY H  33      56.500  62.154  55.964  1.00  0.00      PROH    
ATOM   4591  HA2 GLY H  33      56.982  60.442  56.121  1.00  0.00      PROH    
ATOM   4592  C   GLY H  33      57.722  61.978  57.475  1.00  2.04      PROH    
ATOM   4593  O   GLY H  33      57.577  62.163  58.732  1.00  1.52      PROH    
ATOM   4594  N   SER H  34      58.850  62.313  56.817  1.00  2.03      PROH    
ATOM   4595  HN  SER H  34      58.820  62.012  55.867  1.00  0.00      PROH    
ATOM   4596  CA  SER H  34      60.084  62.879  57.385  1.00  2.86      PROH    
ATOM   4597  HA  SER H  34      60.793  62.854  56.570  1.00  0.00      PROH    
ATOM   4598  CB  SER H  34      59.833  64.441  57.641  1.00  2.67      PROH    
ATOM   4599  HB1 SER H  34      59.252  64.427  58.588  1.00  0.00      PROH    
ATOM   4600  HB2 SER H  34      59.184  64.955  56.901  1.00  0.00      PROH    
ATOM   4601  OG  SER H  34      61.040  65.172  57.743  1.00  1.64      PROH    
ATOM   4602  HG1 SER H  34      61.619  64.990  56.999  1.00  0.00      PROH    
ATOM   4603  C   SER H  34      60.769  62.232  58.561  1.00  2.04      PROH    
ATOM   4604  O   SER H  34      60.352  61.111  58.963  1.00  1.52      PROH    
ATOM   4605  N   ASN H  35      61.895  62.857  59.093  1.00  2.03      PROH    
ATOM   4606  HN  ASN H  35      62.104  63.806  58.870  1.00  0.00      PROH    
ATOM   4607  CA  ASN H  35      62.810  62.120  59.988  1.00  2.86      PROH    
ATOM   4608  HA  ASN H  35      62.663  61.065  59.808  1.00  0.00      PROH    
ATOM   4609  CB  ASN H  35      64.334  62.409  59.679  1.00  2.67      PROH    
ATOM   4610  HB1 ASN H  35      64.885  61.833  60.452  1.00  0.00      PROH    
ATOM   4611  HB2 ASN H  35      64.410  63.500  59.875  1.00  0.00      PROH    
ATOM   4612  CG  ASN H  35      64.790  61.969  58.288  1.00  1.98      PROH    
ATOM   4613  OD1 ASN H  35      64.031  61.315  57.598  1.00  1.60      PROH    
ATOM   4614  ND2 ASN H  35      66.016  62.429  57.901  1.00  2.00      PROH    
ATOM   4615 HD21 ASN H  35      66.244  62.350  56.931  1.00  0.00      PROH    
ATOM   4616 HD22 ASN H  35      66.703  62.741  58.557  1.00  0.00      PROH    
ATOM   4617  C   ASN H  35      62.479  62.378  61.452  1.00  2.04      PROH    
ATOM   4618  O   ASN H  35      62.498  63.550  61.866  1.00  1.52      PROH    
ATOM   4619  N   THR H  36      62.204  61.356  62.260  1.00  2.03      PROH    
ATOM   4620  HN  THR H  36      62.376  60.411  61.993  1.00  0.00      PROH    
ATOM   4621  CA  THR H  36      61.814  61.500  63.625  1.00  2.86      PROH    
ATOM   4622  HA  THR H  36      61.662  62.538  63.881  1.00  0.00      PROH    
ATOM   4623  CB  THR H  36      60.589  60.734  63.954  1.00  2.67      PROH    
ATOM   4624  HB  THR H  36      60.658  59.745  63.453  1.00  0.00      PROH    
ATOM   4625  OG1 THR H  36      59.415  61.244  63.389  1.00  1.64      PROH    
ATOM   4626  HG1 THR H  36      59.430  60.749  62.567  1.00  0.00      PROH    
ATOM   4627  CG2 THR H  36      60.208  60.490  65.469  1.00  2.46      PROH    
ATOM   4628 HG21 THR H  36      59.439  59.714  65.674  1.00  0.00      PROH    
ATOM   4629 HG22 THR H  36      59.787  61.415  65.917  1.00  0.00      PROH    
ATOM   4630 HG23 THR H  36      61.097  60.257  66.092  1.00  0.00      PROH    
ATOM   4631  C   THR H  36      62.956  61.102  64.525  1.00  2.04      PROH    
ATOM   4632  O   THR H  36      63.557  60.054  64.256  1.00  1.52      PROH    
ATOM   4633  N   TYR H  37      63.364  61.972  65.443  1.00  2.03      PROH    
ATOM   4634  HN  TYR H  37      63.077  62.926  65.422  1.00  0.00      PROH    
ATOM   4635  CA  TYR H  37      64.600  61.801  66.130  1.00  2.86      PROH    
ATOM   4636  HA  TYR H  37      65.008  60.814  65.974  1.00  0.00      PROH    
ATOM   4637  CB  TYR H  37      65.703  62.903  65.951  1.00  2.67      PROH    
ATOM   4638  HB1 TYR H  37      66.612  62.793  66.582  1.00  0.00      PROH    
ATOM   4639  HB2 TYR H  37      65.216  63.883  66.142  1.00  0.00      PROH    
ATOM   4640  CG  TYR H  37      66.171  63.039  64.502  1.00  2.46      PROH    
ATOM   4641  CD1 TYR H  37      66.269  64.373  63.954  1.00  2.00      PROH    
ATOM   4642  HD1 TYR H  37      65.911  65.256  64.461  1.00  0.00      PROH    
ATOM   4643  CE1 TYR H  37      66.887  64.524  62.634  1.00  2.00      PROH    
ATOM   4644  HE1 TYR H  37      67.081  65.510  62.239  1.00  0.00      PROH    
ATOM   4645  CZ  TYR H  37      67.222  63.394  61.856  1.00  2.00      PROH    
ATOM   4646  OH  TYR H  37      67.762  63.485  60.542  1.00  1.85      PROH    
ATOM   4647  HH  TYR H  37      67.567  64.369  60.224  1.00  0.00      PROH    
ATOM   4648  CD2 TYR H  37      66.685  61.971  63.745  1.00  2.00      PROH    
ATOM   4649  HD2 TYR H  37      66.727  60.965  64.136  1.00  0.00      PROH    
ATOM   4650  CE2 TYR H  37      67.156  62.148  62.384  1.00  2.00      PROH    
ATOM   4651  HE2 TYR H  37      67.599  61.263  61.951  1.00  0.00      PROH    
ATOM   4652  C   TYR H  37      64.217  61.923  67.657  1.00  2.04      PROH    
ATOM   4653  O   TYR H  37      63.693  62.974  68.067  1.00  0.00      PROH    
ATOM   4654  NT  TYR H  37      64.398  60.866  68.465  1.00  0.00      PROH    
ATOM   4655  HT1 TYR H  37      64.276  60.948  69.455  1.00  0.00      PROH    
ATOM   4656  HT2 TYR H  37      64.643  59.981  68.071  1.00  0.00      PROH    
END
