# Supplementary material for: Amyloid Cross-Interactions through the Lens of Simulations: The Case of Aβ–IAPP
Source: J Phys Chem B. 2025 Oct 6;129(41):10721–38. doi: 10.1021/acs.jpcb.5c04536 (PMC12536406; doi:10.1021/acs.jpcb.5c04536)
Supplement: Supplementary file 3 [file jp5c04536_si_003.pdb]

REMARK    AUTHORS: Xenophontos X, Vlachou A, Hunt R, Tamamis P
ATOM      1  N   ASP A   1      43.360  68.059  48.445  1.00  2.03      PROA    
ATOM      2  HT1 ASP A   1      42.470  68.590  48.357  1.00  0.00      PROA    
ATOM      3  HT2 ASP A   1      44.002  68.539  47.782  1.00  0.00      PROA    
ATOM      4  HT3 ASP A   1      43.656  68.206  49.431  1.00  0.00      PROA    
ATOM      5  CA  ASP A   1      43.268  66.572  48.292  1.00  2.86      PROA    
ATOM      6  HA  ASP A   1      44.274  66.182  48.347  1.00  0.00      PROA    
ATOM      7  CB  ASP A   1      42.339  66.096  49.454  1.00  2.67      PROA    
ATOM      8  HB1 ASP A   1      42.036  65.036  49.313  1.00  0.00      PROA    
ATOM      9  HB2 ASP A   1      41.366  66.619  49.331  1.00  0.00      PROA    
ATOM     10  CG  ASP A   1      42.952  66.291  50.831  1.00  1.98      PROA    
ATOM     11  OD1 ASP A   1      42.430  65.689  51.813  1.00  1.40      PROA    
ATOM     12  OD2 ASP A   1      43.912  67.050  50.885  1.00  1.40      PROA    
ATOM     13  C   ASP A   1      42.855  66.122  46.895  1.00  2.04      PROA    
ATOM     14  O   ASP A   1      42.670  66.959  45.972  1.00  1.52      PROA    
ATOM     15  N   ALA A   2      42.526  64.814  46.660  1.00  2.03      PROA    
ATOM     16  HN  ALA A   2      42.543  64.149  47.402  1.00  0.00      PROA    
ATOM     17  CA  ALA A   2      42.171  64.203  45.400  1.00  2.86      PROA    
ATOM     18  HA  ALA A   2      42.457  64.955  44.679  1.00  0.00      PROA    
ATOM     19  CB  ALA A   2      43.032  62.956  45.356  1.00  2.67      PROA    
ATOM     20  HB1 ALA A   2      42.827  62.214  46.156  1.00  0.00      PROA    
ATOM     21  HB2 ALA A   2      44.112  63.200  45.444  1.00  0.00      PROA    
ATOM     22  HB3 ALA A   2      42.844  62.518  44.352  1.00  0.00      PROA    
ATOM     23  C   ALA A   2      40.726  64.003  45.091  1.00  2.04      PROA    
ATOM     24  O   ALA A   2      39.885  63.671  45.883  1.00  1.52      PROA    
ATOM     25  N   GLU A   3      40.438  64.275  43.823  1.00  2.03      PROA    
ATOM     26  HN  GLU A   3      41.154  64.643  43.235  1.00  0.00      PROA    
ATOM     27  CA  GLU A   3      39.144  64.021  43.295  1.00  2.86      PROA    
ATOM     28  HA  GLU A   3      38.617  63.260  43.852  1.00  0.00      PROA    
ATOM     29  CB  GLU A   3      38.306  65.289  43.179  1.00  2.67      PROA    
ATOM     30  HB1 GLU A   3      38.870  66.191  42.861  1.00  0.00      PROA    
ATOM     31  HB2 GLU A   3      38.009  65.555  44.216  1.00  0.00      PROA    
ATOM     32  CG  GLU A   3      37.020  65.086  42.348  1.00  2.77      PROA    
ATOM     33  HG1 GLU A   3      36.515  64.130  42.605  1.00  0.00      PROA    
ATOM     34  HG2 GLU A   3      37.317  65.075  41.278  1.00  0.00      PROA    
ATOM     35  CD  GLU A   3      36.105  66.232  42.579  1.00  1.98      PROA    
ATOM     36  OE1 GLU A   3      36.171  66.858  43.653  1.00  1.40      PROA    
ATOM     37  OE2 GLU A   3      35.220  66.551  41.710  1.00  1.40      PROA    
ATOM     38  C   GLU A   3      39.289  63.578  41.911  1.00  2.04      PROA    
ATOM     39  O   GLU A   3      39.739  64.373  41.046  1.00  1.52      PROA    
ATOM     40  N   PHE A   4      39.041  62.267  41.631  1.00  2.03      PROA    
ATOM     41  HN  PHE A   4      38.683  61.674  42.347  1.00  0.00      PROA    
ATOM     42  CA  PHE A   4      39.342  61.638  40.337  1.00  2.86      PROA    
ATOM     43  HA  PHE A   4      39.950  62.268  39.705  1.00  0.00      PROA    
ATOM     44  CB  PHE A   4      40.087  60.299  40.351  1.00  2.67      PROA    
ATOM     45  HB1 PHE A   4      40.455  60.096  39.323  1.00  0.00      PROA    
ATOM     46  HB2 PHE A   4      39.362  59.537  40.709  1.00  0.00      PROA    
ATOM     47  CG  PHE A   4      41.349  60.459  41.192  1.00  2.46      PROA    
ATOM     48  CD1 PHE A   4      42.572  60.758  40.638  1.00  2.00      PROA    
ATOM     49  HD1 PHE A   4      42.512  60.960  39.579  1.00  0.00      PROA    
ATOM     50  CE1 PHE A   4      43.737  60.873  41.358  1.00  2.00      PROA    
ATOM     51  HE1 PHE A   4      44.666  61.088  40.849  1.00  0.00      PROA    
ATOM     52  CZ  PHE A   4      43.703  60.366  42.631  1.00  2.00      PROA    
ATOM     53  HZ  PHE A   4      44.599  60.513  43.217  1.00  0.00      PROA    
ATOM     54  CD2 PHE A   4      41.246  60.148  42.566  1.00  2.00      PROA    
ATOM     55  HD2 PHE A   4      40.290  59.971  43.037  1.00  0.00      PROA    
ATOM     56  CE2 PHE A   4      42.425  60.140  43.334  1.00  2.00      PROA    
ATOM     57  HE2 PHE A   4      42.478  59.920  44.390  1.00  0.00      PROA    
ATOM     58  C   PHE A   4      38.066  61.494  39.643  1.00  2.04      PROA    
ATOM     59  O   PHE A   4      37.192  60.751  40.011  1.00  1.52      PROA    
ATOM     60  N   ARG A   5      37.801  62.327  38.631  1.00  2.03      PROA    
ATOM     61  HN  ARG A   5      38.513  62.973  38.370  1.00  0.00      PROA    
ATOM     62  CA  ARG A   5      36.584  62.239  37.832  1.00  2.86      PROA    
ATOM     63  HA  ARG A   5      35.721  62.027  38.445  1.00  0.00      PROA    
ATOM     64  CB  ARG A   5      36.354  63.662  37.172  1.00  2.67      PROA    
ATOM     65  HB1 ARG A   5      35.863  63.774  36.182  1.00  0.00      PROA    
ATOM     66  HB2 ARG A   5      37.380  64.082  37.096  1.00  0.00      PROA    
ATOM     67  CG  ARG A   5      35.651  64.585  38.205  1.00  2.46      PROA    
ATOM     68  HG1 ARG A   5      35.686  65.638  37.855  1.00  0.00      PROA    
ATOM     69  HG2 ARG A   5      36.255  64.639  39.136  1.00  0.00      PROA    
ATOM     70  CD  ARG A   5      34.167  64.266  38.512  1.00  2.44      PROA    
ATOM     71  HD1 ARG A   5      33.968  63.197  38.741  1.00  0.00      PROA    
ATOM     72  HD2 ARG A   5      33.502  64.463  37.644  1.00  0.00      PROA    
ATOM     73  NE  ARG A   5      33.849  65.030  39.747  1.00  1.70      PROA    
ATOM     74  HE  ARG A   5      34.533  65.476  40.324  1.00  0.00      PROA    
ATOM     75  CZ  ARG A   5      32.629  65.325  40.061  1.00  2.20      PROA    
ATOM     76  NH1 ARG A   5      32.583  66.180  41.073  1.00  1.70      PROA    
ATOM     77 HH11 ARG A   5      31.716  66.498  41.457  1.00  0.00      PROA    
ATOM     78 HH12 ARG A   5      33.392  66.257  41.656  1.00  0.00      PROA    
ATOM     79  NH2 ARG A   5      31.509  64.939  39.452  1.00  1.70      PROA    
ATOM     80 HH21 ARG A   5      31.552  64.186  38.795  1.00  0.00      PROA    
ATOM     81 HH22 ARG A   5      30.611  64.969  39.891  1.00  0.00      PROA    
ATOM     82  C   ARG A   5      36.644  61.249  36.648  1.00  2.04      PROA    
ATOM     83  O   ARG A   5      37.477  61.201  35.801  1.00  1.52      PROA    
ATOM     84  N   HSD A   6      35.587  60.397  36.672  1.00  2.03      PROA    
ATOM     85  HN  HSD A   6      34.920  60.278  37.404  1.00  0.00      PROA    
ATOM     86  CA  HSD A   6      35.415  59.447  35.566  1.00  2.86      PROA    
ATOM     87  HA  HSD A   6      36.073  59.675  34.740  1.00  0.00      PROA    
ATOM     88  CB  HSD A   6      35.723  57.998  36.108  1.00  2.67      PROA    
ATOM     89  HB1 HSD A   6      35.519  57.162  35.405  1.00  0.00      PROA    
ATOM     90  HB2 HSD A   6      35.272  57.868  37.115  1.00  0.00      PROA    
ATOM     91  ND1 HSD A   6      38.104  57.698  35.433  1.00  1.90      PROA    
ATOM     92  HD1 HSD A   6      37.805  57.438  34.515  1.00  0.00      PROA    
ATOM     93  CG  HSD A   6      37.171  57.886  36.448  1.00  2.46      PROA    
ATOM     94  CE1 HSD A   6      39.289  57.446  36.004  1.00  1.98      PROA    
ATOM     95  HE1 HSD A   6      40.178  57.266  35.399  1.00  0.00      PROA    
ATOM     96  NE2 HSD A   6      39.184  57.538  37.356  1.00  1.80      PROA    
ATOM     97  CD2 HSD A   6      37.879  57.761  37.633  1.00  1.98      PROA    
ATOM     98  HD2 HSD A   6      37.632  57.849  38.683  1.00  0.00      PROA    
ATOM     99  C   HSD A   6      34.018  59.435  35.067  1.00  2.04      PROA    
ATOM    100  O   HSD A   6      33.006  59.692  35.721  1.00  1.52      PROA    
ATOM    101  N   ASP A   7      33.913  59.044  33.784  1.00  2.03      PROA    
ATOM    102  HN  ASP A   7      34.771  58.720  33.395  1.00  0.00      PROA    
ATOM    103  CA  ASP A   7      32.763  58.970  32.898  1.00  2.86      PROA    
ATOM    104  HA  ASP A   7      31.960  58.911  33.618  1.00  0.00      PROA    
ATOM    105  CB  ASP A   7      32.609  60.224  32.020  1.00  2.67      PROA    
ATOM    106  HB1 ASP A   7      32.694  61.166  32.604  1.00  0.00      PROA    
ATOM    107  HB2 ASP A   7      31.708  60.100  31.383  1.00  0.00      PROA    
ATOM    108  CG  ASP A   7      33.758  60.490  31.009  1.00  1.98      PROA    
ATOM    109  OD1 ASP A   7      33.441  60.604  29.805  1.00  1.40      PROA    
ATOM    110  OD2 ASP A   7      34.938  60.496  31.436  1.00  1.40      PROA    
ATOM    111  C   ASP A   7      32.611  57.697  32.112  1.00  2.04      PROA    
ATOM    112  O   ASP A   7      33.475  57.232  31.376  1.00  1.52      PROA    
ATOM    113  N   SER A   8      31.504  57.076  32.171  1.00  2.03      PROA    
ATOM    114  HN  SER A   8      30.743  57.380  32.738  1.00  0.00      PROA    
ATOM    115  CA  SER A   8      31.310  55.843  31.418  1.00  2.86      PROA    
ATOM    116  HA  SER A   8      31.974  55.752  30.572  1.00  0.00      PROA    
ATOM    117  CB  SER A   8      31.487  54.579  32.336  1.00  2.67      PROA    
ATOM    118  HB1 SER A   8      30.684  54.510  33.102  1.00  0.00      PROA    
ATOM    119  HB2 SER A   8      32.432  54.774  32.886  1.00  0.00      PROA    
ATOM    120  OG  SER A   8      31.416  53.391  31.602  1.00  1.64      PROA    
ATOM    121  HG1 SER A   8      30.539  53.015  31.707  1.00  0.00      PROA    
ATOM    122  C   SER A   8      29.929  55.722  30.881  1.00  2.04      PROA    
ATOM    123  O   SER A   8      29.026  56.181  31.573  1.00  1.52      PROA    
ATOM    124  N   GLY A   9      29.680  55.191  29.736  1.00  2.03      PROA    
ATOM    125  HN  GLY A   9      30.474  54.888  29.215  1.00  0.00      PROA    
ATOM    126  CA  GLY A   9      28.357  54.932  29.233  1.00  2.38      PROA    
ATOM    127  HA1 GLY A   9      28.277  55.379  28.253  1.00  0.00      PROA    
ATOM    128  HA2 GLY A   9      27.609  55.207  29.962  1.00  0.00      PROA    
ATOM    129  C   GLY A   9      27.971  53.526  28.993  1.00  2.04      PROA    
ATOM    130  O   GLY A   9      26.852  53.172  29.194  1.00  1.52      PROA    
ATOM    131  N   TYR A  10      28.974  52.658  28.646  1.00  2.03      PROA    
ATOM    132  HN  TYR A  10      29.918  52.933  28.483  1.00  0.00      PROA    
ATOM    133  CA  TYR A  10      28.685  51.274  28.325  1.00  2.86      PROA    
ATOM    134  HA  TYR A  10      27.900  51.068  29.037  1.00  0.00      PROA    
ATOM    135  CB  TYR A  10      28.199  51.132  26.842  1.00  2.67      PROA    
ATOM    136  HB1 TYR A  10      29.161  51.290  26.308  1.00  0.00      PROA    
ATOM    137  HB2 TYR A  10      27.585  51.988  26.489  1.00  0.00      PROA    
ATOM    138  CG  TYR A  10      27.706  49.766  26.408  1.00  2.46      PROA    
ATOM    139  CD1 TYR A  10      28.478  48.644  26.208  1.00  2.00      PROA    
ATOM    140  HD1 TYR A  10      29.552  48.632  26.324  1.00  0.00      PROA    
ATOM    141  CE1 TYR A  10      27.846  47.439  25.876  1.00  2.00      PROA    
ATOM    142  HE1 TYR A  10      28.477  46.583  25.687  1.00  0.00      PROA    
ATOM    143  CZ  TYR A  10      26.451  47.365  25.671  1.00  2.00      PROA    
ATOM    144  OH  TYR A  10      25.899  46.090  25.433  1.00  1.85      PROA    
ATOM    145  HH  TYR A  10      26.621  45.459  25.414  1.00  0.00      PROA    
ATOM    146  CD2 TYR A  10      26.344  49.701  26.230  1.00  2.00      PROA    
ATOM    147  HD2 TYR A  10      25.756  50.584  26.428  1.00  0.00      PROA    
ATOM    148  CE2 TYR A  10      25.645  48.487  25.922  1.00  2.00      PROA    
ATOM    149  HE2 TYR A  10      24.567  48.552  25.939  1.00  0.00      PROA    
ATOM    150  C   TYR A  10      29.807  50.430  28.816  1.00  2.04      PROA    
ATOM    151  O   TYR A  10      30.857  50.279  28.195  1.00  1.52      PROA    
ATOM    152  N   GLU A  11      29.714  49.763  29.977  1.00  2.03      PROA    
ATOM    153  HN  GLU A  11      28.844  49.806  30.462  1.00  0.00      PROA    
ATOM    154  CA  GLU A  11      30.714  48.777  30.339  1.00  2.86      PROA    
ATOM    155  HA  GLU A  11      31.495  48.681  29.599  1.00  0.00      PROA    
ATOM    156  CB  GLU A  11      31.469  49.234  31.603  1.00  2.67      PROA    
ATOM    157  HB1 GLU A  11      30.820  49.115  32.497  1.00  0.00      PROA    
ATOM    158  HB2 GLU A  11      31.580  50.333  31.492  1.00  0.00      PROA    
ATOM    159  CG  GLU A  11      32.771  48.417  31.745  1.00  2.77      PROA    
ATOM    160  HG1 GLU A  11      33.390  48.471  30.824  1.00  0.00      PROA    
ATOM    161  HG2 GLU A  11      32.543  47.333  31.663  1.00  0.00      PROA    
ATOM    162  CD  GLU A  11      33.445  48.717  33.091  1.00  1.98      PROA    
ATOM    163  OE1 GLU A  11      32.742  48.908  34.107  1.00  1.40      PROA    
ATOM    164  OE2 GLU A  11      34.689  48.798  33.137  1.00  1.40      PROA    
ATOM    165  C   GLU A  11      30.102  47.413  30.554  1.00  2.04      PROA    
ATOM    166  O   GLU A  11      29.469  47.122  31.588  1.00  1.52      PROA    
ATOM    167  N   VAL A  12      30.419  46.528  29.677  1.00  2.03      PROA    
ATOM    168  HN  VAL A  12      30.995  46.724  28.887  1.00  0.00      PROA    
ATOM    169  CA  VAL A  12      30.000  45.098  29.734  1.00  2.86      PROA    
ATOM    170  HA  VAL A  12      29.335  45.015  30.581  1.00  0.00      PROA    
ATOM    171  CB  VAL A  12      29.400  44.589  28.330  1.00  2.67      PROA    
ATOM    172  HB  VAL A  12      30.070  45.045  27.570  1.00  0.00      PROA    
ATOM    173  CG1 VAL A  12      29.376  43.048  28.287  1.00  2.46      PROA    
ATOM    174 HG11 VAL A  12      28.628  42.626  28.992  1.00  0.00      PROA    
ATOM    175 HG12 VAL A  12      30.324  42.535  28.557  1.00  0.00      PROA    
ATOM    176 HG13 VAL A  12      29.118  42.696  27.265  1.00  0.00      PROA    
ATOM    177  CG2 VAL A  12      28.021  45.225  28.253  1.00  2.46      PROA    
ATOM    178 HG21 VAL A  12      28.116  46.332  28.252  1.00  0.00      PROA    
ATOM    179 HG22 VAL A  12      27.324  45.032  29.097  1.00  0.00      PROA    
ATOM    180 HG23 VAL A  12      27.373  44.944  27.396  1.00  0.00      PROA    
ATOM    181  C   VAL A  12      31.215  44.352  30.142  1.00  2.04      PROA    
ATOM    182  O   VAL A  12      32.295  44.529  29.553  1.00  1.52      PROA    
ATOM    183  N   HSD A  13      31.267  43.563  31.175  1.00  2.03      PROA    
ATOM    184  HN  HSD A  13      30.371  43.407  31.585  1.00  0.00      PROA    
ATOM    185  CA  HSD A  13      32.392  43.003  31.887  1.00  2.86      PROA    
ATOM    186  HA  HSD A  13      33.289  43.158  31.305  1.00  0.00      PROA    
ATOM    187  CB  HSD A  13      32.651  43.767  33.214  1.00  2.67      PROA    
ATOM    188  HB1 HSD A  13      31.710  43.772  33.805  1.00  0.00      PROA    
ATOM    189  HB2 HSD A  13      32.901  44.789  32.858  1.00  0.00      PROA    
ATOM    190  ND1 HSD A  13      33.747  41.950  34.785  1.00  1.90      PROA    
ATOM    191  HD1 HSD A  13      33.050  41.234  34.790  1.00  0.00      PROA    
ATOM    192  CG  HSD A  13      33.751  43.123  34.046  1.00  2.46      PROA    
ATOM    193  CE1 HSD A  13      34.964  41.924  35.335  1.00  1.98      PROA    
ATOM    194  HE1 HSD A  13      35.236  41.191  36.094  1.00  0.00      PROA    
ATOM    195  NE2 HSD A  13      35.745  42.977  35.085  1.00  1.80      PROA    
ATOM    196  CD2 HSD A  13      34.941  43.787  34.275  1.00  1.98      PROA    
ATOM    197  HD2 HSD A  13      35.375  44.711  33.913  1.00  0.00      PROA    
ATOM    198  C   HSD A  13      32.187  41.547  32.157  1.00  2.04      PROA    
ATOM    199  O   HSD A  13      31.316  41.227  32.962  1.00  1.52      PROA    
ATOM    200  N   HSD A  14      33.100  40.668  31.628  1.00  2.03      PROA    
ATOM    201  HN  HSD A  14      33.906  41.040  31.174  1.00  0.00      PROA    
ATOM    202  CA  HSD A  14      33.108  39.241  31.828  1.00  2.86      PROA    
ATOM    203  HA  HSD A  14      32.516  38.954  32.685  1.00  0.00      PROA    
ATOM    204  CB  HSD A  14      32.502  38.423  30.567  1.00  2.67      PROA    
ATOM    205  HB1 HSD A  14      32.565  37.331  30.762  1.00  0.00      PROA    
ATOM    206  HB2 HSD A  14      33.100  38.711  29.676  1.00  0.00      PROA    
ATOM    207  ND1 HSD A  14      30.042  37.732  30.249  1.00  1.90      PROA    
ATOM    208  HD1 HSD A  14      30.159  36.766  30.478  1.00  0.00      PROA    
ATOM    209  CG  HSD A  14      31.079  38.668  30.265  1.00  2.46      PROA    
ATOM    210  CE1 HSD A  14      28.911  38.340  29.877  1.00  1.98      PROA    
ATOM    211  HE1 HSD A  14      27.993  37.758  29.792  1.00  0.00      PROA    
ATOM    212  NE2 HSD A  14      29.098  39.622  29.691  1.00  1.80      PROA    
ATOM    213  CD2 HSD A  14      30.475  39.812  29.951  1.00  1.98      PROA    
ATOM    214  HD2 HSD A  14      30.670  40.877  29.955  1.00  0.00      PROA    
ATOM    215  C   HSD A  14      34.496  38.772  32.054  1.00  2.04      PROA    
ATOM    216  O   HSD A  14      35.447  39.233  31.464  1.00  1.52      PROA    
ATOM    217  N   GLN A  15      34.576  37.910  33.096  1.00  2.03      PROA    
ATOM    218  HN  GLN A  15      33.795  37.710  33.683  1.00  0.00      PROA    
ATOM    219  CA  GLN A  15      35.897  37.588  33.583  1.00  2.86      PROA    
ATOM    220  HA  GLN A  15      36.533  37.524  32.712  1.00  0.00      PROA    
ATOM    221  CB  GLN A  15      36.444  38.669  34.572  1.00  2.67      PROA    
ATOM    222  HB1 GLN A  15      35.727  38.724  35.419  1.00  0.00      PROA    
ATOM    223  HB2 GLN A  15      36.365  39.655  34.065  1.00  0.00      PROA    
ATOM    224  CG  GLN A  15      37.886  38.419  35.061  1.00  2.46      PROA    
ATOM    225  HG1 GLN A  15      37.853  37.537  35.736  1.00  0.00      PROA    
ATOM    226  HG2 GLN A  15      38.287  39.248  35.682  1.00  0.00      PROA    
ATOM    227  CD  GLN A  15      38.750  38.162  33.868  1.00  1.98      PROA    
ATOM    228  OE1 GLN A  15      38.952  37.047  33.460  1.00  1.60      PROA    
ATOM    229  NE2 GLN A  15      39.129  39.287  33.204  1.00  2.00      PROA    
ATOM    230 HE21 GLN A  15      39.584  39.126  32.328  1.00  0.00      PROA    
ATOM    231 HE22 GLN A  15      38.771  40.190  33.441  1.00  0.00      PROA    
ATOM    232  C   GLN A  15      35.824  36.282  34.290  1.00  2.04      PROA    
ATOM    233  O   GLN A  15      34.854  35.914  34.897  1.00  1.52      PROA    
ATOM    234  N   LYS A  16      36.924  35.462  34.372  1.00  2.03      PROA    
ATOM    235  HN  LYS A  16      37.750  35.750  33.894  1.00  0.00      PROA    
ATOM    236  CA  LYS A  16      37.101  34.478  35.494  1.00  2.86      PROA    
ATOM    237  HA  LYS A  16      36.433  34.731  36.304  1.00  0.00      PROA    
ATOM    238  CB  LYS A  16      36.912  33.045  35.118  1.00  2.67      PROA    
ATOM    239  HB1 LYS A  16      35.933  32.926  34.606  1.00  0.00      PROA    
ATOM    240  HB2 LYS A  16      36.840  32.442  36.048  1.00  0.00      PROA    
ATOM    241  CG  LYS A  16      37.973  32.378  34.209  1.00  2.46      PROA    
ATOM    242  HG1 LYS A  16      38.940  32.141  34.703  1.00  0.00      PROA    
ATOM    243  HG2 LYS A  16      38.283  33.082  33.407  1.00  0.00      PROA    
ATOM    244  CD  LYS A  16      37.415  31.216  33.514  1.00  2.44      PROA    
ATOM    245  HD1 LYS A  16      36.461  31.305  32.952  1.00  0.00      PROA    
ATOM    246  HD2 LYS A  16      37.298  30.345  34.194  1.00  0.00      PROA    
ATOM    247  CE  LYS A  16      38.316  30.645  32.354  1.00  2.80      PROA    
ATOM    248  HE1 LYS A  16      37.879  29.737  31.887  1.00  0.00      PROA    
ATOM    249  HE2 LYS A  16      39.222  30.207  32.825  1.00  0.00      PROA    
ATOM    250  NZ  LYS A  16      38.668  31.590  31.238  1.00  1.80      PROA    
ATOM    251  HZ1 LYS A  16      39.222  31.127  30.490  1.00  0.00      PROA    
ATOM    252  HZ2 LYS A  16      39.194  32.396  31.633  1.00  0.00      PROA    
ATOM    253  HZ3 LYS A  16      37.824  32.055  30.848  1.00  0.00      PROA    
ATOM    254  C   LYS A  16      38.522  34.752  36.053  1.00  2.04      PROA    
ATOM    255  O   LYS A  16      39.430  34.749  35.218  1.00  1.52      PROA    
ATOM    256  N   LEU A  17      38.672  34.744  37.351  1.00  2.03      PROA    
ATOM    257  HN  LEU A  17      37.956  34.730  38.046  1.00  0.00      PROA    
ATOM    258  CA  LEU A  17      40.011  34.804  37.968  1.00  2.86      PROA    
ATOM    259  HA  LEU A  17      40.810  34.856  37.243  1.00  0.00      PROA    
ATOM    260  CB  LEU A  17      40.152  36.028  38.881  1.00  2.67      PROA    
ATOM    261  HB1 LEU A  17      41.097  36.107  39.460  1.00  0.00      PROA    
ATOM    262  HB2 LEU A  17      39.376  36.004  39.675  1.00  0.00      PROA    
ATOM    263  CG  LEU A  17      39.945  37.349  38.142  1.00  2.46      PROA    
ATOM    264  HG  LEU A  17      38.973  37.423  37.608  1.00  0.00      PROA    
ATOM    265  CD1 LEU A  17      39.901  38.645  39.122  1.00  2.44      PROA    
ATOM    266 HD11 LEU A  17      40.869  38.616  39.666  1.00  0.00      PROA    
ATOM    267 HD12 LEU A  17      39.051  38.530  39.829  1.00  0.00      PROA    
ATOM    268 HD13 LEU A  17      39.645  39.544  38.521  1.00  0.00      PROA    
ATOM    269  CD2 LEU A  17      41.041  37.497  37.086  1.00  2.44      PROA    
ATOM    270 HD21 LEU A  17      41.201  36.716  36.312  1.00  0.00      PROA    
ATOM    271 HD22 LEU A  17      42.004  37.580  37.634  1.00  0.00      PROA    
ATOM    272 HD23 LEU A  17      40.747  38.444  36.586  1.00  0.00      PROA    
ATOM    273  C   LEU A  17      40.300  33.562  38.857  1.00  2.04      PROA    
ATOM    274  O   LEU A  17      39.508  33.195  39.753  1.00  1.52      PROA    
ATOM    275  N   VAL A  18      41.493  32.956  38.725  1.00  2.03      PROA    
ATOM    276  HN  VAL A  18      42.105  33.219  37.983  1.00  0.00      PROA    
ATOM    277  CA  VAL A  18      41.889  31.751  39.494  1.00  2.86      PROA    
ATOM    278  HA  VAL A  18      41.239  31.626  40.348  1.00  0.00      PROA    
ATOM    279  CB  VAL A  18      41.753  30.425  38.724  1.00  2.67      PROA    
ATOM    280  HB  VAL A  18      40.654  30.305  38.616  1.00  0.00      PROA    
ATOM    281  CG1 VAL A  18      42.508  30.405  37.400  1.00  2.46      PROA    
ATOM    282 HG11 VAL A  18      43.601  30.580  37.498  1.00  0.00      PROA    
ATOM    283 HG12 VAL A  18      42.134  31.150  36.666  1.00  0.00      PROA    
ATOM    284 HG13 VAL A  18      42.336  29.448  36.863  1.00  0.00      PROA    
ATOM    285  CG2 VAL A  18      42.146  29.169  39.532  1.00  2.46      PROA    
ATOM    286 HG21 VAL A  18      41.906  28.218  39.010  1.00  0.00      PROA    
ATOM    287 HG22 VAL A  18      41.631  29.159  40.516  1.00  0.00      PROA    
ATOM    288 HG23 VAL A  18      43.225  29.219  39.792  1.00  0.00      PROA    
ATOM    289  C   VAL A  18      43.289  31.983  40.022  1.00  2.04      PROA    
ATOM    290  O   VAL A  18      44.157  32.530  39.282  1.00  1.52      PROA    
ATOM    291  N   PHE A  19      43.543  31.686  41.341  1.00  2.03      PROA    
ATOM    292  HN  PHE A  19      42.728  31.469  41.874  1.00  0.00      PROA    
ATOM    293  CA  PHE A  19      44.748  31.798  41.934  1.00  2.86      PROA    
ATOM    294  HA  PHE A  19      45.508  32.132  41.243  1.00  0.00      PROA    
ATOM    295  CB  PHE A  19      44.677  32.997  42.954  1.00  2.67      PROA    
ATOM    296  HB1 PHE A  19      43.736  32.903  43.537  1.00  0.00      PROA    
ATOM    297  HB2 PHE A  19      44.761  33.938  42.370  1.00  0.00      PROA    
ATOM    298  CG  PHE A  19      45.880  33.020  43.919  1.00  2.46      PROA    
ATOM    299  CD1 PHE A  19      45.629  32.226  45.091  1.00  2.00      PROA    
ATOM    300  HD1 PHE A  19      44.733  31.667  45.319  1.00  0.00      PROA    
ATOM    301  CE1 PHE A  19      46.701  31.939  45.975  1.00  2.00      PROA    
ATOM    302  HE1 PHE A  19      46.648  31.239  46.796  1.00  0.00      PROA    
ATOM    303  CZ  PHE A  19      47.856  32.710  45.929  1.00  2.00      PROA    
ATOM    304  HZ  PHE A  19      48.645  32.614  46.659  1.00  0.00      PROA    
ATOM    305  CD2 PHE A  19      47.100  33.695  43.770  1.00  2.00      PROA    
ATOM    306  HD2 PHE A  19      47.239  34.389  42.954  1.00  0.00      PROA    
ATOM    307  CE2 PHE A  19      48.056  33.591  44.825  1.00  2.00      PROA    
ATOM    308  HE2 PHE A  19      48.863  34.300  44.940  1.00  0.00      PROA    
ATOM    309  C   PHE A  19      45.183  30.401  42.522  1.00  2.04      PROA    
ATOM    310  O   PHE A  19      44.383  29.663  43.163  1.00  1.52      PROA    
ATOM    311  N   PHE A  20      46.378  30.009  42.270  1.00  2.03      PROA    
ATOM    312  HN  PHE A  20      47.044  30.597  41.820  1.00  0.00      PROA    
ATOM    313  CA  PHE A  20      46.890  28.737  42.812  1.00  2.86      PROA    
ATOM    314  HA  PHE A  20      46.115  28.236  43.373  1.00  0.00      PROA    
ATOM    315  CB  PHE A  20      47.320  27.748  41.797  1.00  2.67      PROA    
ATOM    316  HB1 PHE A  20      47.700  26.752  42.111  1.00  0.00      PROA    
ATOM    317  HB2 PHE A  20      48.162  28.261  41.286  1.00  0.00      PROA    
ATOM    318  CG  PHE A  20      46.274  27.544  40.680  1.00  2.46      PROA    
ATOM    319  CD1 PHE A  20      45.231  26.571  40.906  1.00  2.00      PROA    
ATOM    320  HD1 PHE A  20      45.215  25.939  41.781  1.00  0.00      PROA    
ATOM    321  CE1 PHE A  20      44.268  26.343  39.815  1.00  2.00      PROA    
ATOM    322  HE1 PHE A  20      43.535  25.567  39.979  1.00  0.00      PROA    
ATOM    323  CZ  PHE A  20      44.353  27.051  38.616  1.00  2.00      PROA    
ATOM    324  HZ  PHE A  20      43.675  26.969  37.779  1.00  0.00      PROA    
ATOM    325  CD2 PHE A  20      46.297  28.251  39.439  1.00  2.00      PROA    
ATOM    326  HD2 PHE A  20      47.076  28.991  39.334  1.00  0.00      PROA    
ATOM    327  CE2 PHE A  20      45.323  28.023  38.460  1.00  2.00      PROA    
ATOM    328  HE2 PHE A  20      45.391  28.581  37.538  1.00  0.00      PROA    
ATOM    329  C   PHE A  20      48.051  29.052  43.806  1.00  2.04      PROA    
ATOM    330  O   PHE A  20      48.945  29.901  43.562  1.00  1.52      PROA    
ATOM    331  N   ALA A  21      47.980  28.367  44.961  1.00  2.03      PROA    
ATOM    332  HN  ALA A  21      47.049  28.194  45.274  1.00  0.00      PROA    
ATOM    333  CA  ALA A  21      49.048  28.199  45.879  1.00  2.86      PROA    
ATOM    334  HA  ALA A  21      49.981  28.463  45.402  1.00  0.00      PROA    
ATOM    335  CB  ALA A  21      48.902  29.181  47.123  1.00  2.67      PROA    
ATOM    336  HB1 ALA A  21      48.788  30.251  46.848  1.00  0.00      PROA    
ATOM    337  HB2 ALA A  21      49.835  29.129  47.724  1.00  0.00      PROA    
ATOM    338  HB3 ALA A  21      48.096  28.993  47.865  1.00  0.00      PROA    
ATOM    339  C   ALA A  21      49.196  26.695  46.237  1.00  2.04      PROA    
ATOM    340  O   ALA A  21      48.127  26.079  46.494  1.00  1.52      PROA    
ATOM    341  N   GLU A  22      50.451  26.155  46.056  1.00  2.03      PROA    
ATOM    342  HN  GLU A  22      51.204  26.736  45.759  1.00  0.00      PROA    
ATOM    343  CA  GLU A  22      50.687  24.728  46.171  1.00  2.86      PROA    
ATOM    344  HA  GLU A  22      49.867  24.251  46.687  1.00  0.00      PROA    
ATOM    345  CB  GLU A  22      50.675  24.131  44.714  1.00  2.67      PROA    
ATOM    346  HB1 GLU A  22      51.462  24.721  44.198  1.00  0.00      PROA    
ATOM    347  HB2 GLU A  22      49.734  24.422  44.201  1.00  0.00      PROA    
ATOM    348  CG  GLU A  22      50.833  22.584  44.555  1.00  2.77      PROA    
ATOM    349  HG1 GLU A  22      50.063  22.164  45.238  1.00  0.00      PROA    
ATOM    350  HG2 GLU A  22      51.862  22.299  44.860  1.00  0.00      PROA    
ATOM    351  CD  GLU A  22      50.531  22.227  43.106  1.00  1.98      PROA    
ATOM    352  OE1 GLU A  22      51.384  22.547  42.216  1.00  1.40      PROA    
ATOM    353  OE2 GLU A  22      49.376  21.833  42.800  1.00  1.40      PROA    
ATOM    354  C   GLU A  22      51.965  24.412  46.904  1.00  2.04      PROA    
ATOM    355  O   GLU A  22      53.020  24.883  46.561  1.00  1.52      PROA    
ATOM    356  N   ASP A  23      51.819  23.635  48.019  1.00  2.03      PROA    
ATOM    357  HN  ASP A  23      50.887  23.515  48.353  1.00  0.00      PROA    
ATOM    358  CA  ASP A  23      52.942  23.036  48.712  1.00  2.86      PROA    
ATOM    359  HA  ASP A  23      52.491  22.298  49.359  1.00  0.00      PROA    
ATOM    360  CB  ASP A  23      53.805  22.151  47.679  1.00  2.67      PROA    
ATOM    361  HB1 ASP A  23      54.524  22.766  47.096  1.00  0.00      PROA    
ATOM    362  HB2 ASP A  23      53.225  21.667  46.864  1.00  0.00      PROA    
ATOM    363  CG  ASP A  23      54.595  20.994  48.342  1.00  1.98      PROA    
ATOM    364  OD1 ASP A  23      54.157  20.363  49.283  1.00  1.40      PROA    
ATOM    365  OD2 ASP A  23      55.725  20.776  47.876  1.00  1.40      PROA    
ATOM    366  C   ASP A  23      53.699  24.015  49.584  1.00  2.04      PROA    
ATOM    367  O   ASP A  23      54.424  23.656  50.531  1.00  1.52      PROA    
ATOM    368  N   VAL A  24      53.704  25.323  49.280  1.00  2.03      PROA    
ATOM    369  HN  VAL A  24      53.172  25.564  48.472  1.00  0.00      PROA    
ATOM    370  CA  VAL A  24      54.440  26.301  50.017  1.00  2.86      PROA    
ATOM    371  HA  VAL A  24      55.459  26.040  49.772  1.00  0.00      PROA    
ATOM    372  CB  VAL A  24      54.102  27.655  49.520  1.00  2.67      PROA    
ATOM    373  HB  VAL A  24      54.633  28.430  50.113  1.00  0.00      PROA    
ATOM    374  CG1 VAL A  24      54.678  27.677  48.068  1.00  2.46      PROA    
ATOM    375 HG11 VAL A  24      55.005  28.707  47.813  1.00  0.00      PROA    
ATOM    376 HG12 VAL A  24      53.894  27.400  47.331  1.00  0.00      PROA    
ATOM    377 HG13 VAL A  24      55.575  27.023  48.011  1.00  0.00      PROA    
ATOM    378  CG2 VAL A  24      52.595  27.986  49.371  1.00  2.46      PROA    
ATOM    379 HG21 VAL A  24      52.428  29.080  49.466  1.00  0.00      PROA    
ATOM    380 HG22 VAL A  24      51.967  27.572  50.189  1.00  0.00      PROA    
ATOM    381 HG23 VAL A  24      52.207  27.699  48.370  1.00  0.00      PROA    
ATOM    382  C   VAL A  24      54.281  26.313  51.549  1.00  2.04      PROA    
ATOM    383  O   VAL A  24      53.321  25.920  52.137  1.00  1.52      PROA    
ATOM    384  N   GLY A  25      55.375  26.722  52.245  1.00  2.03      PROA    
ATOM    385  HN  GLY A  25      56.208  26.903  51.729  1.00  0.00      PROA    
ATOM    386  CA  GLY A  25      55.423  26.950  53.714  1.00  2.38      PROA    
ATOM    387  HA1 GLY A  25      56.473  27.164  53.853  1.00  0.00      PROA    
ATOM    388  HA2 GLY A  25      55.071  26.059  54.213  1.00  0.00      PROA    
ATOM    389  C   GLY A  25      54.681  28.206  54.170  1.00  2.04      PROA    
ATOM    390  O   GLY A  25      54.204  28.242  55.305  1.00  1.52      PROA    
ATOM    391  N   SER A  26      54.545  29.194  53.231  1.00  2.03      PROA    
ATOM    392  HN  SER A  26      54.938  29.131  52.317  1.00  0.00      PROA    
ATOM    393  CA  SER A  26      53.803  30.448  53.489  1.00  2.86      PROA    
ATOM    394  HA  SER A  26      53.148  30.388  54.345  1.00  0.00      PROA    
ATOM    395  CB  SER A  26      54.719  31.650  53.730  1.00  2.67      PROA    
ATOM    396  HB1 SER A  26      55.419  31.807  52.883  1.00  0.00      PROA    
ATOM    397  HB2 SER A  26      55.367  31.451  54.611  1.00  0.00      PROA    
ATOM    398  OG  SER A  26      53.937  32.905  53.957  1.00  1.64      PROA    
ATOM    399  HG1 SER A  26      53.466  32.788  54.785  1.00  0.00      PROA    
ATOM    400  C   SER A  26      53.007  30.783  52.218  1.00  2.04      PROA    
ATOM    401  O   SER A  26      53.489  30.817  51.068  1.00  1.52      PROA    
ATOM    402  N   ASN A  27      51.708  31.166  52.293  1.00  2.03      PROA    
ATOM    403  HN  ASN A  27      51.279  31.021  53.182  1.00  0.00      PROA    
ATOM    404  CA  ASN A  27      51.021  31.944  51.316  1.00  2.86      PROA    
ATOM    405  HA  ASN A  27      51.719  32.386  50.621  1.00  0.00      PROA    
ATOM    406  CB  ASN A  27      50.139  31.086  50.369  1.00  2.67      PROA    
ATOM    407  HB1 ASN A  27      49.344  30.567  50.945  1.00  0.00      PROA    
ATOM    408  HB2 ASN A  27      50.759  30.500  49.657  1.00  0.00      PROA    
ATOM    409  CG  ASN A  27      49.449  32.083  49.482  1.00  1.98      PROA    
ATOM    410  OD1 ASN A  27      49.988  32.760  48.584  1.00  1.60      PROA    
ATOM    411  ND2 ASN A  27      48.125  32.308  49.784  1.00  2.00      PROA    
ATOM    412 HD21 ASN A  27      47.665  33.071  49.330  1.00  0.00      PROA    
ATOM    413 HD22 ASN A  27      47.724  31.942  50.623  1.00  0.00      PROA    
ATOM    414  C   ASN A  27      50.431  33.234  51.897  1.00  2.04      PROA    
ATOM    415  O   ASN A  27      49.464  33.257  52.741  1.00  1.52      PROA    
ATOM    416  N   LYS A  28      50.891  34.462  51.456  1.00  2.03      PROA    
ATOM    417  HN  LYS A  28      51.758  34.460  50.964  1.00  0.00      PROA    
ATOM    418  CA  LYS A  28      50.214  35.707  51.684  1.00  2.86      PROA    
ATOM    419  HA  LYS A  28      49.634  35.726  52.595  1.00  0.00      PROA    
ATOM    420  CB  LYS A  28      51.311  36.808  51.907  1.00  2.67      PROA    
ATOM    421  HB1 LYS A  28      50.894  37.835  51.992  1.00  0.00      PROA    
ATOM    422  HB2 LYS A  28      52.016  36.839  51.048  1.00  0.00      PROA    
ATOM    423  CG  LYS A  28      52.011  36.580  53.203  1.00  2.46      PROA    
ATOM    424  HG1 LYS A  28      52.652  35.674  53.255  1.00  0.00      PROA    
ATOM    425  HG2 LYS A  28      51.249  36.362  53.981  1.00  0.00      PROA    
ATOM    426  CD  LYS A  28      52.798  37.776  53.717  1.00  2.44      PROA    
ATOM    427  HD1 LYS A  28      52.080  38.611  53.866  1.00  0.00      PROA    
ATOM    428  HD2 LYS A  28      53.380  38.185  52.864  1.00  0.00      PROA    
ATOM    429  CE  LYS A  28      53.889  37.558  54.799  1.00  2.80      PROA    
ATOM    430  HE1 LYS A  28      54.739  37.006  54.344  1.00  0.00      PROA    
ATOM    431  HE2 LYS A  28      53.338  37.019  55.599  1.00  0.00      PROA    
ATOM    432  NZ  LYS A  28      54.236  38.830  55.383  1.00  1.80      PROA    
ATOM    433  HZ1 LYS A  28      53.503  39.199  56.022  1.00  0.00      PROA    
ATOM    434  HZ2 LYS A  28      54.504  39.451  54.593  1.00  0.00      PROA    
ATOM    435  HZ3 LYS A  28      55.103  38.732  55.949  1.00  0.00      PROA    
ATOM    436  C   LYS A  28      49.405  36.269  50.519  1.00  2.04      PROA    
ATOM    437  O   LYS A  28      48.738  37.292  50.663  1.00  1.52      PROA    
ATOM    438  N   GLY A  29      49.349  35.567  49.362  1.00  2.03      PROA    
ATOM    439  HN  GLY A  29      49.775  34.667  49.406  1.00  0.00      PROA    
ATOM    440  CA  GLY A  29      48.696  35.865  48.059  1.00  2.38      PROA    
ATOM    441  HA1 GLY A  29      48.776  35.036  47.372  1.00  0.00      PROA    
ATOM    442  HA2 GLY A  29      49.206  36.731  47.665  1.00  0.00      PROA    
ATOM    443  C   GLY A  29      47.256  36.194  48.135  1.00  2.04      PROA    
ATOM    444  O   GLY A  29      46.558  35.344  48.671  1.00  1.52      PROA    
ATOM    445  N   ALA A  30      46.847  37.322  47.506  1.00  2.03      PROA    
ATOM    446  HN  ALA A  30      47.449  37.976  47.055  1.00  0.00      PROA    
ATOM    447  CA  ALA A  30      45.499  37.747  47.727  1.00  2.86      PROA    
ATOM    448  HA  ALA A  30      44.875  36.877  47.583  1.00  0.00      PROA    
ATOM    449  CB  ALA A  30      45.432  38.395  49.102  1.00  2.67      PROA    
ATOM    450  HB1 ALA A  30      44.386  38.484  49.464  1.00  0.00      PROA    
ATOM    451  HB2 ALA A  30      45.948  39.377  49.037  1.00  0.00      PROA    
ATOM    452  HB3 ALA A  30      46.035  37.767  49.792  1.00  0.00      PROA    
ATOM    453  C   ALA A  30      45.027  38.550  46.534  1.00  2.04      PROA    
ATOM    454  O   ALA A  30      45.736  39.448  46.086  1.00  1.52      PROA    
ATOM    455  N   ILE A  31      43.828  38.211  46.043  1.00  2.03      PROA    
ATOM    456  HN  ILE A  31      43.359  37.540  46.611  1.00  0.00      PROA    
ATOM    457  CA  ILE A  31      43.171  38.653  44.823  1.00  2.86      PROA    
ATOM    458  HA  ILE A  31      43.787  39.339  44.260  1.00  0.00      PROA    
ATOM    459  CB  ILE A  31      42.830  37.441  43.975  1.00  2.67      PROA    
ATOM    460  HB  ILE A  31      42.283  37.876  43.111  1.00  0.00      PROA    
ATOM    461  CG2 ILE A  31      44.199  36.978  43.291  1.00  2.46      PROA    
ATOM    462 HG21 ILE A  31      43.897  36.299  42.466  1.00  0.00      PROA    
ATOM    463 HG22 ILE A  31      44.953  36.545  43.983  1.00  0.00      PROA    
ATOM    464 HG23 ILE A  31      44.755  37.821  42.826  1.00  0.00      PROA    
ATOM    465  CG1 ILE A  31      42.014  36.365  44.749  1.00  2.46      PROA    
ATOM    466 HG11 ILE A  31      41.112  36.795  45.234  1.00  0.00      PROA    
ATOM    467 HG12 ILE A  31      42.631  35.860  45.523  1.00  0.00      PROA    
ATOM    468  CD  ILE A  31      41.513  35.283  43.799  1.00  2.44      PROA    
ATOM    469  HD1 ILE A  31      40.754  35.618  43.060  1.00  0.00      PROA    
ATOM    470  HD2 ILE A  31      40.820  34.653  44.395  1.00  0.00      PROA    
ATOM    471  HD3 ILE A  31      42.341  34.721  43.316  1.00  0.00      PROA    
ATOM    472  C   ILE A  31      41.962  39.491  45.164  1.00  2.04      PROA    
ATOM    473  O   ILE A  31      41.146  39.233  46.023  1.00  1.52      PROA    
ATOM    474  N   ILE A  32      41.759  40.607  44.424  1.00  2.03      PROA    
ATOM    475  HN  ILE A  32      42.401  40.739  43.674  1.00  0.00      PROA    
ATOM    476  CA  ILE A  32      40.756  41.696  44.742  1.00  2.86      PROA    
ATOM    477  HA  ILE A  32      40.153  41.337  45.563  1.00  0.00      PROA    
ATOM    478  CB  ILE A  32      41.235  43.102  45.312  1.00  2.67      PROA    
ATOM    479  HB  ILE A  32      41.887  43.728  44.667  1.00  0.00      PROA    
ATOM    480  CG2 ILE A  32      39.974  43.922  45.546  1.00  2.46      PROA    
ATOM    481 HG21 ILE A  32      39.513  44.329  44.621  1.00  0.00      PROA    
ATOM    482 HG22 ILE A  32      40.075  44.836  46.170  1.00  0.00      PROA    
ATOM    483 HG23 ILE A  32      39.112  43.269  45.798  1.00  0.00      PROA    
ATOM    484  CG1 ILE A  32      41.894  42.900  46.672  1.00  2.46      PROA    
ATOM    485 HG11 ILE A  32      41.431  42.003  47.136  1.00  0.00      PROA    
ATOM    486 HG12 ILE A  32      41.702  43.797  47.300  1.00  0.00      PROA    
ATOM    487  CD  ILE A  32      43.380  42.641  46.589  1.00  2.44      PROA    
ATOM    488  HD1 ILE A  32      43.831  43.607  46.274  1.00  0.00      PROA    
ATOM    489  HD2 ILE A  32      43.684  41.892  45.827  1.00  0.00      PROA    
ATOM    490  HD3 ILE A  32      43.849  42.293  47.534  1.00  0.00      PROA    
ATOM    491  C   ILE A  32      39.900  41.969  43.456  1.00  2.04      PROA    
ATOM    492  O   ILE A  32      40.386  42.569  42.505  1.00  1.52      PROA    
ATOM    493  N   GLY A  33      38.643  41.610  43.482  1.00  2.03      PROA    
ATOM    494  HN  GLY A  33      38.355  41.394  44.412  1.00  0.00      PROA    
ATOM    495  CA  GLY A  33      37.649  41.714  42.430  1.00  2.38      PROA    
ATOM    496  HA1 GLY A  33      36.761  41.204  42.772  1.00  0.00      PROA    
ATOM    497  HA2 GLY A  33      38.037  41.136  41.604  1.00  0.00      PROA    
ATOM    498  C   GLY A  33      37.349  43.100  41.876  1.00  2.04      PROA    
ATOM    499  O   GLY A  33      37.413  43.350  40.648  1.00  1.52      PROA    
ATOM    500  N   LEU A  34      37.129  44.104  42.826  1.00  2.03      PROA    
ATOM    501  HN  LEU A  34      36.926  43.819  43.760  1.00  0.00      PROA    
ATOM    502  CA  LEU A  34      37.205  45.549  42.508  1.00  2.86      PROA    
ATOM    503  HA  LEU A  34      37.928  45.655  41.713  1.00  0.00      PROA    
ATOM    504  CB  LEU A  34      35.888  46.288  42.117  1.00  2.67      PROA    
ATOM    505  HB1 LEU A  34      35.102  46.235  42.900  1.00  0.00      PROA    
ATOM    506  HB2 LEU A  34      35.400  45.783  41.256  1.00  0.00      PROA    
ATOM    507  CG  LEU A  34      36.138  47.712  41.597  1.00  2.46      PROA    
ATOM    508  HG  LEU A  34      36.578  48.414  42.337  1.00  0.00      PROA    
ATOM    509  CD1 LEU A  34      36.809  47.715  40.237  1.00  2.44      PROA    
ATOM    510 HD11 LEU A  34      37.768  47.168  40.363  1.00  0.00      PROA    
ATOM    511 HD12 LEU A  34      36.840  48.673  39.675  1.00  0.00      PROA    
ATOM    512 HD13 LEU A  34      36.111  47.115  39.615  1.00  0.00      PROA    
ATOM    513  CD2 LEU A  34      34.870  48.456  41.416  1.00  2.44      PROA    
ATOM    514 HD21 LEU A  34      35.010  49.535  41.190  1.00  0.00      PROA    
ATOM    515 HD22 LEU A  34      34.320  48.468  42.381  1.00  0.00      PROA    
ATOM    516 HD23 LEU A  34      34.299  48.075  40.542  1.00  0.00      PROA    
ATOM    517  C   LEU A  34      37.734  46.189  43.750  1.00  2.04      PROA    
ATOM    518  O   LEU A  34      37.392  45.827  44.872  1.00  1.52      PROA    
ATOM    519  N   MET A  35      38.754  47.056  43.616  1.00  2.03      PROA    
ATOM    520  HN  MET A  35      39.096  47.235  42.697  1.00  0.00      PROA    
ATOM    521  CA  MET A  35      39.483  47.665  44.687  1.00  2.86      PROA    
ATOM    522  HA  MET A  35      38.989  47.547  45.641  1.00  0.00      PROA    
ATOM    523  CB  MET A  35      40.971  47.262  44.605  1.00  2.67      PROA    
ATOM    524  HB1 MET A  35      41.472  47.624  43.682  1.00  0.00      PROA    
ATOM    525  HB2 MET A  35      41.056  46.154  44.630  1.00  0.00      PROA    
ATOM    526  CG  MET A  35      41.717  47.551  45.955  1.00  2.46      PROA    
ATOM    527  HG1 MET A  35      40.978  47.310  46.749  1.00  0.00      PROA    
ATOM    528  HG2 MET A  35      41.897  48.643  45.862  1.00  0.00      PROA    
ATOM    529  SD  MET A  35      43.360  46.677  46.208  1.00  2.00      PROA    
ATOM    530  CE  MET A  35      43.573  47.657  47.737  1.00  2.10      PROA    
ATOM    531  HE1 MET A  35      43.081  47.330  48.678  1.00  0.00      PROA    
ATOM    532  HE2 MET A  35      43.243  48.704  47.571  1.00  0.00      PROA    
ATOM    533  HE3 MET A  35      44.630  47.741  48.070  1.00  0.00      PROA    
ATOM    534  C   MET A  35      39.418  49.136  44.350  1.00  2.04      PROA    
ATOM    535  O   MET A  35      39.741  49.542  43.230  1.00  1.52      PROA    
ATOM    536  N   VAL A  36      38.974  50.008  45.274  1.00  2.03      PROA    
ATOM    537  HN  VAL A  36      38.724  49.600  46.148  1.00  0.00      PROA    
ATOM    538  CA  VAL A  36      38.925  51.485  45.074  1.00  2.86      PROA    
ATOM    539  HA  VAL A  36      39.559  51.757  44.243  1.00  0.00      PROA    
ATOM    540  CB  VAL A  36      37.424  51.977  44.976  1.00  2.67      PROA    
ATOM    541  HB  VAL A  36      36.904  51.502  45.835  1.00  0.00      PROA    
ATOM    542  CG1 VAL A  36      37.479  53.604  45.158  1.00  2.46      PROA    
ATOM    543 HG11 VAL A  36      37.563  53.884  46.230  1.00  0.00      PROA    
ATOM    544 HG12 VAL A  36      36.565  54.100  44.766  1.00  0.00      PROA    
ATOM    545 HG13 VAL A  36      38.385  54.029  44.675  1.00  0.00      PROA    
ATOM    546  CG2 VAL A  36      36.582  51.465  43.789  1.00  2.46      PROA    
ATOM    547 HG21 VAL A  36      35.621  52.021  43.742  1.00  0.00      PROA    
ATOM    548 HG22 VAL A  36      36.452  50.368  43.901  1.00  0.00      PROA    
ATOM    549 HG23 VAL A  36      37.305  51.581  42.953  1.00  0.00      PROA    
ATOM    550  C   VAL A  36      39.568  52.073  46.271  1.00  2.04      PROA    
ATOM    551  O   VAL A  36      39.165  51.685  47.388  1.00  1.52      PROA    
ATOM    552  N   GLY A  37      40.537  52.989  46.147  1.00  2.03      PROA    
ATOM    553  HN  GLY A  37      40.869  53.417  45.310  1.00  0.00      PROA    
ATOM    554  CA  GLY A  37      41.407  53.274  47.301  1.00  2.38      PROA    
ATOM    555  HA1 GLY A  37      40.719  53.771  47.968  1.00  0.00      PROA    
ATOM    556  HA2 GLY A  37      42.235  53.881  46.965  1.00  0.00      PROA    
ATOM    557  C   GLY A  37      42.176  52.058  47.886  1.00  2.04      PROA    
ATOM    558  O   GLY A  37      42.637  51.216  47.134  1.00  1.52      PROA    
ATOM    559  N   GLY A  38      42.332  51.970  49.220  1.00  2.03      PROA    
ATOM    560  HN  GLY A  38      42.074  52.803  49.702  1.00  0.00      PROA    
ATOM    561  CA  GLY A  38      42.777  50.890  50.092  1.00  2.38      PROA    
ATOM    562  HA1 GLY A  38      42.200  50.032  49.780  1.00  0.00      PROA    
ATOM    563  HA2 GLY A  38      42.552  51.174  51.110  1.00  0.00      PROA    
ATOM    564  C   GLY A  38      44.271  50.427  50.063  1.00  2.04      PROA    
ATOM    565  O   GLY A  38      45.019  50.918  49.173  1.00  1.52      PROA    
ATOM    566  N   VAL A  39      44.680  49.507  50.950  1.00  2.03      PROA    
ATOM    567  HN  VAL A  39      44.041  49.203  51.653  1.00  0.00      PROA    
ATOM    568  CA  VAL A  39      45.934  48.789  50.719  1.00  2.86      PROA    
ATOM    569  HA  VAL A  39      46.030  48.644  49.653  1.00  0.00      PROA    
ATOM    570  CB  VAL A  39      47.122  49.684  51.220  1.00  2.67      PROA    
ATOM    571  HB  VAL A  39      47.006  50.713  50.816  1.00  0.00      PROA    
ATOM    572  CG1 VAL A  39      47.188  49.739  52.697  1.00  2.46      PROA    
ATOM    573 HG11 VAL A  39      47.946  50.488  53.013  1.00  0.00      PROA    
ATOM    574 HG12 VAL A  39      47.625  48.790  53.074  1.00  0.00      PROA    
ATOM    575 HG13 VAL A  39      46.243  49.966  53.235  1.00  0.00      PROA    
ATOM    576  CG2 VAL A  39      48.447  49.098  50.654  1.00  2.46      PROA    
ATOM    577 HG21 VAL A  39      49.285  49.821  50.747  1.00  0.00      PROA    
ATOM    578 HG22 VAL A  39      48.281  48.989  49.561  1.00  0.00      PROA    
ATOM    579 HG23 VAL A  39      48.825  48.139  51.067  1.00  0.00      PROA    
ATOM    580  C   VAL A  39      45.959  47.350  51.331  1.00  2.04      PROA    
ATOM    581  O   VAL A  39      45.475  47.086  52.445  1.00  1.52      PROA    
ATOM    582  N   VAL A  40      46.520  46.319  50.641  1.00  2.03      PROA    
ATOM    583  HN  VAL A  40      46.961  46.540  49.774  1.00  0.00      PROA    
ATOM    584  CA  VAL A  40      46.874  44.927  51.143  1.00  2.86      PROA    
ATOM    585  HA  VAL A  40      46.392  44.825  52.104  1.00  0.00      PROA    
ATOM    586  CB  VAL A  40      46.376  43.814  50.179  1.00  2.67      PROA    
ATOM    587  HB  VAL A  40      46.960  43.877  49.236  1.00  0.00      PROA    
ATOM    588  CG1 VAL A  40      46.672  42.411  50.831  1.00  2.46      PROA    
ATOM    589 HG11 VAL A  40      46.336  42.447  51.889  1.00  0.00      PROA    
ATOM    590 HG12 VAL A  40      47.752  42.154  50.866  1.00  0.00      PROA    
ATOM    591 HG13 VAL A  40      46.110  41.667  50.226  1.00  0.00      PROA    
ATOM    592  CG2 VAL A  40      44.870  43.997  49.832  1.00  2.46      PROA    
ATOM    593 HG21 VAL A  40      44.314  44.254  50.759  1.00  0.00      PROA    
ATOM    594 HG22 VAL A  40      44.466  43.018  49.497  1.00  0.00      PROA    
ATOM    595 HG23 VAL A  40      44.619  44.732  49.037  1.00  0.00      PROA    
ATOM    596  C   VAL A  40      48.341  44.880  51.394  1.00  2.04      PROA    
ATOM    597  O   VAL A  40      49.175  45.241  50.584  1.00  1.52      PROA    
ATOM    598  N   ILE A  41      48.817  44.566  52.593  1.00  2.03      PROA    
ATOM    599  HN  ILE A  41      48.221  44.244  53.325  1.00  0.00      PROA    
ATOM    600  CA  ILE A  41      50.244  44.693  52.983  1.00  2.86      PROA    
ATOM    601  HA  ILE A  41      50.845  45.164  52.220  1.00  0.00      PROA    
ATOM    602  CB  ILE A  41      50.493  45.728  54.185  1.00  2.67      PROA    
ATOM    603  HB  ILE A  41      50.240  45.329  55.191  1.00  0.00      PROA    
ATOM    604  CG2 ILE A  41      51.962  46.274  54.054  1.00  2.46      PROA    
ATOM    605 HG21 ILE A  41      52.140  46.947  53.188  1.00  0.00      PROA    
ATOM    606 HG22 ILE A  41      52.619  45.378  54.042  1.00  0.00      PROA    
ATOM    607 HG23 ILE A  41      52.222  46.898  54.935  1.00  0.00      PROA    
ATOM    608  CG1 ILE A  41      49.539  46.996  54.158  1.00  2.46      PROA    
ATOM    609 HG11 ILE A  41      48.533  46.573  54.364  1.00  0.00      PROA    
ATOM    610 HG12 ILE A  41      49.608  47.446  53.145  1.00  0.00      PROA    
ATOM    611  CD  ILE A  41      49.720  48.168  55.096  1.00  2.44      PROA    
ATOM    612  HD1 ILE A  41      48.835  48.824  54.952  1.00  0.00      PROA    
ATOM    613  HD2 ILE A  41      50.551  48.855  54.828  1.00  0.00      PROA    
ATOM    614  HD3 ILE A  41      49.787  47.816  56.147  1.00  0.00      PROA    
ATOM    615  C   ILE A  41      50.798  43.313  53.310  1.00  2.04      PROA    
ATOM    616  O   ILE A  41      50.252  42.622  54.208  1.00  1.52      PROA    
ATOM    617  N   ALA A  42      51.838  42.873  52.577  1.00  2.03      PROA    
ATOM    618  HN  ALA A  42      52.291  43.445  51.897  1.00  0.00      PROA    
ATOM    619  CA  ALA A  42      52.353  41.497  52.556  1.00  2.86      PROA    
ATOM    620  HA  ALA A  42      51.646  40.873  53.083  1.00  0.00      PROA    
ATOM    621  CB  ALA A  42      52.477  41.041  51.074  1.00  2.67      PROA    
ATOM    622  HB1 ALA A  42      51.419  41.151  50.754  1.00  0.00      PROA    
ATOM    623  HB2 ALA A  42      52.725  39.958  51.099  1.00  0.00      PROA    
ATOM    624  HB3 ALA A  42      53.214  41.670  50.530  1.00  0.00      PROA    
ATOM    625  C   ALA A  42      53.596  41.361  53.431  1.00  2.04      PROA    
ATOM    626  OT1 ALA A  42      53.535  42.014  54.532  1.00  1.40      PROA    
ATOM    627  OT2 ALA A  42      54.577  40.616  53.211  1.00  1.40      PROA    
ATOM    628  N   ASP B   1      42.743  63.106  52.371  1.00  2.03      PROB    
ATOM    629  HT1 ASP B   1      42.620  64.133  52.261  1.00  0.00      PROB    
ATOM    630  HT2 ASP B   1      43.564  62.846  51.788  1.00  0.00      PROB    
ATOM    631  HT3 ASP B   1      42.920  62.949  53.384  1.00  0.00      PROB    
ATOM    632  CA  ASP B   1      41.477  62.469  52.044  1.00  2.86      PROB    
ATOM    633  HA  ASP B   1      41.580  61.453  52.395  1.00  0.00      PROB    
ATOM    634  CB  ASP B   1      40.318  63.228  52.778  1.00  2.67      PROB    
ATOM    635  HB1 ASP B   1      39.281  62.943  52.498  1.00  0.00      PROB    
ATOM    636  HB2 ASP B   1      40.411  64.317  52.579  1.00  0.00      PROB    
ATOM    637  CG  ASP B   1      40.307  62.850  54.260  1.00  1.98      PROB    
ATOM    638  OD1 ASP B   1      41.291  62.150  54.695  1.00  1.40      PROB    
ATOM    639  OD2 ASP B   1      39.437  63.255  55.031  1.00  1.40      PROB    
ATOM    640  C   ASP B   1      41.269  62.437  50.534  1.00  2.04      PROB    
ATOM    641  O   ASP B   1      42.094  62.912  49.797  1.00  1.52      PROB    
ATOM    642  N   ALA B   2      40.176  61.906  49.985  1.00  2.03      PROB    
ATOM    643  HN  ALA B   2      39.598  61.409  50.628  1.00  0.00      PROB    
ATOM    644  CA  ALA B   2      40.115  61.672  48.545  1.00  2.86      PROB    
ATOM    645  HA  ALA B   2      40.401  62.597  48.067  1.00  0.00      PROB    
ATOM    646  CB  ALA B   2      41.109  60.619  48.024  1.00  2.67      PROB    
ATOM    647  HB1 ALA B   2      42.166  60.878  48.247  1.00  0.00      PROB    
ATOM    648  HB2 ALA B   2      41.122  60.411  46.933  1.00  0.00      PROB    
ATOM    649  HB3 ALA B   2      41.069  59.684  48.623  1.00  0.00      PROB    
ATOM    650  C   ALA B   2      38.672  61.300  48.076  1.00  2.04      PROB    
ATOM    651  O   ALA B   2      37.884  60.769  48.916  1.00  1.52      PROB    
ATOM    652  N   GLU B   3      38.325  61.515  46.755  1.00  2.03      PROB    
ATOM    653  HN  GLU B   3      38.857  62.146  46.195  1.00  0.00      PROB    
ATOM    654  CA  GLU B   3      37.058  61.173  46.231  1.00  2.86      PROB    
ATOM    655  HA  GLU B   3      36.478  60.510  46.856  1.00  0.00      PROB    
ATOM    656  CB  GLU B   3      36.143  62.465  46.084  1.00  2.67      PROB    
ATOM    657  HB1 GLU B   3      35.491  62.232  45.216  1.00  0.00      PROB    
ATOM    658  HB2 GLU B   3      36.790  63.322  45.801  1.00  0.00      PROB    
ATOM    659  CG  GLU B   3      35.312  62.732  47.394  1.00  2.77      PROB    
ATOM    660  HG1 GLU B   3      35.929  62.315  48.218  1.00  0.00      PROB    
ATOM    661  HG2 GLU B   3      34.329  62.218  47.453  1.00  0.00      PROB    
ATOM    662  CD  GLU B   3      35.096  64.166  47.566  1.00  1.98      PROB    
ATOM    663  OE1 GLU B   3      34.352  64.765  46.762  1.00  1.40      PROB    
ATOM    664  OE2 GLU B   3      35.622  64.754  48.569  1.00  1.40      PROB    
ATOM    665  C   GLU B   3      37.213  60.465  44.932  1.00  2.04      PROB    
ATOM    666  O   GLU B   3      38.020  60.904  44.118  1.00  1.52      PROB    
ATOM    667  N   PHE B   4      36.421  59.447  44.692  1.00  2.03      PROB    
ATOM    668  HN  PHE B   4      35.799  59.201  45.431  1.00  0.00      PROB    
ATOM    669  CA  PHE B   4      36.336  58.787  43.391  1.00  2.86      PROB    
ATOM    670  HA  PHE B   4      37.129  59.208  42.790  1.00  0.00      PROB    
ATOM    671  CB  PHE B   4      36.681  57.256  43.482  1.00  2.67      PROB    
ATOM    672  HB1 PHE B   4      36.659  56.769  42.483  1.00  0.00      PROB    
ATOM    673  HB2 PHE B   4      35.914  56.789  44.136  1.00  0.00      PROB    
ATOM    674  CG  PHE B   4      38.078  57.018  44.069  1.00  2.46      PROB    
ATOM    675  CD1 PHE B   4      38.314  56.886  45.457  1.00  2.00      PROB    
ATOM    676  HD1 PHE B   4      37.457  57.006  46.104  1.00  0.00      PROB    
ATOM    677  CE1 PHE B   4      39.575  56.587  45.961  1.00  2.00      PROB    
ATOM    678  HE1 PHE B   4      39.809  56.486  47.010  1.00  0.00      PROB    
ATOM    679  CZ  PHE B   4      40.630  56.331  45.023  1.00  2.00      PROB    
ATOM    680  HZ  PHE B   4      41.604  55.997  45.348  1.00  0.00      PROB    
ATOM    681  CD2 PHE B   4      39.120  56.724  43.193  1.00  2.00      PROB    
ATOM    682  HD2 PHE B   4      38.939  56.935  42.149  1.00  0.00      PROB    
ATOM    683  CE2 PHE B   4      40.408  56.488  43.619  1.00  2.00      PROB    
ATOM    684  HE2 PHE B   4      41.195  56.155  42.959  1.00  0.00      PROB    
ATOM    685  C   PHE B   4      34.917  59.053  42.846  1.00  2.04      PROB    
ATOM    686  O   PHE B   4      33.925  58.457  43.335  1.00  1.52      PROB    
ATOM    687  N   ARG B   5      34.840  59.880  41.822  1.00  2.03      PROB    
ATOM    688  HN  ARG B   5      35.593  60.247  41.282  1.00  0.00      PROB    
ATOM    689  CA  ARG B   5      33.649  60.509  41.326  1.00  2.86      PROB    
ATOM    690  HA  ARG B   5      32.750  60.323  41.894  1.00  0.00      PROB    
ATOM    691  CB  ARG B   5      33.784  61.983  41.188  1.00  2.67      PROB    
ATOM    692  HB1 ARG B   5      32.872  62.384  40.695  1.00  0.00      PROB    
ATOM    693  HB2 ARG B   5      34.635  62.273  40.536  1.00  0.00      PROB    
ATOM    694  CG  ARG B   5      33.994  62.782  42.489  1.00  2.46      PROB    
ATOM    695  HG1 ARG B   5      33.880  63.862  42.254  1.00  0.00      PROB    
ATOM    696  HG2 ARG B   5      34.999  62.517  42.883  1.00  0.00      PROB    
ATOM    697  CD  ARG B   5      33.001  62.486  43.645  1.00  2.44      PROB    
ATOM    698  HD1 ARG B   5      33.227  63.152  44.506  1.00  0.00      PROB    
ATOM    699  HD2 ARG B   5      33.181  61.485  44.091  1.00  0.00      PROB    
ATOM    700  NE  ARG B   5      31.581  62.674  43.169  1.00  1.70      PROB    
ATOM    701  HE  ARG B   5      31.224  61.826  42.779  1.00  0.00      PROB    
ATOM    702  CZ  ARG B   5      30.732  63.609  43.557  1.00  2.20      PROB    
ATOM    703  NH1 ARG B   5      29.433  63.466  43.550  1.00  1.70      PROB    
ATOM    704 HH11 ARG B   5      29.074  62.609  43.179  1.00  0.00      PROB    
ATOM    705 HH12 ARG B   5      28.886  64.239  43.872  1.00  0.00      PROB    
ATOM    706  NH2 ARG B   5      31.169  64.676  44.161  1.00  1.70      PROB    
ATOM    707 HH21 ARG B   5      32.103  64.974  44.358  1.00  0.00      PROB    
ATOM    708 HH22 ARG B   5      30.519  65.402  44.383  1.00  0.00      PROB    
ATOM    709  C   ARG B   5      33.360  59.947  39.969  1.00  2.04      PROB    
ATOM    710  O   ARG B   5      34.136  60.175  39.017  1.00  1.52      PROB    
ATOM    711  N   HSD B   6      32.347  59.096  39.905  1.00  2.03      PROB    
ATOM    712  HN  HSD B   6      31.755  59.074  40.707  1.00  0.00      PROB    
ATOM    713  CA  HSD B   6      31.916  58.421  38.712  1.00  2.86      PROB    
ATOM    714  HA  HSD B   6      32.563  58.631  37.873  1.00  0.00      PROB    
ATOM    715  CB  HSD B   6      31.871  56.885  38.936  1.00  2.67      PROB    
ATOM    716  HB1 HSD B   6      31.378  56.365  38.086  1.00  0.00      PROB    
ATOM    717  HB2 HSD B   6      31.209  56.639  39.794  1.00  0.00      PROB    
ATOM    718  ND1 HSD B   6      34.024  55.784  38.140  1.00  1.90      PROB    
ATOM    719  HD1 HSD B   6      33.709  55.605  37.208  1.00  0.00      PROB    
ATOM    720  CG  HSD B   6      33.343  56.479  39.060  1.00  2.46      PROB    
ATOM    721  CE1 HSD B   6      35.223  55.469  38.666  1.00  1.98      PROB    
ATOM    722  HE1 HSD B   6      35.952  54.914  38.075  1.00  0.00      PROB    
ATOM    723  NE2 HSD B   6      35.390  55.995  39.869  1.00  1.80      PROB    
ATOM    724  CD2 HSD B   6      34.154  56.623  40.164  1.00  1.98      PROB    
ATOM    725  HD2 HSD B   6      33.995  57.068  41.138  1.00  0.00      PROB    
ATOM    726  C   HSD B   6      30.571  58.800  38.202  1.00  2.04      PROB    
ATOM    727  O   HSD B   6      29.583  58.788  38.952  1.00  1.52      PROB    
ATOM    728  N   ASP B   7      30.494  58.944  36.851  1.00  2.03      PROB    
ATOM    729  HN  ASP B   7      31.345  59.070  36.347  1.00  0.00      PROB    
ATOM    730  CA  ASP B   7      29.291  58.995  36.139  1.00  2.86      PROB    
ATOM    731  HA  ASP B   7      28.416  58.904  36.766  1.00  0.00      PROB    
ATOM    732  CB  ASP B   7      29.295  60.201  35.137  1.00  2.67      PROB    
ATOM    733  HB1 ASP B   7      28.389  60.139  34.496  1.00  0.00      PROB    
ATOM    734  HB2 ASP B   7      30.196  60.168  34.488  1.00  0.00      PROB    
ATOM    735  CG  ASP B   7      29.250  61.549  35.771  1.00  1.98      PROB    
ATOM    736  OD1 ASP B   7      29.220  62.552  35.018  1.00  1.40      PROB    
ATOM    737  OD2 ASP B   7      29.154  61.660  37.027  1.00  1.40      PROB    
ATOM    738  C   ASP B   7      29.284  57.688  35.331  1.00  2.04      PROB    
ATOM    739  O   ASP B   7      30.196  57.365  34.566  1.00  1.52      PROB    
ATOM    740  N   SER B   8      28.315  56.845  35.516  1.00  2.03      PROB    
ATOM    741  HN  SER B   8      27.646  56.935  36.250  1.00  0.00      PROB    
ATOM    742  CA  SER B   8      28.103  55.588  34.777  1.00  2.86      PROB    
ATOM    743  HA  SER B   8      28.803  55.513  33.958  1.00  0.00      PROB    
ATOM    744  CB  SER B   8      28.268  54.418  35.702  1.00  2.67      PROB    
ATOM    745  HB1 SER B   8      27.553  54.461  36.551  1.00  0.00      PROB    
ATOM    746  HB2 SER B   8      29.298  54.484  36.112  1.00  0.00      PROB    
ATOM    747  OG  SER B   8      28.238  53.131  35.053  1.00  1.64      PROB    
ATOM    748  HG1 SER B   8      27.866  52.606  35.765  1.00  0.00      PROB    
ATOM    749  C   SER B   8      26.753  55.622  34.137  1.00  2.04      PROB    
ATOM    750  O   SER B   8      25.959  56.566  34.325  1.00  1.52      PROB    
ATOM    751  N   GLY B   9      26.459  54.589  33.234  1.00  2.03      PROB    
ATOM    752  HN  GLY B   9      27.188  53.916  33.134  1.00  0.00      PROB    
ATOM    753  CA  GLY B   9      25.298  54.587  32.389  1.00  2.38      PROB    
ATOM    754  HA1 GLY B   9      25.515  54.792  31.351  1.00  0.00      PROB    
ATOM    755  HA2 GLY B   9      24.598  55.262  32.859  1.00  0.00      PROB    
ATOM    756  C   GLY B   9      24.665  53.319  32.392  1.00  2.04      PROB    
ATOM    757  O   GLY B   9      23.533  53.243  32.834  1.00  1.52      PROB    
ATOM    758  N   TYR B  10      25.330  52.275  31.864  1.00  2.03      PROB    
ATOM    759  HN  TYR B  10      26.208  52.492  31.442  1.00  0.00      PROB    
ATOM    760  CA  TYR B  10      24.835  50.934  31.567  1.00  2.86      PROB    
ATOM    761  HA  TYR B  10      23.975  50.812  32.209  1.00  0.00      PROB    
ATOM    762  CB  TYR B  10      24.364  50.897  30.090  1.00  2.67      PROB    
ATOM    763  HB1 TYR B  10      25.191  50.986  29.354  1.00  0.00      PROB    
ATOM    764  HB2 TYR B  10      23.741  51.778  29.825  1.00  0.00      PROB    
ATOM    765  CG  TYR B  10      23.614  49.655  29.725  1.00  2.46      PROB    
ATOM    766  CD1 TYR B  10      24.363  48.586  29.202  1.00  2.00      PROB    
ATOM    767  HD1 TYR B  10      25.427  48.719  29.075  1.00  0.00      PROB    
ATOM    768  CE1 TYR B  10      23.731  47.400  28.901  1.00  2.00      PROB    
ATOM    769  HE1 TYR B  10      24.212  46.488  28.580  1.00  0.00      PROB    
ATOM    770  CZ  TYR B  10      22.312  47.408  28.843  1.00  2.00      PROB    
ATOM    771  OH  TYR B  10      21.751  46.310  28.259  1.00  1.85      PROB    
ATOM    772  HH  TYR B  10      20.798  46.349  28.149  1.00  0.00      PROB    
ATOM    773  CD2 TYR B  10      22.217  49.651  29.727  1.00  2.00      PROB    
ATOM    774  HD2 TYR B  10      21.698  50.567  29.967  1.00  0.00      PROB    
ATOM    775  CE2 TYR B  10      21.526  48.573  29.170  1.00  2.00      PROB    
ATOM    776  HE2 TYR B  10      20.473  48.629  28.939  1.00  0.00      PROB    
ATOM    777  C   TYR B  10      25.969  49.979  31.752  1.00  2.04      PROB    
ATOM    778  O   TYR B  10      26.971  49.885  31.018  1.00  1.52      PROB    
ATOM    779  N   GLU B  11      25.881  49.162  32.830  1.00  2.03      PROB    
ATOM    780  HN  GLU B  11      25.119  49.151  33.472  1.00  0.00      PROB    
ATOM    781  CA  GLU B  11      26.984  48.249  33.270  1.00  2.86      PROB    
ATOM    782  HA  GLU B  11      27.700  48.181  32.464  1.00  0.00      PROB    
ATOM    783  CB  GLU B  11      27.695  48.810  34.487  1.00  2.67      PROB    
ATOM    784  HB1 GLU B  11      26.984  48.983  35.324  1.00  0.00      PROB    
ATOM    785  HB2 GLU B  11      28.058  49.820  34.200  1.00  0.00      PROB    
ATOM    786  CG  GLU B  11      28.870  47.906  35.067  1.00  2.77      PROB    
ATOM    787  HG1 GLU B  11      29.677  47.647  34.349  1.00  0.00      PROB    
ATOM    788  HG2 GLU B  11      28.343  46.974  35.363  1.00  0.00      PROB    
ATOM    789  CD  GLU B  11      29.618  48.540  36.258  1.00  1.98      PROB    
ATOM    790  OE1 GLU B  11      30.504  47.913  36.810  1.00  1.40      PROB    
ATOM    791  OE2 GLU B  11      29.445  49.739  36.483  1.00  1.40      PROB    
ATOM    792  C   GLU B  11      26.513  46.798  33.463  1.00  2.04      PROB    
ATOM    793  O   GLU B  11      25.586  46.471  34.211  1.00  1.52      PROB    
ATOM    794  N   VAL B  12      27.246  45.843  32.869  1.00  2.03      PROB    
ATOM    795  HN  VAL B  12      28.150  46.067  32.514  1.00  0.00      PROB    
ATOM    796  CA  VAL B  12      26.847  44.453  33.054  1.00  2.86      PROB    
ATOM    797  HA  VAL B  12      26.025  44.252  33.725  1.00  0.00      PROB    
ATOM    798  CB  VAL B  12      26.371  43.896  31.703  1.00  2.67      PROB    
ATOM    799  HB  VAL B  12      27.234  43.958  31.006  1.00  0.00      PROB    
ATOM    800  CG1 VAL B  12      25.945  42.441  31.827  1.00  2.46      PROB    
ATOM    801 HG11 VAL B  12      25.570  42.030  30.865  1.00  0.00      PROB    
ATOM    802 HG12 VAL B  12      25.076  42.403  32.519  1.00  0.00      PROB    
ATOM    803 HG13 VAL B  12      26.788  41.814  32.188  1.00  0.00      PROB    
ATOM    804  CG2 VAL B  12      25.261  44.708  31.103  1.00  2.46      PROB    
ATOM    805 HG21 VAL B  12      24.479  44.957  31.851  1.00  0.00      PROB    
ATOM    806 HG22 VAL B  12      24.810  44.108  30.284  1.00  0.00      PROB    
ATOM    807 HG23 VAL B  12      25.489  45.721  30.707  1.00  0.00      PROB    
ATOM    808  C   VAL B  12      28.059  43.727  33.613  1.00  2.04      PROB    
ATOM    809  O   VAL B  12      29.081  43.510  32.951  1.00  1.52      PROB    
ATOM    810  N   HSD B  13      28.016  43.399  34.911  1.00  2.03      PROB    
ATOM    811  HN  HSD B  13      27.155  43.381  35.415  1.00  0.00      PROB    
ATOM    812  CA  HSD B  13      29.160  42.713  35.554  1.00  2.86      PROB    
ATOM    813  HA  HSD B  13      30.077  42.841  34.999  1.00  0.00      PROB    
ATOM    814  CB  HSD B  13      29.497  43.420  36.880  1.00  2.67      PROB    
ATOM    815  HB1 HSD B  13      28.693  43.257  37.630  1.00  0.00      PROB    
ATOM    816  HB2 HSD B  13      29.542  44.511  36.675  1.00  0.00      PROB    
ATOM    817  ND1 HSD B  13      31.928  43.477  37.075  1.00  1.90      PROB    
ATOM    818  HD1 HSD B  13      31.996  43.997  36.223  1.00  0.00      PROB    
ATOM    819  CG  HSD B  13      30.735  42.908  37.538  1.00  2.46      PROB    
ATOM    820  CE1 HSD B  13      32.901  43.062  37.831  1.00  1.98      PROB    
ATOM    821  HE1 HSD B  13      33.959  43.153  37.581  1.00  0.00      PROB    
ATOM    822  NE2 HSD B  13      32.513  42.293  38.810  1.00  1.80      PROB    
ATOM    823  CD2 HSD B  13      31.169  42.219  38.643  1.00  1.98      PROB    
ATOM    824  HD2 HSD B  13      30.513  41.682  39.317  1.00  0.00      PROB    
ATOM    825  C   HSD B  13      28.894  41.170  35.801  1.00  2.04      PROB    
ATOM    826  O   HSD B  13      28.264  40.807  36.797  1.00  1.52      PROB    
ATOM    827  N   HSD B  14      29.611  40.348  35.057  1.00  2.03      PROB    
ATOM    828  HN  HSD B  14      30.169  40.688  34.304  1.00  0.00      PROB    
ATOM    829  CA  HSD B  14      29.784  38.909  35.359  1.00  2.86      PROB    
ATOM    830  HA  HSD B  14      29.154  38.600  36.180  1.00  0.00      PROB    
ATOM    831  CB  HSD B  14      29.526  38.154  34.047  1.00  2.67      PROB    
ATOM    832  HB1 HSD B  14      29.837  37.091  34.139  1.00  0.00      PROB    
ATOM    833  HB2 HSD B  14      30.057  38.782  33.301  1.00  0.00      PROB    
ATOM    834  ND1 HSD B  14      27.206  37.126  33.982  1.00  1.90      PROB    
ATOM    835  HD1 HSD B  14      27.478  36.287  34.454  1.00  0.00      PROB    
ATOM    836  CG  HSD B  14      28.083  38.107  33.586  1.00  2.46      PROB    
ATOM    837  CE1 HSD B  14      26.031  37.259  33.327  1.00  1.98      PROB    
ATOM    838  HE1 HSD B  14      25.134  36.643  33.400  1.00  0.00      PROB    
ATOM    839  NE2 HSD B  14      26.106  38.335  32.516  1.00  1.80      PROB    
ATOM    840  CD2 HSD B  14      27.338  38.880  32.750  1.00  1.98      PROB    
ATOM    841  HD2 HSD B  14      27.713  39.628  32.062  1.00  0.00      PROB    
ATOM    842  C   HSD B  14      31.215  38.711  35.784  1.00  2.04      PROB    
ATOM    843  O   HSD B  14      32.217  39.050  35.157  1.00  1.52      PROB    
ATOM    844  N   GLN B  15      31.434  38.154  36.995  1.00  2.03      PROB    
ATOM    845  HN  GLN B  15      30.738  38.124  37.709  1.00  0.00      PROB    
ATOM    846  CA  GLN B  15      32.795  37.963  37.505  1.00  2.86      PROB    
ATOM    847  HA  GLN B  15      33.453  37.536  36.762  1.00  0.00      PROB    
ATOM    848  CB  GLN B  15      33.454  39.241  38.101  1.00  2.67      PROB    
ATOM    849  HB1 GLN B  15      32.864  39.475  39.013  1.00  0.00      PROB    
ATOM    850  HB2 GLN B  15      33.254  40.046  37.363  1.00  0.00      PROB    
ATOM    851  CG  GLN B  15      34.904  39.011  38.600  1.00  2.46      PROB    
ATOM    852  HG1 GLN B  15      35.530  38.519  37.825  1.00  0.00      PROB    
ATOM    853  HG2 GLN B  15      35.008  38.454  39.556  1.00  0.00      PROB    
ATOM    854  CD  GLN B  15      35.509  40.376  38.959  1.00  1.98      PROB    
ATOM    855  OE1 GLN B  15      36.116  41.005  38.139  1.00  1.60      PROB    
ATOM    856  NE2 GLN B  15      35.216  40.811  40.212  1.00  2.00      PROB    
ATOM    857 HE21 GLN B  15      34.550  40.309  40.764  1.00  0.00      PROB    
ATOM    858 HE22 GLN B  15      35.324  41.784  40.415  1.00  0.00      PROB    
ATOM    859  C   GLN B  15      32.893  36.752  38.539  1.00  2.04      PROB    
ATOM    860  O   GLN B  15      31.948  36.565  39.295  1.00  1.52      PROB    
ATOM    861  N   LYS B  16      34.009  35.966  38.600  1.00  2.03      PROB    
ATOM    862  HN  LYS B  16      34.741  36.000  37.925  1.00  0.00      PROB    
ATOM    863  CA  LYS B  16      34.285  34.925  39.568  1.00  2.86      PROB    
ATOM    864  HA  LYS B  16      33.779  35.132  40.500  1.00  0.00      PROB    
ATOM    865  CB  LYS B  16      33.790  33.526  38.951  1.00  2.67      PROB    
ATOM    866  HB1 LYS B  16      33.995  33.507  37.860  1.00  0.00      PROB    
ATOM    867  HB2 LYS B  16      32.686  33.597  39.050  1.00  0.00      PROB    
ATOM    868  CG  LYS B  16      34.195  32.202  39.682  1.00  2.46      PROB    
ATOM    869  HG1 LYS B  16      34.260  32.372  40.778  1.00  0.00      PROB    
ATOM    870  HG2 LYS B  16      35.202  31.828  39.398  1.00  0.00      PROB    
ATOM    871  CD  LYS B  16      33.228  31.048  39.391  1.00  2.44      PROB    
ATOM    872  HD1 LYS B  16      32.251  31.485  39.689  1.00  0.00      PROB    
ATOM    873  HD2 LYS B  16      33.652  30.226  40.007  1.00  0.00      PROB    
ATOM    874  CE  LYS B  16      33.151  30.627  37.904  1.00  2.80      PROB    
ATOM    875  HE1 LYS B  16      34.080  30.142  37.536  1.00  0.00      PROB    
ATOM    876  HE2 LYS B  16      32.890  31.474  37.235  1.00  0.00      PROB    
ATOM    877  NZ  LYS B  16      32.138  29.639  37.740  1.00  1.80      PROB    
ATOM    878  HZ1 LYS B  16      31.208  30.069  37.919  1.00  0.00      PROB    
ATOM    879  HZ2 LYS B  16      32.254  28.897  38.459  1.00  0.00      PROB    
ATOM    880  HZ3 LYS B  16      31.999  29.146  36.835  1.00  0.00      PROB    
ATOM    881  C   LYS B  16      35.677  34.885  40.009  1.00  2.04      PROB    
ATOM    882  O   LYS B  16      36.637  34.927  39.207  1.00  1.52      PROB    
ATOM    883  N   LEU B  17      35.858  34.780  41.304  1.00  2.03      PROB    
ATOM    884  HN  LEU B  17      35.130  34.666  41.975  1.00  0.00      PROB    
ATOM    885  CA  LEU B  17      37.199  34.682  41.840  1.00  2.86      PROB    
ATOM    886  HA  LEU B  17      37.935  34.664  41.050  1.00  0.00      PROB    
ATOM    887  CB  LEU B  17      37.505  35.868  42.836  1.00  2.67      PROB    
ATOM    888  HB1 LEU B  17      38.478  35.651  43.327  1.00  0.00      PROB    
ATOM    889  HB2 LEU B  17      36.722  35.946  43.620  1.00  0.00      PROB    
ATOM    890  CG  LEU B  17      37.693  37.354  42.259  1.00  2.46      PROB    
ATOM    891  HG  LEU B  17      38.081  37.158  41.237  1.00  0.00      PROB    
ATOM    892  CD1 LEU B  17      36.413  38.237  42.045  1.00  2.44      PROB    
ATOM    893 HD11 LEU B  17      35.595  37.610  41.629  1.00  0.00      PROB    
ATOM    894 HD12 LEU B  17      36.709  39.080  41.385  1.00  0.00      PROB    
ATOM    895 HD13 LEU B  17      35.995  38.696  42.966  1.00  0.00      PROB    
ATOM    896  CD2 LEU B  17      38.868  38.129  42.938  1.00  2.44      PROB    
ATOM    897 HD21 LEU B  17      39.274  38.954  42.314  1.00  0.00      PROB    
ATOM    898 HD22 LEU B  17      39.622  37.335  43.126  1.00  0.00      PROB    
ATOM    899 HD23 LEU B  17      38.578  38.696  43.848  1.00  0.00      PROB    
ATOM    900  C   LEU B  17      37.242  33.314  42.526  1.00  2.04      PROB    
ATOM    901  O   LEU B  17      36.372  32.922  43.321  1.00  1.52      PROB    
ATOM    902  N   VAL B  18      38.380  32.544  42.249  1.00  2.03      PROB    
ATOM    903  HN  VAL B  18      39.025  32.838  41.547  1.00  0.00      PROB    
ATOM    904  CA  VAL B  18      38.634  31.311  42.922  1.00  2.86      PROB    
ATOM    905  HA  VAL B  18      37.825  31.136  43.616  1.00  0.00      PROB    
ATOM    906  CB  VAL B  18      38.536  30.152  41.933  1.00  2.67      PROB    
ATOM    907  HB  VAL B  18      39.376  30.190  41.207  1.00  0.00      PROB    
ATOM    908  CG1 VAL B  18      38.694  28.679  42.527  1.00  2.46      PROB    
ATOM    909 HG11 VAL B  18      39.590  28.458  43.145  1.00  0.00      PROB    
ATOM    910 HG12 VAL B  18      38.747  27.993  41.655  1.00  0.00      PROB    
ATOM    911 HG13 VAL B  18      37.874  28.359  43.205  1.00  0.00      PROB    
ATOM    912  CG2 VAL B  18      37.196  30.236  41.105  1.00  2.46      PROB    
ATOM    913 HG21 VAL B  18      37.162  31.161  40.490  1.00  0.00      PROB    
ATOM    914 HG22 VAL B  18      36.325  30.278  41.794  1.00  0.00      PROB    
ATOM    915 HG23 VAL B  18      37.095  29.270  40.565  1.00  0.00      PROB    
ATOM    916  C   VAL B  18      40.019  31.244  43.571  1.00  2.04      PROB    
ATOM    917  O   VAL B  18      40.951  31.841  43.104  1.00  1.52      PROB    
ATOM    918  N   PHE B  19      40.154  30.550  44.714  1.00  2.03      PROB    
ATOM    919  HN  PHE B  19      39.405  29.966  45.018  1.00  0.00      PROB    
ATOM    920  CA  PHE B  19      41.331  30.588  45.549  1.00  2.86      PROB    
ATOM    921  HA  PHE B  19      42.187  30.925  44.983  1.00  0.00      PROB    
ATOM    922  CB  PHE B  19      41.091  31.547  46.656  1.00  2.67      PROB    
ATOM    923  HB1 PHE B  19      40.209  31.204  47.238  1.00  0.00      PROB    
ATOM    924  HB2 PHE B  19      40.839  32.520  46.182  1.00  0.00      PROB    
ATOM    925  CG  PHE B  19      42.192  31.770  47.673  1.00  2.46      PROB    
ATOM    926  CD1 PHE B  19      42.410  30.879  48.725  1.00  2.00      PROB    
ATOM    927  HD1 PHE B  19      41.682  30.103  48.907  1.00  0.00      PROB    
ATOM    928  CE1 PHE B  19      43.618  30.971  49.444  1.00  2.00      PROB    
ATOM    929  HE1 PHE B  19      43.672  30.407  50.363  1.00  0.00      PROB    
ATOM    930  CZ  PHE B  19      44.534  31.997  49.334  1.00  2.00      PROB    
ATOM    931  HZ  PHE B  19      45.433  32.110  49.922  1.00  0.00      PROB    
ATOM    932  CD2 PHE B  19      43.109  32.819  47.584  1.00  2.00      PROB    
ATOM    933  HD2 PHE B  19      42.970  33.544  46.796  1.00  0.00      PROB    
ATOM    934  CE2 PHE B  19      44.268  32.945  48.343  1.00  2.00      PROB    
ATOM    935  HE2 PHE B  19      44.937  33.776  48.173  1.00  0.00      PROB    
ATOM    936  C   PHE B  19      41.664  29.221  45.908  1.00  2.04      PROB    
ATOM    937  O   PHE B  19      40.917  28.543  46.664  1.00  1.52      PROB    
ATOM    938  N   PHE B  20      42.764  28.670  45.357  1.00  2.03      PROB    
ATOM    939  HN  PHE B  20      43.242  29.135  44.616  1.00  0.00      PROB    
ATOM    940  CA  PHE B  20      43.299  27.398  45.777  1.00  2.86      PROB    
ATOM    941  HA  PHE B  20      42.513  26.906  46.332  1.00  0.00      PROB    
ATOM    942  CB  PHE B  20      43.708  26.451  44.644  1.00  2.67      PROB    
ATOM    943  HB1 PHE B  20      44.126  25.515  45.073  1.00  0.00      PROB    
ATOM    944  HB2 PHE B  20      44.510  26.923  44.038  1.00  0.00      PROB    
ATOM    945  CG  PHE B  20      42.558  25.993  43.799  1.00  2.46      PROB    
ATOM    946  CD1 PHE B  20      41.845  24.889  44.151  1.00  2.00      PROB    
ATOM    947  HD1 PHE B  20      42.004  24.483  45.139  1.00  0.00      PROB    
ATOM    948  CE1 PHE B  20      40.956  24.283  43.307  1.00  2.00      PROB    
ATOM    949  HE1 PHE B  20      40.401  23.396  43.578  1.00  0.00      PROB    
ATOM    950  CZ  PHE B  20      40.716  24.832  42.075  1.00  2.00      PROB    
ATOM    951  HZ  PHE B  20      39.911  24.428  41.478  1.00  0.00      PROB    
ATOM    952  CD2 PHE B  20      42.300  26.570  42.557  1.00  2.00      PROB    
ATOM    953  HD2 PHE B  20      42.951  27.399  42.326  1.00  0.00      PROB    
ATOM    954  CE2 PHE B  20      41.342  26.045  41.691  1.00  2.00      PROB    
ATOM    955  HE2 PHE B  20      41.306  26.529  40.726  1.00  0.00      PROB    
ATOM    956  C   PHE B  20      44.424  27.505  46.781  1.00  2.04      PROB    
ATOM    957  O   PHE B  20      45.467  28.074  46.377  1.00  1.52      PROB    
ATOM    958  N   ALA B  21      44.188  26.977  47.986  1.00  2.03      PROB    
ATOM    959  HN  ALA B  21      43.262  26.659  48.178  1.00  0.00      PROB    
ATOM    960  CA  ALA B  21      45.188  26.749  49.003  1.00  2.86      PROB    
ATOM    961  HA  ALA B  21      46.113  27.069  48.547  1.00  0.00      PROB    
ATOM    962  CB  ALA B  21      44.926  27.442  50.316  1.00  2.67      PROB    
ATOM    963  HB1 ALA B  21      45.589  26.974  51.076  1.00  0.00      PROB    
ATOM    964  HB2 ALA B  21      43.843  27.361  50.548  1.00  0.00      PROB    
ATOM    965  HB3 ALA B  21      45.221  28.512  50.269  1.00  0.00      PROB    
ATOM    966  C   ALA B  21      45.336  25.249  49.185  1.00  2.04      PROB    
ATOM    967  O   ALA B  21      44.547  24.652  49.968  1.00  1.52      PROB    
ATOM    968  N   GLU B  22      46.362  24.689  48.562  1.00  2.03      PROB    
ATOM    969  HN  GLU B  22      46.974  25.285  48.048  1.00  0.00      PROB    
ATOM    970  CA  GLU B  22      46.680  23.289  48.594  1.00  2.86      PROB    
ATOM    971  HA  GLU B  22      45.903  22.762  49.126  1.00  0.00      PROB    
ATOM    972  CB  GLU B  22      46.544  22.685  47.243  1.00  2.67      PROB    
ATOM    973  HB1 GLU B  22      46.730  21.592  47.320  1.00  0.00      PROB    
ATOM    974  HB2 GLU B  22      47.309  23.109  46.558  1.00  0.00      PROB    
ATOM    975  CG  GLU B  22      45.237  22.891  46.465  1.00  2.77      PROB    
ATOM    976  HG1 GLU B  22      45.247  23.982  46.260  1.00  0.00      PROB    
ATOM    977  HG2 GLU B  22      44.386  22.525  47.079  1.00  0.00      PROB    
ATOM    978  CD  GLU B  22      45.315  22.243  45.114  1.00  1.98      PROB    
ATOM    979  OE1 GLU B  22      45.307  20.961  45.028  1.00  1.40      PROB    
ATOM    980  OE2 GLU B  22      45.498  22.990  44.118  1.00  1.40      PROB    
ATOM    981  C   GLU B  22      48.004  22.901  49.208  1.00  2.04      PROB    
ATOM    982  O   GLU B  22      49.031  23.445  48.799  1.00  1.52      PROB    
ATOM    983  N   ASP B  23      47.962  22.059  50.294  1.00  2.03      PROB    
ATOM    984  HN  ASP B  23      47.153  21.795  50.814  1.00  0.00      PROB    
ATOM    985  CA  ASP B  23      49.207  21.510  50.924  1.00  2.86      PROB    
ATOM    986  HA  ASP B  23      48.778  21.003  51.776  1.00  0.00      PROB    
ATOM    987  CB  ASP B  23      50.019  20.590  49.996  1.00  2.67      PROB    
ATOM    988  HB1 ASP B  23      50.869  20.130  50.544  1.00  0.00      PROB    
ATOM    989  HB2 ASP B  23      50.401  21.228  49.171  1.00  0.00      PROB    
ATOM    990  CG  ASP B  23      49.138  19.525  49.370  1.00  1.98      PROB    
ATOM    991  OD1 ASP B  23      48.007  19.218  49.814  1.00  1.40      PROB    
ATOM    992  OD2 ASP B  23      49.697  18.828  48.448  1.00  1.40      PROB    
ATOM    993  C   ASP B  23      50.051  22.606  51.568  1.00  2.04      PROB    
ATOM    994  O   ASP B  23      51.144  22.364  52.026  1.00  1.52      PROB    
ATOM    995  N   VAL B  24      49.523  23.816  51.767  1.00  2.03      PROB    
ATOM    996  HN  VAL B  24      48.587  23.915  51.438  1.00  0.00      PROB    
ATOM    997  CA  VAL B  24      50.165  25.042  52.282  1.00  2.86      PROB    
ATOM    998  HA  VAL B  24      51.078  25.152  51.716  1.00  0.00      PROB    
ATOM    999  CB  VAL B  24      49.216  26.298  51.927  1.00  2.67      PROB    
ATOM   1000  HB  VAL B  24      48.178  26.289  52.323  1.00  0.00      PROB    
ATOM   1001  CG1 VAL B  24      49.845  27.650  52.538  1.00  2.46      PROB    
ATOM   1002 HG11 VAL B  24      49.736  27.609  53.643  1.00  0.00      PROB    
ATOM   1003 HG12 VAL B  24      49.296  28.546  52.178  1.00  0.00      PROB    
ATOM   1004 HG13 VAL B  24      50.895  27.703  52.180  1.00  0.00      PROB    
ATOM   1005  CG2 VAL B  24      49.089  26.447  50.404  1.00  2.46      PROB    
ATOM   1006 HG21 VAL B  24      50.068  26.468  49.879  1.00  0.00      PROB    
ATOM   1007 HG22 VAL B  24      48.593  27.431  50.258  1.00  0.00      PROB    
ATOM   1008 HG23 VAL B  24      48.512  25.659  49.876  1.00  0.00      PROB    
ATOM   1009  C   VAL B  24      50.414  24.887  53.738  1.00  2.04      PROB    
ATOM   1010  O   VAL B  24      49.631  24.174  54.362  1.00  1.52      PROB    
ATOM   1011  N   GLY B  25      51.489  25.505  54.292  1.00  2.03      PROB    
ATOM   1012  HN  GLY B  25      52.235  25.815  53.708  1.00  0.00      PROB    
ATOM   1013  CA  GLY B  25      51.610  25.756  55.735  1.00  2.38      PROB    
ATOM   1014  HA1 GLY B  25      52.621  25.961  56.057  1.00  0.00      PROB    
ATOM   1015  HA2 GLY B  25      51.314  24.848  56.240  1.00  0.00      PROB    
ATOM   1016  C   GLY B  25      50.782  26.946  56.160  1.00  2.04      PROB    
ATOM   1017  O   GLY B  25      49.597  26.870  56.238  1.00  1.52      PROB    
ATOM   1018  N   SER B  26      51.418  28.048  56.567  1.00  2.03      PROB    
ATOM   1019  HN  SER B  26      52.412  28.060  56.485  1.00  0.00      PROB    
ATOM   1020  CA  SER B  26      50.863  29.331  56.941  1.00  2.86      PROB    
ATOM   1021  HA  SER B  26      50.100  29.216  57.697  1.00  0.00      PROB    
ATOM   1022  CB  SER B  26      51.946  30.336  57.507  1.00  2.67      PROB    
ATOM   1023  HB1 SER B  26      52.628  30.519  56.649  1.00  0.00      PROB    
ATOM   1024  HB2 SER B  26      52.508  29.756  58.269  1.00  0.00      PROB    
ATOM   1025  OG  SER B  26      51.445  31.549  58.061  1.00  1.64      PROB    
ATOM   1026  HG1 SER B  26      50.715  31.322  58.641  1.00  0.00      PROB    
ATOM   1027  C   SER B  26      50.178  29.993  55.712  1.00  2.04      PROB    
ATOM   1028  O   SER B  26      50.814  30.366  54.717  1.00  1.52      PROB    
ATOM   1029  N   ASN B  27      48.807  30.130  55.661  1.00  2.03      PROB    
ATOM   1030  HN  ASN B  27      48.224  29.587  56.260  1.00  0.00      PROB    
ATOM   1031  CA  ASN B  27      48.023  30.894  54.658  1.00  2.86      PROB    
ATOM   1032  HA  ASN B  27      48.714  31.195  53.884  1.00  0.00      PROB    
ATOM   1033  CB  ASN B  27      46.841  30.086  53.938  1.00  2.67      PROB    
ATOM   1034  HB1 ASN B  27      46.139  29.580  54.635  1.00  0.00      PROB    
ATOM   1035  HB2 ASN B  27      47.335  29.215  53.457  1.00  0.00      PROB    
ATOM   1036  CG  ASN B  27      46.031  30.878  52.939  1.00  1.98      PROB    
ATOM   1037  OD1 ASN B  27      46.640  31.615  52.110  1.00  1.60      PROB    
ATOM   1038  ND2 ASN B  27      44.664  30.814  52.983  1.00  2.00      PROB    
ATOM   1039 HD21 ASN B  27      44.202  31.231  52.200  1.00  0.00      PROB    
ATOM   1040 HD22 ASN B  27      44.277  30.246  53.709  1.00  0.00      PROB    
ATOM   1041  C   ASN B  27      47.456  32.048  55.348  1.00  2.04      PROB    
ATOM   1042  O   ASN B  27      46.584  31.944  56.188  1.00  1.52      PROB    
ATOM   1043  N   LYS B  28      47.921  33.210  54.929  1.00  2.03      PROB    
ATOM   1044  HN  LYS B  28      48.674  33.244  54.276  1.00  0.00      PROB    
ATOM   1045  CA  LYS B  28      47.330  34.383  55.327  1.00  2.86      PROB    
ATOM   1046  HA  LYS B  28      46.487  34.285  55.995  1.00  0.00      PROB    
ATOM   1047  CB  LYS B  28      48.396  35.234  56.026  1.00  2.67      PROB    
ATOM   1048  HB1 LYS B  28      48.012  36.254  56.243  1.00  0.00      PROB    
ATOM   1049  HB2 LYS B  28      49.273  35.358  55.355  1.00  0.00      PROB    
ATOM   1050  CG  LYS B  28      49.025  34.717  57.364  1.00  2.46      PROB    
ATOM   1051  HG1 LYS B  28      49.801  33.928  57.275  1.00  0.00      PROB    
ATOM   1052  HG2 LYS B  28      48.196  34.233  57.924  1.00  0.00      PROB    
ATOM   1053  CD  LYS B  28      49.764  35.890  58.080  1.00  2.44      PROB    
ATOM   1054  HD1 LYS B  28      49.049  36.690  58.368  1.00  0.00      PROB    
ATOM   1055  HD2 LYS B  28      50.374  36.408  57.309  1.00  0.00      PROB    
ATOM   1056  CE  LYS B  28      50.470  35.516  59.408  1.00  2.80      PROB    
ATOM   1057  HE1 LYS B  28      51.418  34.943  59.322  1.00  0.00      PROB    
ATOM   1058  HE2 LYS B  28      49.725  34.949  60.007  1.00  0.00      PROB    
ATOM   1059  NZ  LYS B  28      50.825  36.685  60.215  1.00  1.80      PROB    
ATOM   1060  HZ1 LYS B  28      51.128  36.528  61.198  1.00  0.00      PROB    
ATOM   1061  HZ2 LYS B  28      49.950  37.247  60.198  1.00  0.00      PROB    
ATOM   1062  HZ3 LYS B  28      51.545  37.249  59.719  1.00  0.00      PROB    
ATOM   1063  C   LYS B  28      46.700  35.058  54.153  1.00  2.04      PROB    
ATOM   1064  O   LYS B  28      45.931  36.014  54.401  1.00  1.52      PROB    
ATOM   1065  N   GLY B  29      46.812  34.566  52.871  1.00  2.03      PROB    
ATOM   1066  HN  GLY B  29      47.457  33.807  52.825  1.00  0.00      PROB    
ATOM   1067  CA  GLY B  29      46.069  35.017  51.714  1.00  2.38      PROB    
ATOM   1068  HA1 GLY B  29      46.266  34.190  51.048  1.00  0.00      PROB    
ATOM   1069  HA2 GLY B  29      46.597  35.927  51.471  1.00  0.00      PROB    
ATOM   1070  C   GLY B  29      44.584  35.137  51.656  1.00  2.04      PROB    
ATOM   1071  O   GLY B  29      43.903  34.494  52.491  1.00  1.52      PROB    
ATOM   1072  N   ALA B  30      43.997  35.869  50.655  1.00  2.03      PROB    
ATOM   1073  HN  ALA B  30      44.509  36.061  49.821  1.00  0.00      PROB    
ATOM   1074  CA  ALA B  30      42.575  36.183  50.822  1.00  2.86      PROB    
ATOM   1075  HA  ALA B  30      42.115  35.328  51.297  1.00  0.00      PROB    
ATOM   1076  CB  ALA B  30      42.361  37.467  51.640  1.00  2.67      PROB    
ATOM   1077  HB1 ALA B  30      41.263  37.621  51.571  1.00  0.00      PROB    
ATOM   1078  HB2 ALA B  30      42.746  38.399  51.174  1.00  0.00      PROB    
ATOM   1079  HB3 ALA B  30      42.769  37.423  52.672  1.00  0.00      PROB    
ATOM   1080  C   ALA B  30      41.928  36.227  49.417  1.00  2.04      PROB    
ATOM   1081  O   ALA B  30      42.597  36.446  48.400  1.00  1.52      PROB    
ATOM   1082  N   ILE B  31      40.572  36.124  49.341  1.00  2.03      PROB    
ATOM   1083  HN  ILE B  31      40.100  35.798  50.157  1.00  0.00      PROB    
ATOM   1084  CA  ILE B  31      39.794  36.699  48.265  1.00  2.86      PROB    
ATOM   1085  HA  ILE B  31      40.494  37.140  47.572  1.00  0.00      PROB    
ATOM   1086  CB  ILE B  31      38.710  35.751  47.748  1.00  2.67      PROB    
ATOM   1087  HB  ILE B  31      37.864  35.630  48.457  1.00  0.00      PROB    
ATOM   1088  CG2 ILE B  31      38.163  36.455  46.485  1.00  2.46      PROB    
ATOM   1089 HG21 ILE B  31      37.453  35.759  45.989  1.00  0.00      PROB    
ATOM   1090 HG22 ILE B  31      38.981  36.542  45.738  1.00  0.00      PROB    
ATOM   1091 HG23 ILE B  31      37.669  37.439  46.632  1.00  0.00      PROB    
ATOM   1092  CG1 ILE B  31      39.229  34.316  47.411  1.00  2.46      PROB    
ATOM   1093 HG11 ILE B  31      39.692  33.862  48.314  1.00  0.00      PROB    
ATOM   1094 HG12 ILE B  31      40.004  34.521  46.641  1.00  0.00      PROB    
ATOM   1095  CD  ILE B  31      38.146  33.371  46.965  1.00  2.44      PROB    
ATOM   1096  HD1 ILE B  31      37.284  33.418  47.664  1.00  0.00      PROB    
ATOM   1097  HD2 ILE B  31      38.488  32.318  47.049  1.00  0.00      PROB    
ATOM   1098  HD3 ILE B  31      37.877  33.633  45.919  1.00  0.00      PROB    
ATOM   1099  C   ILE B  31      38.909  37.892  48.747  1.00  2.04      PROB    
ATOM   1100  O   ILE B  31      38.103  37.733  49.665  1.00  1.52      PROB    
ATOM   1101  N   ILE B  32      39.072  39.088  48.175  1.00  2.03      PROB    
ATOM   1102  HN  ILE B  32      39.705  39.197  47.413  1.00  0.00      PROB    
ATOM   1103  CA  ILE B  32      38.176  40.224  48.430  1.00  2.86      PROB    
ATOM   1104  HA  ILE B  32      37.431  39.864  49.124  1.00  0.00      PROB    
ATOM   1105  CB  ILE B  32      38.826  41.480  49.061  1.00  2.67      PROB    
ATOM   1106  HB  ILE B  32      39.427  42.018  48.297  1.00  0.00      PROB    
ATOM   1107  CG2 ILE B  32      37.672  42.443  49.412  1.00  2.46      PROB    
ATOM   1108 HG21 ILE B  32      38.044  43.299  50.015  1.00  0.00      PROB    
ATOM   1109 HG22 ILE B  32      36.922  41.855  49.982  1.00  0.00      PROB    
ATOM   1110 HG23 ILE B  32      37.158  42.709  48.463  1.00  0.00      PROB    
ATOM   1111  CG1 ILE B  32      39.706  41.028  50.289  1.00  2.46      PROB    
ATOM   1112 HG11 ILE B  32      39.203  40.192  50.820  1.00  0.00      PROB    
ATOM   1113 HG12 ILE B  32      39.698  41.935  50.930  1.00  0.00      PROB    
ATOM   1114  CD  ILE B  32      41.227  40.871  49.972  1.00  2.44      PROB    
ATOM   1115  HD1 ILE B  32      41.408  39.819  49.665  1.00  0.00      PROB    
ATOM   1116  HD2 ILE B  32      41.764  41.016  50.934  1.00  0.00      PROB    
ATOM   1117  HD3 ILE B  32      41.635  41.709  49.367  1.00  0.00      PROB    
ATOM   1118  C   ILE B  32      37.395  40.561  47.115  1.00  2.04      PROB    
ATOM   1119  O   ILE B  32      37.951  40.838  46.051  1.00  1.52      PROB    
ATOM   1120  N   GLY B  33      36.072  40.436  47.204  1.00  2.03      PROB    
ATOM   1121  HN  GLY B  33      35.756  40.117  48.094  1.00  0.00      PROB    
ATOM   1122  CA  GLY B  33      35.221  40.719  46.137  1.00  2.38      PROB    
ATOM   1123  HA1 GLY B  33      34.271  40.464  46.584  1.00  0.00      PROB    
ATOM   1124  HA2 GLY B  33      35.366  40.100  45.264  1.00  0.00      PROB    
ATOM   1125  C   GLY B  33      35.112  42.200  45.734  1.00  2.04      PROB    
ATOM   1126  O   GLY B  33      35.421  42.497  44.617  1.00  1.52      PROB    
ATOM   1127  N   LEU B  34      34.601  43.062  46.585  1.00  2.03      PROB    
ATOM   1128  HN  LEU B  34      34.285  42.684  47.452  1.00  0.00      PROB    
ATOM   1129  CA  LEU B  34      34.576  44.497  46.476  1.00  2.86      PROB    
ATOM   1130  HA  LEU B  34      35.217  44.869  45.690  1.00  0.00      PROB    
ATOM   1131  CB  LEU B  34      33.120  44.996  46.295  1.00  2.67      PROB    
ATOM   1132  HB1 LEU B  34      32.482  44.429  47.006  1.00  0.00      PROB    
ATOM   1133  HB2 LEU B  34      32.775  44.614  45.310  1.00  0.00      PROB    
ATOM   1134  CG  LEU B  34      32.802  46.528  46.366  1.00  2.46      PROB    
ATOM   1135  HG  LEU B  34      32.956  46.883  47.408  1.00  0.00      PROB    
ATOM   1136  CD1 LEU B  34      33.792  47.236  45.513  1.00  2.44      PROB    
ATOM   1137 HD11 LEU B  34      33.544  48.306  45.345  1.00  0.00      PROB    
ATOM   1138 HD12 LEU B  34      33.895  46.774  44.508  1.00  0.00      PROB    
ATOM   1139 HD13 LEU B  34      34.852  47.183  45.843  1.00  0.00      PROB    
ATOM   1140  CD2 LEU B  34      31.389  46.960  45.960  1.00  2.44      PROB    
ATOM   1141 HD21 LEU B  34      31.117  46.221  45.176  1.00  0.00      PROB    
ATOM   1142 HD22 LEU B  34      31.392  47.969  45.494  1.00  0.00      PROB    
ATOM   1143 HD23 LEU B  34      30.617  46.862  46.753  1.00  0.00      PROB    
ATOM   1144  C   LEU B  34      35.176  45.079  47.758  1.00  2.04      PROB    
ATOM   1145  O   LEU B  34      34.582  44.929  48.831  1.00  1.52      PROB    
ATOM   1146  N   MET B  35      36.327  45.835  47.631  1.00  2.03      PROB    
ATOM   1147  HN  MET B  35      36.678  45.932  46.703  1.00  0.00      PROB    
ATOM   1148  CA  MET B  35      37.006  46.540  48.711  1.00  2.86      PROB    
ATOM   1149  HA  MET B  35      36.660  46.355  49.717  1.00  0.00      PROB    
ATOM   1150  CB  MET B  35      38.520  46.057  48.678  1.00  2.67      PROB    
ATOM   1151  HB1 MET B  35      38.942  46.205  47.661  1.00  0.00      PROB    
ATOM   1152  HB2 MET B  35      38.499  44.953  48.794  1.00  0.00      PROB    
ATOM   1153  CG  MET B  35      39.407  46.700  49.792  1.00  2.46      PROB    
ATOM   1154  HG1 MET B  35      38.777  46.906  50.683  1.00  0.00      PROB    
ATOM   1155  HG2 MET B  35      39.834  47.708  49.602  1.00  0.00      PROB    
ATOM   1156  SD  MET B  35      40.907  45.710  50.295  1.00  2.00      PROB    
ATOM   1157  CE  MET B  35      41.635  46.893  51.434  1.00  2.10      PROB    
ATOM   1158  HE1 MET B  35      42.709  46.667  51.608  1.00  0.00      PROB    
ATOM   1159  HE2 MET B  35      40.941  47.051  52.287  1.00  0.00      PROB    
ATOM   1160  HE3 MET B  35      41.609  47.865  50.897  1.00  0.00      PROB    
ATOM   1161  C   MET B  35      36.889  48.026  48.361  1.00  2.04      PROB    
ATOM   1162  O   MET B  35      37.403  48.438  47.339  1.00  1.52      PROB    
ATOM   1163  N   VAL B  36      36.357  48.817  49.236  1.00  2.03      PROB    
ATOM   1164  HN  VAL B  36      35.726  48.573  49.967  1.00  0.00      PROB    
ATOM   1165  CA  VAL B  36      36.365  50.254  48.972  1.00  2.86      PROB    
ATOM   1166  HA  VAL B  36      37.039  50.462  48.155  1.00  0.00      PROB    
ATOM   1167  CB  VAL B  36      35.035  50.918  48.722  1.00  2.67      PROB    
ATOM   1168  HB  VAL B  36      34.465  50.770  49.664  1.00  0.00      PROB    
ATOM   1169  CG1 VAL B  36      35.299  52.414  48.569  1.00  2.46      PROB    
ATOM   1170 HG11 VAL B  36      35.909  52.655  47.673  1.00  0.00      PROB    
ATOM   1171 HG12 VAL B  36      35.852  52.853  49.426  1.00  0.00      PROB    
ATOM   1172 HG13 VAL B  36      34.354  52.994  48.494  1.00  0.00      PROB    
ATOM   1173  CG2 VAL B  36      34.276  50.314  47.502  1.00  2.46      PROB    
ATOM   1174 HG21 VAL B  36      33.327  50.845  47.274  1.00  0.00      PROB    
ATOM   1175 HG22 VAL B  36      34.018  49.276  47.801  1.00  0.00      PROB    
ATOM   1176 HG23 VAL B  36      34.908  50.247  46.591  1.00  0.00      PROB    
ATOM   1177  C   VAL B  36      37.033  50.703  50.240  1.00  2.04      PROB    
ATOM   1178  O   VAL B  36      36.606  50.419  51.397  1.00  1.52      PROB    
ATOM   1179  N   GLY B  37      38.240  51.331  50.073  1.00  2.03      PROB    
ATOM   1180  HN  GLY B  37      38.558  51.534  49.150  1.00  0.00      PROB    
ATOM   1181  CA  GLY B  37      39.046  51.667  51.270  1.00  2.38      PROB    
ATOM   1182  HA1 GLY B  37      38.420  52.160  52.000  1.00  0.00      PROB    
ATOM   1183  HA2 GLY B  37      39.855  52.262  50.873  1.00  0.00      PROB    
ATOM   1184  C   GLY B  37      39.673  50.494  51.968  1.00  2.04      PROB    
ATOM   1185  O   GLY B  37      40.013  49.410  51.506  1.00  1.52      PROB    
ATOM   1186  N   GLY B  38      39.913  50.734  53.272  1.00  2.03      PROB    
ATOM   1187  HN  GLY B  38      39.823  51.614  53.730  1.00  0.00      PROB    
ATOM   1188  CA  GLY B  38      40.467  49.701  54.201  1.00  2.38      PROB    
ATOM   1189  HA1 GLY B  38      39.958  48.754  54.105  1.00  0.00      PROB    
ATOM   1190  HA2 GLY B  38      40.273  50.078  55.194  1.00  0.00      PROB    
ATOM   1191  C   GLY B  38      41.872  49.314  54.102  1.00  2.04      PROB    
ATOM   1192  O   GLY B  38      42.739  49.865  53.394  1.00  1.52      PROB    
ATOM   1193  N   VAL B  39      42.281  48.339  54.945  1.00  2.03      PROB    
ATOM   1194  HN  VAL B  39      41.575  48.167  55.628  1.00  0.00      PROB    
ATOM   1195  CA  VAL B  39      43.577  47.627  54.959  1.00  2.86      PROB    
ATOM   1196  HA  VAL B  39      43.949  47.552  53.948  1.00  0.00      PROB    
ATOM   1197  CB  VAL B  39      44.568  48.433  55.798  1.00  2.67      PROB    
ATOM   1198  HB  VAL B  39      44.731  49.424  55.323  1.00  0.00      PROB    
ATOM   1199  CG1 VAL B  39      44.085  48.656  57.251  1.00  2.46      PROB    
ATOM   1200 HG11 VAL B  39      44.903  49.080  57.872  1.00  0.00      PROB    
ATOM   1201 HG12 VAL B  39      43.666  47.748  57.735  1.00  0.00      PROB    
ATOM   1202 HG13 VAL B  39      43.263  49.401  57.188  1.00  0.00      PROB    
ATOM   1203  CG2 VAL B  39      45.954  47.701  55.702  1.00  2.46      PROB    
ATOM   1204 HG21 VAL B  39      46.757  48.271  56.217  1.00  0.00      PROB    
ATOM   1205 HG22 VAL B  39      46.381  47.650  54.678  1.00  0.00      PROB    
ATOM   1206 HG23 VAL B  39      46.015  46.635  56.011  1.00  0.00      PROB    
ATOM   1207  C   VAL B  39      43.512  46.222  55.508  1.00  2.04      PROB    
ATOM   1208  O   VAL B  39      42.949  45.866  56.534  1.00  1.52      PROB    
ATOM   1209  N   VAL B  40      44.104  45.323  54.744  1.00  2.03      PROB    
ATOM   1210  HN  VAL B  40      44.660  45.667  53.991  1.00  0.00      PROB    
ATOM   1211  CA  VAL B  40      44.314  43.910  55.060  1.00  2.86      PROB    
ATOM   1212  HA  VAL B  40      43.718  43.607  55.908  1.00  0.00      PROB    
ATOM   1213  CB  VAL B  40      43.827  43.076  53.816  1.00  2.67      PROB    
ATOM   1214  HB  VAL B  40      44.274  43.520  52.902  1.00  0.00      PROB    
ATOM   1215  CG1 VAL B  40      44.127  41.594  53.907  1.00  2.46      PROB    
ATOM   1216 HG11 VAL B  40      43.773  41.101  52.976  1.00  0.00      PROB    
ATOM   1217 HG12 VAL B  40      43.645  41.199  54.826  1.00  0.00      PROB    
ATOM   1218 HG13 VAL B  40      45.224  41.425  53.868  1.00  0.00      PROB    
ATOM   1219  CG2 VAL B  40      42.282  43.313  53.553  1.00  2.46      PROB    
ATOM   1220 HG21 VAL B  40      41.745  43.151  54.512  1.00  0.00      PROB    
ATOM   1221 HG22 VAL B  40      41.866  42.546  52.866  1.00  0.00      PROB    
ATOM   1222 HG23 VAL B  40      41.977  44.296  53.136  1.00  0.00      PROB    
ATOM   1223  C   VAL B  40      45.779  43.627  55.328  1.00  2.04      PROB    
ATOM   1224  O   VAL B  40      46.643  43.956  54.520  1.00  1.52      PROB    
ATOM   1225  N   ILE B  41      46.138  43.103  56.479  1.00  2.03      PROB    
ATOM   1226  HN  ILE B  41      45.485  42.785  57.162  1.00  0.00      PROB    
ATOM   1227  CA  ILE B  41      47.504  42.907  56.856  1.00  2.86      PROB    
ATOM   1228  HA  ILE B  41      48.255  43.310  56.192  1.00  0.00      PROB    
ATOM   1229  CB  ILE B  41      47.653  43.506  58.317  1.00  2.67      PROB    
ATOM   1230  HB  ILE B  41      46.812  43.142  58.945  1.00  0.00      PROB    
ATOM   1231  CG2 ILE B  41      48.992  42.980  59.029  1.00  2.46      PROB    
ATOM   1232 HG21 ILE B  41      49.149  43.589  59.945  1.00  0.00      PROB    
ATOM   1233 HG22 ILE B  41      49.911  43.097  58.417  1.00  0.00      PROB    
ATOM   1234 HG23 ILE B  41      48.848  41.920  59.331  1.00  0.00      PROB    
ATOM   1235  CG1 ILE B  41      47.504  45.091  58.300  1.00  2.46      PROB    
ATOM   1236 HG11 ILE B  41      47.093  45.430  59.274  1.00  0.00      PROB    
ATOM   1237 HG12 ILE B  41      46.652  45.291  57.615  1.00  0.00      PROB    
ATOM   1238  CD  ILE B  41      48.839  45.900  58.152  1.00  2.44      PROB    
ATOM   1239  HD1 ILE B  41      49.235  45.637  57.148  1.00  0.00      PROB    
ATOM   1240  HD2 ILE B  41      49.615  45.623  58.897  1.00  0.00      PROB    
ATOM   1241  HD3 ILE B  41      48.769  47.000  58.295  1.00  0.00      PROB    
ATOM   1242  C   ILE B  41      47.758  41.353  56.970  1.00  2.04      PROB    
ATOM   1243  O   ILE B  41      46.903  40.654  57.530  1.00  1.52      PROB    
ATOM   1244  N   ALA B  42      48.971  40.944  56.561  1.00  2.03      PROB    
ATOM   1245  HN  ALA B  42      49.549  41.634  56.131  1.00  0.00      PROB    
ATOM   1246  CA  ALA B  42      49.422  39.555  56.711  1.00  2.86      PROB    
ATOM   1247  HA  ALA B  42      48.729  39.017  57.340  1.00  0.00      PROB    
ATOM   1248  CB  ALA B  42      49.377  38.736  55.425  1.00  2.67      PROB    
ATOM   1249  HB1 ALA B  42      50.020  39.160  54.625  1.00  0.00      PROB    
ATOM   1250  HB2 ALA B  42      48.342  38.633  55.036  1.00  0.00      PROB    
ATOM   1251  HB3 ALA B  42      49.782  37.744  55.721  1.00  0.00      PROB    
ATOM   1252  C   ALA B  42      50.782  39.477  57.511  1.00  2.04      PROB    
ATOM   1253  OT1 ALA B  42      51.887  39.615  56.951  1.00  1.40      PROB    
ATOM   1254  OT2 ALA B  42      50.725  39.168  58.713  1.00  1.40      PROB    
ATOM   1255  N   ASP C   1      41.409  59.464  54.658  1.00  2.03      PROC    
ATOM   1256  HT1 ASP C   1      41.280  60.494  54.724  1.00  0.00      PROC    
ATOM   1257  HT2 ASP C   1      41.984  59.225  53.826  1.00  0.00      PROC    
ATOM   1258  HT3 ASP C   1      42.024  59.152  55.436  1.00  0.00      PROC    
ATOM   1259  CA  ASP C   1      40.028  58.771  54.499  1.00  2.86      PROC    
ATOM   1260  HA  ASP C   1      40.171  57.702  54.553  1.00  0.00      PROC    
ATOM   1261  CB  ASP C   1      39.019  59.247  55.628  1.00  2.67      PROC    
ATOM   1262  HB1 ASP C   1      38.034  59.519  55.192  1.00  0.00      PROC    
ATOM   1263  HB2 ASP C   1      39.354  60.198  56.095  1.00  0.00      PROC    
ATOM   1264  CG  ASP C   1      39.056  58.239  56.793  1.00  1.98      PROC    
ATOM   1265  OD1 ASP C   1      39.937  57.352  56.873  1.00  1.40      PROC    
ATOM   1266  OD2 ASP C   1      38.269  58.485  57.726  1.00  1.40      PROC    
ATOM   1267  C   ASP C   1      39.517  58.866  53.140  1.00  2.04      PROC    
ATOM   1268  O   ASP C   1      39.723  59.856  52.420  1.00  1.52      PROC    
ATOM   1269  N   ALA C   2      38.796  57.830  52.626  1.00  2.03      PROC    
ATOM   1270  HN  ALA C   2      38.504  57.096  53.235  1.00  0.00      PROC    
ATOM   1271  CA  ALA C   2      38.392  57.851  51.240  1.00  2.86      PROC    
ATOM   1272  HA  ALA C   2      38.831  58.632  50.636  1.00  0.00      PROC    
ATOM   1273  CB  ALA C   2      38.802  56.530  50.557  1.00  2.67      PROC    
ATOM   1274  HB1 ALA C   2      38.403  55.671  51.138  1.00  0.00      PROC    
ATOM   1275  HB2 ALA C   2      39.896  56.404  50.415  1.00  0.00      PROC    
ATOM   1276  HB3 ALA C   2      38.451  56.544  49.503  1.00  0.00      PROC    
ATOM   1277  C   ALA C   2      36.911  57.873  50.986  1.00  2.04      PROC    
ATOM   1278  O   ALA C   2      36.164  57.403  51.824  1.00  1.52      PROC    
ATOM   1279  N   GLU C   3      36.451  58.475  49.855  1.00  2.03      PROC    
ATOM   1280  HN  GLU C   3      37.082  58.986  49.277  1.00  0.00      PROC    
ATOM   1281  CA  GLU C   3      35.059  58.391  49.466  1.00  2.86      PROC    
ATOM   1282  HA  GLU C   3      34.670  57.597  50.086  1.00  0.00      PROC    
ATOM   1283  CB  GLU C   3      34.232  59.606  49.777  1.00  2.67      PROC    
ATOM   1284  HB1 GLU C   3      34.705  60.448  49.228  1.00  0.00      PROC    
ATOM   1285  HB2 GLU C   3      34.309  59.896  50.847  1.00  0.00      PROC    
ATOM   1286  CG  GLU C   3      32.786  59.724  49.217  1.00  2.77      PROC    
ATOM   1287  HG1 GLU C   3      32.183  58.797  49.321  1.00  0.00      PROC    
ATOM   1288  HG2 GLU C   3      32.978  59.871  48.132  1.00  0.00      PROC    
ATOM   1289  CD  GLU C   3      32.012  60.920  49.712  1.00  1.98      PROC    
ATOM   1290  OE1 GLU C   3      32.503  62.039  49.575  1.00  1.40      PROC    
ATOM   1291  OE2 GLU C   3      30.867  60.691  50.183  1.00  1.40      PROC    
ATOM   1292  C   GLU C   3      34.853  57.904  48.046  1.00  2.04      PROC    
ATOM   1293  O   GLU C   3      35.455  58.440  47.130  1.00  1.52      PROC    
ATOM   1294  N   PHE C   4      34.059  56.845  47.783  1.00  2.03      PROC    
ATOM   1295  HN  PHE C   4      33.713  56.245  48.500  1.00  0.00      PROC    
ATOM   1296  CA  PHE C   4      33.712  56.422  46.397  1.00  2.86      PROC    
ATOM   1297  HA  PHE C   4      34.313  57.014  45.721  1.00  0.00      PROC    
ATOM   1298  CB  PHE C   4      34.106  54.957  46.207  1.00  2.67      PROC    
ATOM   1299  HB1 PHE C   4      33.753  54.429  47.119  1.00  0.00      PROC    
ATOM   1300  HB2 PHE C   4      35.191  54.794  46.033  1.00  0.00      PROC    
ATOM   1301  CG  PHE C   4      33.610  54.270  44.950  1.00  2.46      PROC    
ATOM   1302  CD1 PHE C   4      33.745  54.796  43.623  1.00  2.00      PROC    
ATOM   1303  HD1 PHE C   4      34.161  55.791  43.567  1.00  0.00      PROC    
ATOM   1304  CE1 PHE C   4      33.321  54.089  42.500  1.00  2.00      PROC    
ATOM   1305  HE1 PHE C   4      33.427  54.545  41.527  1.00  0.00      PROC    
ATOM   1306  CZ  PHE C   4      32.715  52.844  42.625  1.00  2.00      PROC    
ATOM   1307  HZ  PHE C   4      32.561  52.282  41.716  1.00  0.00      PROC    
ATOM   1308  CD2 PHE C   4      33.048  52.934  44.982  1.00  2.00      PROC    
ATOM   1309  HD2 PHE C   4      32.860  52.694  46.018  1.00  0.00      PROC    
ATOM   1310  CE2 PHE C   4      32.729  52.237  43.820  1.00  2.00      PROC    
ATOM   1311  HE2 PHE C   4      32.270  51.260  43.854  1.00  0.00      PROC    
ATOM   1312  C   PHE C   4      32.266  56.743  46.118  1.00  2.04      PROC    
ATOM   1313  O   PHE C   4      31.352  56.266  46.757  1.00  1.52      PROC    
ATOM   1314  N   ARG C   5      32.096  57.635  45.127  1.00  2.03      PROC    
ATOM   1315  HN  ARG C   5      32.847  57.791  44.489  1.00  0.00      PROC    
ATOM   1316  CA  ARG C   5      30.866  58.089  44.774  1.00  2.86      PROC    
ATOM   1317  HA  ARG C   5      30.090  57.749  45.444  1.00  0.00      PROC    
ATOM   1318  CB  ARG C   5      30.536  59.642  45.048  1.00  2.67      PROC    
ATOM   1319  HB1 ARG C   5      29.689  60.000  44.424  1.00  0.00      PROC    
ATOM   1320  HB2 ARG C   5      31.323  60.284  44.598  1.00  0.00      PROC    
ATOM   1321  CG  ARG C   5      30.293  60.073  46.497  1.00  2.46      PROC    
ATOM   1322  HG1 ARG C   5      31.232  60.374  47.009  1.00  0.00      PROC    
ATOM   1323  HG2 ARG C   5      29.978  59.142  47.014  1.00  0.00      PROC    
ATOM   1324  CD  ARG C   5      29.252  61.159  46.591  1.00  2.44      PROC    
ATOM   1325  HD1 ARG C   5      28.234  60.740  46.441  1.00  0.00      PROC    
ATOM   1326  HD2 ARG C   5      29.352  61.994  45.865  1.00  0.00      PROC    
ATOM   1327  NE  ARG C   5      29.224  61.750  48.010  1.00  1.70      PROC    
ATOM   1328  HE  ARG C   5      29.831  61.377  48.712  1.00  0.00      PROC    
ATOM   1329  CZ  ARG C   5      28.561  62.768  48.529  1.00  2.20      PROC    
ATOM   1330  NH1 ARG C   5      28.904  63.026  49.787  1.00  1.70      PROC    
ATOM   1331 HH11 ARG C   5      29.824  62.688  49.986  1.00  0.00      PROC    
ATOM   1332 HH12 ARG C   5      28.539  63.875  50.168  1.00  0.00      PROC    
ATOM   1333  NH2 ARG C   5      27.607  63.408  47.933  1.00  1.70      PROC    
ATOM   1334 HH21 ARG C   5      27.270  63.063  47.057  1.00  0.00      PROC    
ATOM   1335 HH22 ARG C   5      27.090  64.142  48.372  1.00  0.00      PROC    
ATOM   1336  C   ARG C   5      30.548  57.704  43.370  1.00  2.04      PROC    
ATOM   1337  O   ARG C   5      31.263  57.943  42.460  1.00  1.52      PROC    
ATOM   1338  N   HSD C   6      29.423  56.921  43.151  1.00  2.03      PROC    
ATOM   1339  HN  HSD C   6      28.798  56.740  43.906  1.00  0.00      PROC    
ATOM   1340  CA  HSD C   6      29.058  56.365  41.836  1.00  2.86      PROC    
ATOM   1341  HA  HSD C   6      29.538  56.969  41.080  1.00  0.00      PROC    
ATOM   1342  CB  HSD C   6      29.419  54.796  41.882  1.00  2.67      PROC    
ATOM   1343  HB1 HSD C   6      28.828  54.282  42.670  1.00  0.00      PROC    
ATOM   1344  HB2 HSD C   6      30.475  54.664  42.203  1.00  0.00      PROC    
ATOM   1345  ND1 HSD C   6      28.256  53.940  39.845  1.00  1.90      PROC    
ATOM   1346  HD1 HSD C   6      27.340  53.823  40.227  1.00  0.00      PROC    
ATOM   1347  CG  HSD C   6      29.386  54.329  40.439  1.00  2.46      PROC    
ATOM   1348  CE1 HSD C   6      28.591  53.238  38.706  1.00  1.98      PROC    
ATOM   1349  HE1 HSD C   6      27.812  53.006  37.979  1.00  0.00      PROC    
ATOM   1350  NE2 HSD C   6      29.947  53.162  38.530  1.00  1.80      PROC    
ATOM   1351  CD2 HSD C   6      30.421  53.834  39.666  1.00  1.98      PROC    
ATOM   1352  HD2 HSD C   6      31.489  53.853  39.844  1.00  0.00      PROC    
ATOM   1353  C   HSD C   6      27.613  56.553  41.520  1.00  2.04      PROC    
ATOM   1354  O   HSD C   6      26.762  56.111  42.280  1.00  1.52      PROC    
ATOM   1355  N   ASP C   7      27.279  57.190  40.373  1.00  2.03      PROC    
ATOM   1356  HN  ASP C   7      28.041  57.673  39.948  1.00  0.00      PROC    
ATOM   1357  CA  ASP C   7      25.935  57.458  39.789  1.00  2.86      PROC    
ATOM   1358  HA  ASP C   7      25.190  57.040  40.450  1.00  0.00      PROC    
ATOM   1359  CB  ASP C   7      25.698  58.987  39.559  1.00  2.67      PROC    
ATOM   1360  HB1 ASP C   7      24.671  59.025  39.137  1.00  0.00      PROC    
ATOM   1361  HB2 ASP C   7      26.432  59.547  38.940  1.00  0.00      PROC    
ATOM   1362  CG  ASP C   7      25.577  59.822  40.733  1.00  1.98      PROC    
ATOM   1363  OD1 ASP C   7      25.131  59.390  41.812  1.00  1.40      PROC    
ATOM   1364  OD2 ASP C   7      25.758  61.103  40.596  1.00  1.40      PROC    
ATOM   1365  C   ASP C   7      25.799  56.705  38.462  1.00  2.04      PROC    
ATOM   1366  O   ASP C   7      26.643  56.708  37.614  1.00  1.52      PROC    
ATOM   1367  N   SER C   8      24.619  56.056  38.239  1.00  2.03      PROC    
ATOM   1368  HN  SER C   8      23.908  56.024  38.938  1.00  0.00      PROC    
ATOM   1369  CA  SER C   8      24.354  55.253  37.162  1.00  2.86      PROC    
ATOM   1370  HA  SER C   8      24.826  55.660  36.280  1.00  0.00      PROC    
ATOM   1371  CB  SER C   8      25.055  53.892  37.355  1.00  2.67      PROC    
ATOM   1372  HB1 SER C   8      24.482  53.202  38.010  1.00  0.00      PROC    
ATOM   1373  HB2 SER C   8      26.011  54.070  37.892  1.00  0.00      PROC    
ATOM   1374  OG  SER C   8      25.330  53.189  36.137  1.00  1.64      PROC    
ATOM   1375  HG1 SER C   8      25.882  52.472  36.457  1.00  0.00      PROC    
ATOM   1376  C   SER C   8      22.844  55.039  36.814  1.00  2.04      PROC    
ATOM   1377  O   SER C   8      21.920  55.428  37.550  1.00  1.52      PROC    
ATOM   1378  N   GLY C   9      22.531  54.470  35.624  1.00  2.03      PROC    
ATOM   1379  HN  GLY C   9      23.266  54.171  35.020  1.00  0.00      PROC    
ATOM   1380  CA  GLY C   9      21.249  54.153  35.016  1.00  2.38      PROC    
ATOM   1381  HA1 GLY C   9      21.214  54.525  34.003  1.00  0.00      PROC    
ATOM   1382  HA2 GLY C   9      20.504  54.603  35.655  1.00  0.00      PROC    
ATOM   1383  C   GLY C   9      20.873  52.646  34.844  1.00  2.04      PROC    
ATOM   1384  O   GLY C   9      19.713  52.385  34.537  1.00  1.52      PROC    
ATOM   1385  N   TYR C  10      21.860  51.741  34.952  1.00  2.03      PROC    
ATOM   1386  HN  TYR C  10      22.806  51.953  35.185  1.00  0.00      PROC    
ATOM   1387  CA  TYR C  10      21.604  50.335  34.792  1.00  2.86      PROC    
ATOM   1388  HA  TYR C  10      20.865  49.998  35.503  1.00  0.00      PROC    
ATOM   1389  CB  TYR C  10      21.163  49.898  33.287  1.00  2.67      PROC    
ATOM   1390  HB1 TYR C  10      21.926  50.338  32.609  1.00  0.00      PROC    
ATOM   1391  HB2 TYR C  10      20.269  50.498  33.014  1.00  0.00      PROC    
ATOM   1392  CG  TYR C  10      20.946  48.387  32.983  1.00  2.46      PROC    
ATOM   1393  CD1 TYR C  10      22.003  47.452  32.715  1.00  2.00      PROC    
ATOM   1394  HD1 TYR C  10      22.989  47.818  32.963  1.00  0.00      PROC    
ATOM   1395  CE1 TYR C  10      21.688  46.159  32.244  1.00  2.00      PROC    
ATOM   1396  HE1 TYR C  10      22.452  45.418  32.058  1.00  0.00      PROC    
ATOM   1397  CZ  TYR C  10      20.379  45.900  31.858  1.00  2.00      PROC    
ATOM   1398  OH  TYR C  10      20.116  44.665  31.317  1.00  1.85      PROC    
ATOM   1399  HH  TYR C  10      20.926  44.227  31.046  1.00  0.00      PROC    
ATOM   1400  CD2 TYR C  10      19.625  48.064  32.589  1.00  2.00      PROC    
ATOM   1401  HD2 TYR C  10      18.902  48.851  32.741  1.00  0.00      PROC    
ATOM   1402  CE2 TYR C  10      19.326  46.835  32.044  1.00  2.00      PROC    
ATOM   1403  HE2 TYR C  10      18.354  46.421  31.820  1.00  0.00      PROC    
ATOM   1404  C   TYR C  10      22.822  49.546  35.180  1.00  2.04      PROC    
ATOM   1405  O   TYR C  10      23.847  49.632  34.509  1.00  1.52      PROC    
ATOM   1406  N   GLU C  11      22.763  48.798  36.281  1.00  2.03      PROC    
ATOM   1407  HN  GLU C  11      21.925  48.830  36.819  1.00  0.00      PROC    
ATOM   1408  CA  GLU C  11      23.803  47.887  36.602  1.00  2.86      PROC    
ATOM   1409  HA  GLU C  11      24.606  47.903  35.881  1.00  0.00      PROC    
ATOM   1410  CB  GLU C  11      24.690  48.305  37.792  1.00  2.67      PROC    
ATOM   1411  HB1 GLU C  11      23.906  48.521  38.548  1.00  0.00      PROC    
ATOM   1412  HB2 GLU C  11      25.079  49.322  37.571  1.00  0.00      PROC    
ATOM   1413  CG  GLU C  11      25.697  47.402  38.449  1.00  2.77      PROC    
ATOM   1414  HG1 GLU C  11      26.421  47.055  37.681  1.00  0.00      PROC    
ATOM   1415  HG2 GLU C  11      25.455  46.493  39.041  1.00  0.00      PROC    
ATOM   1416  CD  GLU C  11      26.678  48.158  39.421  1.00  1.98      PROC    
ATOM   1417  OE1 GLU C  11      27.544  47.461  39.990  1.00  1.40      PROC    
ATOM   1418  OE2 GLU C  11      26.586  49.395  39.559  1.00  1.40      PROC    
ATOM   1419  C   GLU C  11      23.163  46.438  36.790  1.00  2.04      PROC    
ATOM   1420  O   GLU C  11      22.239  46.269  37.589  1.00  1.52      PROC    
ATOM   1421  N   VAL C  12      23.747  45.340  36.230  1.00  2.03      PROC    
ATOM   1422  HN  VAL C  12      24.419  45.474  35.506  1.00  0.00      PROC    
ATOM   1423  CA  VAL C  12      23.478  43.933  36.612  1.00  2.86      PROC    
ATOM   1424  HA  VAL C  12      22.802  44.032  37.448  1.00  0.00      PROC    
ATOM   1425  CB  VAL C  12      22.999  43.100  35.526  1.00  2.67      PROC    
ATOM   1426  HB  VAL C  12      23.762  43.020  34.723  1.00  0.00      PROC    
ATOM   1427  CG1 VAL C  12      22.713  41.639  36.024  1.00  2.46      PROC    
ATOM   1428 HG11 VAL C  12      22.255  41.904  37.001  1.00  0.00      PROC    
ATOM   1429 HG12 VAL C  12      23.678  41.178  36.324  1.00  0.00      PROC    
ATOM   1430 HG13 VAL C  12      22.077  41.151  35.255  1.00  0.00      PROC    
ATOM   1431  CG2 VAL C  12      21.781  43.800  34.992  1.00  2.46      PROC    
ATOM   1432 HG21 VAL C  12      21.313  43.172  34.204  1.00  0.00      PROC    
ATOM   1433 HG22 VAL C  12      22.032  44.827  34.652  1.00  0.00      PROC    
ATOM   1434 HG23 VAL C  12      21.018  43.829  35.799  1.00  0.00      PROC    
ATOM   1435  C   VAL C  12      24.792  43.440  37.085  1.00  2.04      PROC    
ATOM   1436  O   VAL C  12      25.763  43.378  36.411  1.00  1.52      PROC    
ATOM   1437  N   HSD C  13      24.859  43.136  38.377  1.00  2.03      PROC    
ATOM   1438  HN  HSD C  13      24.023  43.169  38.919  1.00  0.00      PROC    
ATOM   1439  CA  HSD C  13      26.023  42.644  39.059  1.00  2.86      PROC    
ATOM   1440  HA  HSD C  13      26.812  42.552  38.327  1.00  0.00      PROC    
ATOM   1441  CB  HSD C  13      26.467  43.612  40.120  1.00  2.67      PROC    
ATOM   1442  HB1 HSD C  13      25.600  43.799  40.788  1.00  0.00      PROC    
ATOM   1443  HB2 HSD C  13      26.656  44.611  39.673  1.00  0.00      PROC    
ATOM   1444  ND1 HSD C  13      28.851  44.051  40.558  1.00  1.90      PROC    
ATOM   1445  HD1 HSD C  13      28.861  44.969  40.162  1.00  0.00      PROC    
ATOM   1446  CG  HSD C  13      27.725  43.343  40.834  1.00  2.46      PROC    
ATOM   1447  CE1 HSD C  13      29.857  43.494  41.295  1.00  1.98      PROC    
ATOM   1448  HE1 HSD C  13      30.880  43.839  41.446  1.00  0.00      PROC    
ATOM   1449  NE2 HSD C  13      29.397  42.513  42.082  1.00  1.80      PROC    
ATOM   1450  CD2 HSD C  13      28.056  42.429  41.736  1.00  1.98      PROC    
ATOM   1451  HD2 HSD C  13      27.534  41.617  42.228  1.00  0.00      PROC    
ATOM   1452  C   HSD C  13      25.842  41.199  39.578  1.00  2.04      PROC    
ATOM   1453  O   HSD C  13      24.970  40.965  40.403  1.00  1.52      PROC    
ATOM   1454  N   HSD C  14      26.692  40.330  39.073  1.00  2.03      PROC    
ATOM   1455  HN  HSD C  14      27.340  40.639  38.381  1.00  0.00      PROC    
ATOM   1456  CA  HSD C  14      26.827  38.931  39.463  1.00  2.86      PROC    
ATOM   1457  HA  HSD C  14      26.223  38.883  40.358  1.00  0.00      PROC    
ATOM   1458  CB  HSD C  14      26.476  37.931  38.400  1.00  2.67      PROC    
ATOM   1459  HB1 HSD C  14      26.521  36.928  38.875  1.00  0.00      PROC    
ATOM   1460  HB2 HSD C  14      27.233  38.022  37.592  1.00  0.00      PROC    
ATOM   1461  ND1 HSD C  14      23.917  37.737  38.217  1.00  1.90      PROC    
ATOM   1462  HD1 HSD C  14      23.719  37.177  39.022  1.00  0.00      PROC    
ATOM   1463  CG  HSD C  14      25.122  38.109  37.715  1.00  2.46      PROC    
ATOM   1464  CE1 HSD C  14      22.971  38.023  37.280  1.00  1.98      PROC    
ATOM   1465  HE1 HSD C  14      21.898  37.876  37.402  1.00  0.00      PROC    
ATOM   1466  NE2 HSD C  14      23.537  38.585  36.171  1.00  1.80      PROC    
ATOM   1467  CD2 HSD C  14      24.859  38.655  36.521  1.00  1.98      PROC    
ATOM   1468  HD2 HSD C  14      25.674  38.989  35.891  1.00  0.00      PROC    
ATOM   1469  C   HSD C  14      28.264  38.655  40.004  1.00  2.04      PROC    
ATOM   1470  O   HSD C  14      29.238  38.979  39.372  1.00  1.52      PROC    
ATOM   1471  N   GLN C  15      28.426  38.005  41.181  1.00  2.03      PROC    
ATOM   1472  HN  GLN C  15      27.709  37.797  41.842  1.00  0.00      PROC    
ATOM   1473  CA  GLN C  15      29.749  37.784  41.796  1.00  2.86      PROC    
ATOM   1474  HA  GLN C  15      30.491  37.927  41.024  1.00  0.00      PROC    
ATOM   1475  CB  GLN C  15      30.012  38.776  42.887  1.00  2.67      PROC    
ATOM   1476  HB1 GLN C  15      29.672  38.461  43.897  1.00  0.00      PROC    
ATOM   1477  HB2 GLN C  15      29.458  39.706  42.637  1.00  0.00      PROC    
ATOM   1478  CG  GLN C  15      31.480  39.158  43.122  1.00  2.46      PROC    
ATOM   1479  HG1 GLN C  15      32.163  38.339  43.434  1.00  0.00      PROC    
ATOM   1480  HG2 GLN C  15      31.554  40.023  43.815  1.00  0.00      PROC    
ATOM   1481  CD  GLN C  15      32.230  39.624  41.864  1.00  1.98      PROC    
ATOM   1482  OE1 GLN C  15      33.278  39.199  41.416  1.00  1.60      PROC    
ATOM   1483  NE2 GLN C  15      31.555  40.569  41.156  1.00  2.00      PROC    
ATOM   1484 HE21 GLN C  15      32.005  41.001  40.374  1.00  0.00      PROC    
ATOM   1485 HE22 GLN C  15      30.641  40.797  41.490  1.00  0.00      PROC    
ATOM   1486  C   GLN C  15      29.759  36.336  42.316  1.00  2.04      PROC    
ATOM   1487  O   GLN C  15      28.834  36.002  43.013  1.00  1.52      PROC    
ATOM   1488  N   LYS C  16      30.771  35.540  41.909  1.00  2.03      PROC    
ATOM   1489  HN  LYS C  16      31.454  35.739  41.210  1.00  0.00      PROC    
ATOM   1490  CA  LYS C  16      30.947  34.257  42.610  1.00  2.86      PROC    
ATOM   1491  HA  LYS C  16      30.184  34.115  43.361  1.00  0.00      PROC    
ATOM   1492  CB  LYS C  16      30.783  33.117  41.688  1.00  2.67      PROC    
ATOM   1493  HB1 LYS C  16      31.566  33.152  40.901  1.00  0.00      PROC    
ATOM   1494  HB2 LYS C  16      29.759  33.308  41.301  1.00  0.00      PROC    
ATOM   1495  CG  LYS C  16      30.817  31.713  42.438  1.00  2.46      PROC    
ATOM   1496  HG1 LYS C  16      30.391  31.771  43.463  1.00  0.00      PROC    
ATOM   1497  HG2 LYS C  16      31.886  31.492  42.641  1.00  0.00      PROC    
ATOM   1498  CD  LYS C  16      30.085  30.599  41.692  1.00  2.44      PROC    
ATOM   1499  HD1 LYS C  16      30.515  30.482  40.674  1.00  0.00      PROC    
ATOM   1500  HD2 LYS C  16      29.026  30.926  41.771  1.00  0.00      PROC    
ATOM   1501  CE  LYS C  16      30.027  29.256  42.363  1.00  2.80      PROC    
ATOM   1502  HE1 LYS C  16      29.676  29.274  43.417  1.00  0.00      PROC    
ATOM   1503  HE2 LYS C  16      31.015  28.824  42.630  1.00  0.00      PROC    
ATOM   1504  NZ  LYS C  16      29.149  28.334  41.600  1.00  1.80      PROC    
ATOM   1505  HZ1 LYS C  16      28.163  28.646  41.495  1.00  0.00      PROC    
ATOM   1506  HZ2 LYS C  16      29.148  27.438  42.128  1.00  0.00      PROC    
ATOM   1507  HZ3 LYS C  16      29.552  28.156  40.657  1.00  0.00      PROC    
ATOM   1508  C   LYS C  16      32.361  34.207  43.235  1.00  2.04      PROC    
ATOM   1509  O   LYS C  16      33.331  34.349  42.511  1.00  1.52      PROC    
ATOM   1510  N   LEU C  17      32.559  34.055  44.589  1.00  2.03      PROC    
ATOM   1511  HN  LEU C  17      31.790  33.744  45.141  1.00  0.00      PROC    
ATOM   1512  CA  LEU C  17      33.841  33.920  45.255  1.00  2.86      PROC    
ATOM   1513  HA  LEU C  17      34.583  34.159  44.508  1.00  0.00      PROC    
ATOM   1514  CB  LEU C  17      33.986  34.923  46.365  1.00  2.67      PROC    
ATOM   1515  HB1 LEU C  17      35.017  34.865  46.775  1.00  0.00      PROC    
ATOM   1516  HB2 LEU C  17      33.343  34.565  47.197  1.00  0.00      PROC    
ATOM   1517  CG  LEU C  17      33.510  36.350  46.052  1.00  2.46      PROC    
ATOM   1518  HG  LEU C  17      32.412  36.290  45.889  1.00  0.00      PROC    
ATOM   1519  CD1 LEU C  17      33.869  37.185  47.175  1.00  2.44      PROC    
ATOM   1520 HD11 LEU C  17      34.931  37.501  47.097  1.00  0.00      PROC    
ATOM   1521 HD12 LEU C  17      33.593  36.686  48.129  1.00  0.00      PROC    
ATOM   1522 HD13 LEU C  17      33.210  38.079  47.186  1.00  0.00      PROC    
ATOM   1523  CD2 LEU C  17      34.152  36.965  44.857  1.00  2.44      PROC    
ATOM   1524 HD21 LEU C  17      35.208  36.624  44.803  1.00  0.00      PROC    
ATOM   1525 HD22 LEU C  17      34.186  38.075  44.836  1.00  0.00      PROC    
ATOM   1526 HD23 LEU C  17      33.759  36.592  43.887  1.00  0.00      PROC    
ATOM   1527  C   LEU C  17      33.922  32.469  45.712  1.00  2.04      PROC    
ATOM   1528  O   LEU C  17      33.019  32.118  46.471  1.00  1.52      PROC    
ATOM   1529  N   VAL C  18      34.910  31.618  45.229  1.00  2.03      PROC    
ATOM   1530  HN  VAL C  18      35.534  32.111  44.628  1.00  0.00      PROC    
ATOM   1531  CA  VAL C  18      35.059  30.224  45.613  1.00  2.86      PROC    
ATOM   1532  HA  VAL C  18      34.265  30.077  46.330  1.00  0.00      PROC    
ATOM   1533  CB  VAL C  18      35.017  29.263  44.366  1.00  2.67      PROC    
ATOM   1534  HB  VAL C  18      35.965  29.277  43.786  1.00  0.00      PROC    
ATOM   1535  CG1 VAL C  18      34.698  27.791  44.908  1.00  2.46      PROC    
ATOM   1536 HG11 VAL C  18      33.706  27.856  45.403  1.00  0.00      PROC    
ATOM   1537 HG12 VAL C  18      35.436  27.369  45.623  1.00  0.00      PROC    
ATOM   1538 HG13 VAL C  18      34.574  27.069  44.072  1.00  0.00      PROC    
ATOM   1539  CG2 VAL C  18      34.010  29.781  43.328  1.00  2.46      PROC    
ATOM   1540 HG21 VAL C  18      32.941  29.701  43.619  1.00  0.00      PROC    
ATOM   1541 HG22 VAL C  18      34.114  29.209  42.381  1.00  0.00      PROC    
ATOM   1542 HG23 VAL C  18      34.258  30.771  42.890  1.00  0.00      PROC    
ATOM   1543  C   VAL C  18      36.426  29.988  46.300  1.00  2.04      PROC    
ATOM   1544  O   VAL C  18      37.503  30.367  45.795  1.00  1.52      PROC    
ATOM   1545  N   PHE C  19      36.427  29.567  47.595  1.00  2.03      PROC    
ATOM   1546  HN  PHE C  19      35.630  29.295  48.129  1.00  0.00      PROC    
ATOM   1547  CA  PHE C  19      37.687  29.459  48.339  1.00  2.86      PROC    
ATOM   1548  HA  PHE C  19      38.551  29.782  47.778  1.00  0.00      PROC    
ATOM   1549  CB  PHE C  19      37.536  30.257  49.654  1.00  2.67      PROC    
ATOM   1550  HB1 PHE C  19      36.625  29.951  50.212  1.00  0.00      PROC    
ATOM   1551  HB2 PHE C  19      37.191  31.281  49.395  1.00  0.00      PROC    
ATOM   1552  CG  PHE C  19      38.790  30.321  50.560  1.00  2.46      PROC    
ATOM   1553  CD1 PHE C  19      39.480  31.533  50.726  1.00  2.00      PROC    
ATOM   1554  HD1 PHE C  19      39.088  32.257  50.028  1.00  0.00      PROC    
ATOM   1555  CE1 PHE C  19      40.469  31.711  51.713  1.00  2.00      PROC    
ATOM   1556  HE1 PHE C  19      41.071  32.599  51.843  1.00  0.00      PROC    
ATOM   1557  CZ  PHE C  19      40.777  30.594  52.529  1.00  2.00      PROC    
ATOM   1558  HZ  PHE C  19      41.558  30.719  53.265  1.00  0.00      PROC    
ATOM   1559  CD2 PHE C  19      39.192  29.254  51.376  1.00  2.00      PROC    
ATOM   1560  HD2 PHE C  19      38.671  28.312  51.298  1.00  0.00      PROC    
ATOM   1561  CE2 PHE C  19      40.155  29.366  52.428  1.00  2.00      PROC    
ATOM   1562  HE2 PHE C  19      40.369  28.499  53.035  1.00  0.00      PROC    
ATOM   1563  C   PHE C  19      37.886  28.002  48.653  1.00  2.04      PROC    
ATOM   1564  O   PHE C  19      37.026  27.378  49.163  1.00  1.52      PROC    
ATOM   1565  N   PHE C  20      39.065  27.455  48.278  1.00  2.03      PROC    
ATOM   1566  HN  PHE C  20      39.718  28.011  47.768  1.00  0.00      PROC    
ATOM   1567  CA  PHE C  20      39.404  26.026  48.433  1.00  2.86      PROC    
ATOM   1568  HA  PHE C  20      38.655  25.350  48.819  1.00  0.00      PROC    
ATOM   1569  CB  PHE C  20      39.657  25.344  47.007  1.00  2.67      PROC    
ATOM   1570  HB1 PHE C  20      40.109  24.338  47.141  1.00  0.00      PROC    
ATOM   1571  HB2 PHE C  20      40.397  26.008  46.511  1.00  0.00      PROC    
ATOM   1572  CG  PHE C  20      38.397  25.171  46.153  1.00  2.46      PROC    
ATOM   1573  CD1 PHE C  20      37.303  24.329  46.527  1.00  2.00      PROC    
ATOM   1574  HD1 PHE C  20      37.360  23.793  47.463  1.00  0.00      PROC    
ATOM   1575  CE1 PHE C  20      36.216  24.151  45.659  1.00  2.00      PROC    
ATOM   1576  HE1 PHE C  20      35.522  23.388  45.978  1.00  0.00      PROC    
ATOM   1577  CZ  PHE C  20      36.133  24.853  44.495  1.00  2.00      PROC    
ATOM   1578  HZ  PHE C  20      35.284  24.769  43.832  1.00  0.00      PROC    
ATOM   1579  CD2 PHE C  20      38.248  25.883  44.884  1.00  2.00      PROC    
ATOM   1580  HD2 PHE C  20      39.090  26.484  44.575  1.00  0.00      PROC    
ATOM   1581  CE2 PHE C  20      37.136  25.731  44.067  1.00  2.00      PROC    
ATOM   1582  HE2 PHE C  20      37.053  26.331  43.173  1.00  0.00      PROC    
ATOM   1583  C   PHE C  20      40.578  25.890  49.268  1.00  2.04      PROC    
ATOM   1584  O   PHE C  20      41.661  26.378  48.928  1.00  1.52      PROC    
ATOM   1585  N   ALA C  21      40.377  25.233  50.409  1.00  2.03      PROC    
ATOM   1586  HN  ALA C  21      39.454  25.125  50.771  1.00  0.00      PROC    
ATOM   1587  CA  ALA C  21      41.504  24.831  51.245  1.00  2.86      PROC    
ATOM   1588  HA  ALA C  21      42.376  25.081  50.659  1.00  0.00      PROC    
ATOM   1589  CB  ALA C  21      41.309  25.564  52.565  1.00  2.67      PROC    
ATOM   1590  HB1 ALA C  21      40.427  25.307  53.191  1.00  0.00      PROC    
ATOM   1591  HB2 ALA C  21      41.110  26.558  52.111  1.00  0.00      PROC    
ATOM   1592  HB3 ALA C  21      42.251  25.652  53.148  1.00  0.00      PROC    
ATOM   1593  C   ALA C  21      41.532  23.366  51.230  1.00  2.04      PROC    
ATOM   1594  O   ALA C  21      40.538  22.638  51.437  1.00  1.52      PROC    
ATOM   1595  N   GLU C  22      42.718  22.800  50.825  1.00  2.03      PROC    
ATOM   1596  HN  GLU C  22      43.400  23.437  50.474  1.00  0.00      PROC    
ATOM   1597  CA  GLU C  22      42.975  21.371  50.873  1.00  2.86      PROC    
ATOM   1598  HA  GLU C  22      42.198  20.829  51.390  1.00  0.00      PROC    
ATOM   1599  CB  GLU C  22      42.870  20.789  49.423  1.00  2.67      PROC    
ATOM   1600  HB1 GLU C  22      43.271  19.756  49.337  1.00  0.00      PROC    
ATOM   1601  HB2 GLU C  22      43.494  21.368  48.709  1.00  0.00      PROC    
ATOM   1602  CG  GLU C  22      41.523  20.604  48.669  1.00  2.77      PROC    
ATOM   1603  HG1 GLU C  22      41.169  21.556  48.217  1.00  0.00      PROC    
ATOM   1604  HG2 GLU C  22      40.749  20.376  49.432  1.00  0.00      PROC    
ATOM   1605  CD  GLU C  22      41.574  19.513  47.657  1.00  1.98      PROC    
ATOM   1606  OE1 GLU C  22      40.606  18.683  47.451  1.00  1.40      PROC    
ATOM   1607  OE2 GLU C  22      42.541  19.579  46.871  1.00  1.40      PROC    
ATOM   1608  C   GLU C  22      44.257  21.013  51.593  1.00  2.04      PROC    
ATOM   1609  O   GLU C  22      45.292  21.407  51.271  1.00  1.52      PROC    
ATOM   1610  N   ASP C  23      44.160  20.130  52.584  1.00  2.03      PROC    
ATOM   1611  HN  ASP C  23      43.247  19.793  52.798  1.00  0.00      PROC    
ATOM   1612  CA  ASP C  23      45.241  19.695  53.489  1.00  2.86      PROC    
ATOM   1613  HA  ASP C  23      44.702  19.377  54.369  1.00  0.00      PROC    
ATOM   1614  CB  ASP C  23      46.051  18.396  52.983  1.00  2.67      PROC    
ATOM   1615  HB1 ASP C  23      46.696  18.721  52.138  1.00  0.00      PROC    
ATOM   1616  HB2 ASP C  23      45.308  17.687  52.561  1.00  0.00      PROC    
ATOM   1617  CG  ASP C  23      46.783  17.818  54.097  1.00  1.98      PROC    
ATOM   1618  OD1 ASP C  23      46.291  17.788  55.236  1.00  1.40      PROC    
ATOM   1619  OD2 ASP C  23      47.743  17.072  53.722  1.00  1.40      PROC    
ATOM   1620  C   ASP C  23      46.111  20.915  53.901  1.00  2.04      PROC    
ATOM   1621  O   ASP C  23      47.344  20.885  53.899  1.00  1.52      PROC    
ATOM   1622  N   VAL C  24      45.515  22.088  54.249  1.00  2.03      PROC    
ATOM   1623  HN  VAL C  24      44.538  22.219  54.099  1.00  0.00      PROC    
ATOM   1624  CA  VAL C  24      46.265  23.240  54.700  1.00  2.86      PROC    
ATOM   1625  HA  VAL C  24      47.219  23.178  54.198  1.00  0.00      PROC    
ATOM   1626  CB  VAL C  24      45.508  24.569  54.420  1.00  2.67      PROC    
ATOM   1627  HB  VAL C  24      44.565  24.473  54.999  1.00  0.00      PROC    
ATOM   1628  CG1 VAL C  24      46.331  25.819  54.838  1.00  2.46      PROC    
ATOM   1629 HG11 VAL C  24      46.378  26.029  55.928  1.00  0.00      PROC    
ATOM   1630 HG12 VAL C  24      45.815  26.671  54.346  1.00  0.00      PROC    
ATOM   1631 HG13 VAL C  24      47.380  25.843  54.472  1.00  0.00      PROC    
ATOM   1632  CG2 VAL C  24      45.305  24.544  52.913  1.00  2.46      PROC    
ATOM   1633 HG21 VAL C  24      44.656  23.753  52.479  1.00  0.00      PROC    
ATOM   1634 HG22 VAL C  24      46.330  24.464  52.492  1.00  0.00      PROC    
ATOM   1635 HG23 VAL C  24      44.874  25.493  52.530  1.00  0.00      PROC    
ATOM   1636  C   VAL C  24      46.631  23.132  56.125  1.00  2.04      PROC    
ATOM   1637  O   VAL C  24      45.810  22.777  56.998  1.00  1.52      PROC    
ATOM   1638  N   GLY C  25      47.852  23.504  56.494  1.00  2.03      PROC    
ATOM   1639  HN  GLY C  25      48.513  23.816  55.816  1.00  0.00      PROC    
ATOM   1640  CA  GLY C  25      48.239  23.521  57.856  1.00  2.38      PROC    
ATOM   1641  HA1 GLY C  25      49.310  23.658  57.890  1.00  0.00      PROC    
ATOM   1642  HA2 GLY C  25      47.915  22.572  58.258  1.00  0.00      PROC    
ATOM   1643  C   GLY C  25      47.577  24.556  58.742  1.00  2.04      PROC    
ATOM   1644  O   GLY C  25      46.971  24.261  59.759  1.00  1.52      PROC    
ATOM   1645  N   SER C  26      47.769  25.870  58.387  1.00  2.03      PROC    
ATOM   1646  HN  SER C  26      48.504  26.058  57.742  1.00  0.00      PROC    
ATOM   1647  CA  SER C  26      47.241  26.954  59.205  1.00  2.86      PROC    
ATOM   1648  HA  SER C  26      46.396  26.626  59.791  1.00  0.00      PROC    
ATOM   1649  CB  SER C  26      48.255  27.776  60.019  1.00  2.67      PROC    
ATOM   1650  HB1 SER C  26      49.112  28.111  59.397  1.00  0.00      PROC    
ATOM   1651  HB2 SER C  26      48.739  27.134  60.785  1.00  0.00      PROC    
ATOM   1652  OG  SER C  26      47.736  28.895  60.585  1.00  1.64      PROC    
ATOM   1653  HG1 SER C  26      47.105  28.577  61.236  1.00  0.00      PROC    
ATOM   1654  C   SER C  26      46.497  27.929  58.190  1.00  2.04      PROC    
ATOM   1655  O   SER C  26      47.150  28.699  57.503  1.00  1.52      PROC    
ATOM   1656  N   ASN C  27      45.141  27.884  58.218  1.00  2.03      PROC    
ATOM   1657  HN  ASN C  27      44.572  27.383  58.865  1.00  0.00      PROC    
ATOM   1658  CA  ASN C  27      44.436  28.927  57.467  1.00  2.86      PROC    
ATOM   1659  HA  ASN C  27      44.909  29.190  56.533  1.00  0.00      PROC    
ATOM   1660  CB  ASN C  27      43.088  28.281  56.900  1.00  2.67      PROC    
ATOM   1661  HB1 ASN C  27      42.324  28.036  57.669  1.00  0.00      PROC    
ATOM   1662  HB2 ASN C  27      43.342  27.395  56.280  1.00  0.00      PROC    
ATOM   1663  CG  ASN C  27      42.319  29.172  56.046  1.00  1.98      PROC    
ATOM   1664  OD1 ASN C  27      42.943  29.940  55.324  1.00  1.60      PROC    
ATOM   1665  ND2 ASN C  27      40.969  29.197  56.079  1.00  2.00      PROC    
ATOM   1666 HD21 ASN C  27      40.461  29.877  55.549  1.00  0.00      PROC    
ATOM   1667 HD22 ASN C  27      40.524  28.726  56.841  1.00  0.00      PROC    
ATOM   1668  C   ASN C  27      44.174  30.144  58.300  1.00  2.04      PROC    
ATOM   1669  O   ASN C  27      43.517  30.068  59.339  1.00  1.52      PROC    
ATOM   1670  N   LYS C  28      44.752  31.281  57.960  1.00  2.03      PROC    
ATOM   1671  HN  LYS C  28      45.578  31.237  57.404  1.00  0.00      PROC    
ATOM   1672  CA  LYS C  28      44.304  32.532  58.515  1.00  2.86      PROC    
ATOM   1673  HA  LYS C  28      43.546  32.504  59.285  1.00  0.00      PROC    
ATOM   1674  CB  LYS C  28      45.441  33.362  59.187  1.00  2.67      PROC    
ATOM   1675  HB1 LYS C  28      45.013  34.281  59.643  1.00  0.00      PROC    
ATOM   1676  HB2 LYS C  28      46.162  33.718  58.420  1.00  0.00      PROC    
ATOM   1677  CG  LYS C  28      46.154  32.639  60.338  1.00  2.46      PROC    
ATOM   1678  HG1 LYS C  28      46.465  31.618  60.029  1.00  0.00      PROC    
ATOM   1679  HG2 LYS C  28      45.374  32.515  61.120  1.00  0.00      PROC    
ATOM   1680  CD  LYS C  28      47.278  33.547  60.854  1.00  2.44      PROC    
ATOM   1681  HD1 LYS C  28      46.977  34.577  60.568  1.00  0.00      PROC    
ATOM   1682  HD2 LYS C  28      48.203  33.371  60.263  1.00  0.00      PROC    
ATOM   1683  CE  LYS C  28      47.555  33.486  62.354  1.00  2.80      PROC    
ATOM   1684  HE1 LYS C  28      48.537  33.967  62.550  1.00  0.00      PROC    
ATOM   1685  HE2 LYS C  28      47.474  32.470  62.796  1.00  0.00      PROC    
ATOM   1686  NZ  LYS C  28      46.580  34.269  63.149  1.00  1.80      PROC    
ATOM   1687  HZ1 LYS C  28      45.592  33.944  63.130  1.00  0.00      PROC    
ATOM   1688  HZ2 LYS C  28      46.608  35.223  62.737  1.00  0.00      PROC    
ATOM   1689  HZ3 LYS C  28      46.871  34.374  64.142  1.00  0.00      PROC    
ATOM   1690  C   LYS C  28      43.687  33.349  57.403  1.00  2.04      PROC    
ATOM   1691  O   LYS C  28      43.485  34.587  57.468  1.00  1.52      PROC    
ATOM   1692  N   GLY C  29      43.391  32.702  56.302  1.00  2.03      PROC    
ATOM   1693  HN  GLY C  29      43.761  31.781  56.209  1.00  0.00      PROC    
ATOM   1694  CA  GLY C  29      42.828  33.325  55.068  1.00  2.38      PROC    
ATOM   1695  HA1 GLY C  29      42.895  32.691  54.197  1.00  0.00      PROC    
ATOM   1696  HA2 GLY C  29      43.447  34.205  54.984  1.00  0.00      PROC    
ATOM   1697  C   GLY C  29      41.483  33.883  55.286  1.00  2.04      PROC    
ATOM   1698  O   GLY C  29      40.752  33.553  56.206  1.00  1.52      PROC    
ATOM   1699  N   ALA C  30      41.040  34.730  54.312  1.00  2.03      PROC    
ATOM   1700  HN  ALA C  30      41.671  34.978  53.580  1.00  0.00      PROC    
ATOM   1701  CA  ALA C  30      39.800  35.494  54.333  1.00  2.86      PROC    
ATOM   1702  HA  ALA C  30      39.133  34.951  54.986  1.00  0.00      PROC    
ATOM   1703  CB  ALA C  30      40.189  36.941  54.686  1.00  2.67      PROC    
ATOM   1704  HB1 ALA C  30      39.202  37.429  54.840  1.00  0.00      PROC    
ATOM   1705  HB2 ALA C  30      40.663  37.454  53.822  1.00  0.00      PROC    
ATOM   1706  HB3 ALA C  30      40.835  37.055  55.582  1.00  0.00      PROC    
ATOM   1707  C   ALA C  30      38.985  35.466  53.078  1.00  2.04      PROC    
ATOM   1708  O   ALA C  30      39.562  35.590  52.007  1.00  1.52      PROC    
ATOM   1709  N   ILE C  31      37.665  35.309  53.212  1.00  2.03      PROC    
ATOM   1710  HN  ILE C  31      37.174  35.116  54.058  1.00  0.00      PROC    
ATOM   1711  CA  ILE C  31      36.758  35.471  52.071  1.00  2.86      PROC    
ATOM   1712  HA  ILE C  31      37.301  35.992  51.296  1.00  0.00      PROC    
ATOM   1713  CB  ILE C  31      36.286  34.137  51.409  1.00  2.67      PROC    
ATOM   1714  HB  ILE C  31      37.057  33.859  50.659  1.00  0.00      PROC    
ATOM   1715  CG2 ILE C  31      36.195  32.991  52.516  1.00  2.46      PROC    
ATOM   1716 HG21 ILE C  31      35.887  32.067  51.981  1.00  0.00      PROC    
ATOM   1717 HG22 ILE C  31      35.326  33.343  53.113  1.00  0.00      PROC    
ATOM   1718 HG23 ILE C  31      37.096  32.844  53.150  1.00  0.00      PROC    
ATOM   1719  CG1 ILE C  31      34.985  34.331  50.513  1.00  2.46      PROC    
ATOM   1720 HG11 ILE C  31      35.006  35.321  50.008  1.00  0.00      PROC    
ATOM   1721 HG12 ILE C  31      34.096  34.412  51.175  1.00  0.00      PROC    
ATOM   1722  CD  ILE C  31      34.862  33.273  49.404  1.00  2.44      PROC    
ATOM   1723  HD1 ILE C  31      34.878  32.286  49.912  1.00  0.00      PROC    
ATOM   1724  HD2 ILE C  31      35.657  33.295  48.628  1.00  0.00      PROC    
ATOM   1725  HD3 ILE C  31      33.839  33.476  49.019  1.00  0.00      PROC    
ATOM   1726  C   ILE C  31      35.639  36.400  52.424  1.00  2.04      PROC    
ATOM   1727  O   ILE C  31      34.844  36.248  53.357  1.00  1.52      PROC    
ATOM   1728  N   ILE C  32      35.625  37.488  51.603  1.00  2.03      PROC    
ATOM   1729  HN  ILE C  32      36.374  37.561  50.949  1.00  0.00      PROC    
ATOM   1730  CA  ILE C  32      34.891  38.708  51.884  1.00  2.86      PROC    
ATOM   1731  HA  ILE C  32      34.104  38.463  52.581  1.00  0.00      PROC    
ATOM   1732  CB  ILE C  32      35.808  39.807  52.571  1.00  2.67      PROC    
ATOM   1733  HB  ILE C  32      36.458  40.160  51.742  1.00  0.00      PROC    
ATOM   1734  CG2 ILE C  32      35.022  41.002  53.077  1.00  2.46      PROC    
ATOM   1735 HG21 ILE C  32      34.396  41.515  52.316  1.00  0.00      PROC    
ATOM   1736 HG22 ILE C  32      35.737  41.778  53.425  1.00  0.00      PROC    
ATOM   1737 HG23 ILE C  32      34.288  40.699  53.855  1.00  0.00      PROC    
ATOM   1738  CG1 ILE C  32      36.837  39.253  53.582  1.00  2.46      PROC    
ATOM   1739 HG11 ILE C  32      37.283  38.316  53.188  1.00  0.00      PROC    
ATOM   1740 HG12 ILE C  32      36.198  38.962  54.443  1.00  0.00      PROC    
ATOM   1741  CD  ILE C  32      37.933  40.208  54.003  1.00  2.44      PROC    
ATOM   1742  HD1 ILE C  32      38.378  40.607  53.066  1.00  0.00      PROC    
ATOM   1743  HD2 ILE C  32      38.661  39.652  54.631  1.00  0.00      PROC    
ATOM   1744  HD3 ILE C  32      37.573  41.051  54.631  1.00  0.00      PROC    
ATOM   1745  C   ILE C  32      34.196  39.191  50.665  1.00  2.04      PROC    
ATOM   1746  O   ILE C  32      34.853  39.331  49.614  1.00  1.52      PROC    
ATOM   1747  N   GLY C  33      32.802  39.464  50.688  1.00  2.03      PROC    
ATOM   1748  HN  GLY C  33      32.334  39.014  51.445  1.00  0.00      PROC    
ATOM   1749  CA  GLY C  33      32.120  39.923  49.471  1.00  2.38      PROC    
ATOM   1750  HA1 GLY C  33      31.111  39.542  49.421  1.00  0.00      PROC    
ATOM   1751  HA2 GLY C  33      32.708  39.711  48.591  1.00  0.00      PROC    
ATOM   1752  C   GLY C  33      31.970  41.368  49.442  1.00  2.04      PROC    
ATOM   1753  O   GLY C  33      31.936  41.978  48.420  1.00  1.52      PROC    
ATOM   1754  N   LEU C  34      31.896  42.012  50.586  1.00  2.03      PROC    
ATOM   1755  HN  LEU C  34      31.667  41.538  51.432  1.00  0.00      PROC    
ATOM   1756  CA  LEU C  34      31.945  43.490  50.561  1.00  2.86      PROC    
ATOM   1757  HA  LEU C  34      32.488  43.761  49.667  1.00  0.00      PROC    
ATOM   1758  CB  LEU C  34      30.478  44.011  50.553  1.00  2.67      PROC    
ATOM   1759  HB1 LEU C  34      29.918  43.573  51.407  1.00  0.00      PROC    
ATOM   1760  HB2 LEU C  34      29.965  43.668  49.629  1.00  0.00      PROC    
ATOM   1761  CG  LEU C  34      30.462  45.561  50.663  1.00  2.46      PROC    
ATOM   1762  HG  LEU C  34      30.954  45.872  51.610  1.00  0.00      PROC    
ATOM   1763  CD1 LEU C  34      30.955  46.215  49.400  1.00  2.44      PROC    
ATOM   1764 HD11 LEU C  34      32.060  46.124  49.320  1.00  0.00      PROC    
ATOM   1765 HD12 LEU C  34      30.726  47.301  49.460  1.00  0.00      PROC    
ATOM   1766 HD13 LEU C  34      30.522  45.757  48.486  1.00  0.00      PROC    
ATOM   1767  CD2 LEU C  34      29.007  45.874  50.926  1.00  2.44      PROC    
ATOM   1768 HD21 LEU C  34      28.606  45.417  51.856  1.00  0.00      PROC    
ATOM   1769 HD22 LEU C  34      28.414  45.522  50.055  1.00  0.00      PROC    
ATOM   1770 HD23 LEU C  34      28.928  46.982  50.957  1.00  0.00      PROC    
ATOM   1771  C   LEU C  34      32.812  43.822  51.800  1.00  2.04      PROC    
ATOM   1772  O   LEU C  34      32.640  43.325  52.902  1.00  1.52      PROC    
ATOM   1773  N   MET C  35      33.849  44.608  51.578  1.00  2.03      PROC    
ATOM   1774  HN  MET C  35      34.114  44.881  50.656  1.00  0.00      PROC    
ATOM   1775  CA  MET C  35      34.631  45.251  52.588  1.00  2.86      PROC    
ATOM   1776  HA  MET C  35      34.203  44.999  53.547  1.00  0.00      PROC    
ATOM   1777  CB  MET C  35      36.133  44.820  52.395  1.00  2.67      PROC    
ATOM   1778  HB1 MET C  35      36.579  44.902  51.380  1.00  0.00      PROC    
ATOM   1779  HB2 MET C  35      36.003  43.728  52.551  1.00  0.00      PROC    
ATOM   1780  CG  MET C  35      37.025  45.404  53.575  1.00  2.46      PROC    
ATOM   1781  HG1 MET C  35      36.416  45.577  54.489  1.00  0.00      PROC    
ATOM   1782  HG2 MET C  35      37.379  46.414  53.276  1.00  0.00      PROC    
ATOM   1783  SD  MET C  35      38.482  44.379  53.799  1.00  2.00      PROC    
ATOM   1784  CE  MET C  35      39.464  45.610  54.504  1.00  2.10      PROC    
ATOM   1785  HE1 MET C  35      39.532  46.531  53.887  1.00  0.00      PROC    
ATOM   1786  HE2 MET C  35      40.469  45.211  54.759  1.00  0.00      PROC    
ATOM   1787  HE3 MET C  35      39.015  46.049  55.420  1.00  0.00      PROC    
ATOM   1788  C   MET C  35      34.401  46.722  52.275  1.00  2.04      PROC    
ATOM   1789  O   MET C  35      34.882  47.260  51.280  1.00  1.52      PROC    
ATOM   1790  N   VAL C  36      33.853  47.518  53.268  1.00  2.03      PROC    
ATOM   1791  HN  VAL C  36      33.461  47.093  54.080  1.00  0.00      PROC    
ATOM   1792  CA  VAL C  36      33.826  48.985  53.290  1.00  2.86      PROC    
ATOM   1793  HA  VAL C  36      34.351  49.355  52.422  1.00  0.00      PROC    
ATOM   1794  CB  VAL C  36      32.439  49.481  53.122  1.00  2.67      PROC    
ATOM   1795  HB  VAL C  36      31.803  48.888  53.813  1.00  0.00      PROC    
ATOM   1796  CG1 VAL C  36      32.464  51.027  53.389  1.00  2.46      PROC    
ATOM   1797 HG11 VAL C  36      33.045  51.652  52.677  1.00  0.00      PROC    
ATOM   1798 HG12 VAL C  36      32.717  51.325  54.429  1.00  0.00      PROC    
ATOM   1799 HG13 VAL C  36      31.390  51.216  53.176  1.00  0.00      PROC    
ATOM   1800  CG2 VAL C  36      31.924  49.167  51.664  1.00  2.46      PROC    
ATOM   1801 HG21 VAL C  36      31.880  48.059  51.611  1.00  0.00      PROC    
ATOM   1802 HG22 VAL C  36      32.505  49.604  50.824  1.00  0.00      PROC    
ATOM   1803 HG23 VAL C  36      30.855  49.457  51.575  1.00  0.00      PROC    
ATOM   1804  C   VAL C  36      34.564  49.383  54.537  1.00  2.04      PROC    
ATOM   1805  O   VAL C  36      34.027  49.199  55.610  1.00  1.52      PROC    
ATOM   1806  N   GLY C  37      35.712  50.060  54.368  1.00  2.03      PROC    
ATOM   1807  HN  GLY C  37      35.971  50.087  53.406  1.00  0.00      PROC    
ATOM   1808  CA  GLY C  37      36.678  50.467  55.386  1.00  2.38      PROC    
ATOM   1809  HA1 GLY C  37      36.200  51.165  56.056  1.00  0.00      PROC    
ATOM   1810  HA2 GLY C  37      37.466  50.882  54.774  1.00  0.00      PROC    
ATOM   1811  C   GLY C  37      37.236  49.375  56.310  1.00  2.04      PROC    
ATOM   1812  O   GLY C  37      37.374  48.244  55.892  1.00  1.52      PROC    
ATOM   1813  N   GLY C  38      37.670  49.811  57.544  1.00  2.03      PROC    
ATOM   1814  HN  GLY C  38      37.491  50.788  57.635  1.00  0.00      PROC    
ATOM   1815  CA  GLY C  38      38.296  49.096  58.632  1.00  2.38      PROC    
ATOM   1816  HA1 GLY C  38      37.569  48.478  59.139  1.00  0.00      PROC    
ATOM   1817  HA2 GLY C  38      38.728  49.788  59.339  1.00  0.00      PROC    
ATOM   1818  C   GLY C  38      39.487  48.178  58.293  1.00  2.04      PROC    
ATOM   1819  O   GLY C  38      40.185  48.462  57.344  1.00  1.52      PROC    
ATOM   1820  N   VAL C  39      39.801  47.227  59.191  1.00  2.03      PROC    
ATOM   1821  HN  VAL C  39      39.132  47.088  59.917  1.00  0.00      PROC    
ATOM   1822  CA  VAL C  39      41.068  46.523  59.119  1.00  2.86      PROC    
ATOM   1823  HA  VAL C  39      41.616  46.742  58.215  1.00  0.00      PROC    
ATOM   1824  CB  VAL C  39      41.933  46.820  60.381  1.00  2.67      PROC    
ATOM   1825  HB  VAL C  39      41.350  46.510  61.275  1.00  0.00      PROC    
ATOM   1826  CG1 VAL C  39      43.337  46.061  60.312  1.00  2.46      PROC    
ATOM   1827 HG11 VAL C  39      43.778  46.195  59.301  1.00  0.00      PROC    
ATOM   1828 HG12 VAL C  39      43.116  44.978  60.429  1.00  0.00      PROC    
ATOM   1829 HG13 VAL C  39      43.938  46.443  61.164  1.00  0.00      PROC    
ATOM   1830  CG2 VAL C  39      42.262  48.328  60.527  1.00  2.46      PROC    
ATOM   1831 HG21 VAL C  39      42.954  48.635  59.713  1.00  0.00      PROC    
ATOM   1832 HG22 VAL C  39      42.669  48.704  61.489  1.00  0.00      PROC    
ATOM   1833 HG23 VAL C  39      41.307  48.875  60.372  1.00  0.00      PROC    
ATOM   1834  C   VAL C  39      40.867  45.015  59.248  1.00  2.04      PROC    
ATOM   1835  O   VAL C  39      40.110  44.612  60.099  1.00  1.52      PROC    
ATOM   1836  N   VAL C  40      41.593  44.206  58.444  1.00  2.03      PROC    
ATOM   1837  HN  VAL C  40      42.182  44.591  57.738  1.00  0.00      PROC    
ATOM   1838  CA  VAL C  40      41.617  42.752  58.496  1.00  2.86      PROC    
ATOM   1839  HA  VAL C  40      41.144  42.433  59.413  1.00  0.00      PROC    
ATOM   1840  CB  VAL C  40      41.153  41.950  57.212  1.00  2.67      PROC    
ATOM   1841  HB  VAL C  40      41.822  42.447  56.477  1.00  0.00      PROC    
ATOM   1842  CG1 VAL C  40      41.238  40.435  57.467  1.00  2.46      PROC    
ATOM   1843 HG11 VAL C  40      42.240  39.977  57.607  1.00  0.00      PROC    
ATOM   1844 HG12 VAL C  40      40.737  39.919  56.620  1.00  0.00      PROC    
ATOM   1845 HG13 VAL C  40      40.542  40.264  58.316  1.00  0.00      PROC    
ATOM   1846  CG2 VAL C  40      39.670  42.357  56.869  1.00  2.46      PROC    
ATOM   1847 HG21 VAL C  40      39.573  43.429  56.596  1.00  0.00      PROC    
ATOM   1848 HG22 VAL C  40      39.094  42.216  57.808  1.00  0.00      PROC    
ATOM   1849 HG23 VAL C  40      39.269  41.794  56.000  1.00  0.00      PROC    
ATOM   1850  C   VAL C  40      42.969  42.173  58.737  1.00  2.04      PROC    
ATOM   1851  O   VAL C  40      43.851  42.218  57.917  1.00  1.52      PROC    
ATOM   1852  N   ILE C  41      43.201  41.569  59.878  1.00  2.03      PROC    
ATOM   1853  HN  ILE C  41      42.470  41.446  60.545  1.00  0.00      PROC    
ATOM   1854  CA  ILE C  41      44.513  41.186  60.314  1.00  2.86      PROC    
ATOM   1855  HA  ILE C  41      45.156  41.226  59.448  1.00  0.00      PROC    
ATOM   1856  CB  ILE C  41      45.223  41.988  61.433  1.00  2.67      PROC    
ATOM   1857  HB  ILE C  41      45.386  42.987  60.975  1.00  0.00      PROC    
ATOM   1858  CG2 ILE C  41      44.233  42.375  62.519  1.00  2.46      PROC    
ATOM   1859 HG21 ILE C  41      43.464  42.994  62.011  1.00  0.00      PROC    
ATOM   1860 HG22 ILE C  41      44.717  42.920  63.357  1.00  0.00      PROC    
ATOM   1861 HG23 ILE C  41      43.725  41.460  62.893  1.00  0.00      PROC    
ATOM   1862  CG1 ILE C  41      46.650  41.507  61.868  1.00  2.46      PROC    
ATOM   1863 HG11 ILE C  41      47.114  40.931  61.040  1.00  0.00      PROC    
ATOM   1864 HG12 ILE C  41      46.376  40.824  62.700  1.00  0.00      PROC    
ATOM   1865  CD  ILE C  41      47.499  42.659  62.302  1.00  2.44      PROC    
ATOM   1866  HD1 ILE C  41      48.504  42.249  62.535  1.00  0.00      PROC    
ATOM   1867  HD2 ILE C  41      47.033  43.238  63.128  1.00  0.00      PROC    
ATOM   1868  HD3 ILE C  41      47.562  43.429  61.503  1.00  0.00      PROC    
ATOM   1869  C   ILE C  41      44.548  39.721  60.549  1.00  2.04      PROC    
ATOM   1870  O   ILE C  41      43.713  39.043  61.192  1.00  1.52      PROC    
ATOM   1871  N   ALA C  42      45.602  39.090  59.956  1.00  2.03      PROC    
ATOM   1872  HN  ALA C  42      46.273  39.665  59.495  1.00  0.00      PROC    
ATOM   1873  CA  ALA C  42      45.847  37.671  60.013  1.00  2.86      PROC    
ATOM   1874  HA  ALA C  42      44.983  37.209  60.467  1.00  0.00      PROC    
ATOM   1875  CB  ALA C  42      46.198  37.115  58.596  1.00  2.67      PROC    
ATOM   1876  HB1 ALA C  42      46.960  37.735  58.077  1.00  0.00      PROC    
ATOM   1877  HB2 ALA C  42      45.253  37.065  58.014  1.00  0.00      PROC    
ATOM   1878  HB3 ALA C  42      46.689  36.120  58.656  1.00  0.00      PROC    
ATOM   1879  C   ALA C  42      46.997  37.364  61.102  1.00  2.04      PROC    
ATOM   1880  OT1 ALA C  42      48.205  37.476  61.015  1.00  1.40      PROC    
ATOM   1881  OT2 ALA C  42      46.555  36.787  62.083  1.00  1.40      PROC    
ATOM   1882  N   ASP D   1      36.379  56.608  58.087  1.00  2.03      PROD    
ATOM   1883  HT1 ASP D   1      36.303  56.660  59.122  1.00  0.00      PROD    
ATOM   1884  HT2 ASP D   1      35.476  56.892  57.656  1.00  0.00      PROD    
ATOM   1885  HT3 ASP D   1      37.085  57.325  57.822  1.00  0.00      PROD    
ATOM   1886  CA  ASP D   1      36.757  55.263  57.601  1.00  2.86      PROD    
ATOM   1887  HA  ASP D   1      37.739  55.037  57.988  1.00  0.00      PROD    
ATOM   1888  CB  ASP D   1      35.811  54.310  58.297  1.00  2.67      PROD    
ATOM   1889  HB1 ASP D   1      34.799  54.400  57.848  1.00  0.00      PROD    
ATOM   1890  HB2 ASP D   1      35.713  54.610  59.362  1.00  0.00      PROD    
ATOM   1891  CG  ASP D   1      36.320  52.932  58.257  1.00  1.98      PROD    
ATOM   1892  OD1 ASP D   1      35.551  51.999  58.675  1.00  1.40      PROD    
ATOM   1893  OD2 ASP D   1      37.505  52.685  57.830  1.00  1.40      PROD    
ATOM   1894  C   ASP D   1      36.720  55.213  56.121  1.00  2.04      PROD    
ATOM   1895  O   ASP D   1      37.652  55.686  55.378  1.00  1.52      PROD    
ATOM   1896  N   ALA D   2      35.661  54.689  55.459  1.00  2.03      PROD    
ATOM   1897  HN  ALA D   2      34.855  54.371  55.952  1.00  0.00      PROD    
ATOM   1898  CA  ALA D   2      35.512  54.655  54.038  1.00  2.86      PROD    
ATOM   1899  HA  ALA D   2      36.066  55.455  53.568  1.00  0.00      PROD    
ATOM   1900  CB  ALA D   2      35.852  53.355  53.447  1.00  2.67      PROD    
ATOM   1901  HB1 ALA D   2      35.178  52.569  53.851  1.00  0.00      PROD    
ATOM   1902  HB2 ALA D   2      36.909  53.161  53.730  1.00  0.00      PROD    
ATOM   1903  HB3 ALA D   2      35.726  53.278  52.346  1.00  0.00      PROD    
ATOM   1904  C   ALA D   2      34.063  54.895  53.681  1.00  2.04      PROD    
ATOM   1905  O   ALA D   2      33.200  54.431  54.428  1.00  1.52      PROD    
ATOM   1906  N   GLU D   3      33.764  55.741  52.680  1.00  2.03      PROD    
ATOM   1907  HN  GLU D   3      34.510  56.064  52.103  1.00  0.00      PROD    
ATOM   1908  CA  GLU D   3      32.357  55.991  52.318  1.00  2.86      PROD    
ATOM   1909  HA  GLU D   3      31.641  55.468  52.934  1.00  0.00      PROD    
ATOM   1910  CB  GLU D   3      31.826  57.427  52.330  1.00  2.67      PROD    
ATOM   1911  HB1 GLU D   3      30.782  57.367  51.953  1.00  0.00      PROD    
ATOM   1912  HB2 GLU D   3      32.499  58.001  51.657  1.00  0.00      PROD    
ATOM   1913  CG  GLU D   3      32.032  57.894  53.771  1.00  2.77      PROD    
ATOM   1914  HG1 GLU D   3      33.044  58.339  53.881  1.00  0.00      PROD    
ATOM   1915  HG2 GLU D   3      31.844  57.161  54.585  1.00  0.00      PROD    
ATOM   1916  CD  GLU D   3      30.922  58.836  54.065  1.00  1.98      PROD    
ATOM   1917  OE1 GLU D   3      29.750  58.530  54.114  1.00  1.40      PROD    
ATOM   1918  OE2 GLU D   3      31.271  59.992  54.359  1.00  1.40      PROD    
ATOM   1919  C   GLU D   3      32.084  55.300  50.908  1.00  2.04      PROD    
ATOM   1920  O   GLU D   3      32.962  55.372  50.040  1.00  1.52      PROD    
ATOM   1921  N   PHE D   4      30.897  54.639  50.714  1.00  2.03      PROD    
ATOM   1922  HN  PHE D   4      30.199  54.478  51.408  1.00  0.00      PROD    
ATOM   1923  CA  PHE D   4      30.515  54.119  49.416  1.00  2.86      PROD    
ATOM   1924  HA  PHE D   4      31.189  54.430  48.631  1.00  0.00      PROD    
ATOM   1925  CB  PHE D   4      30.547  52.517  49.310  1.00  2.67      PROD    
ATOM   1926  HB1 PHE D   4      29.874  52.074  50.075  1.00  0.00      PROD    
ATOM   1927  HB2 PHE D   4      31.596  52.183  49.457  1.00  0.00      PROD    
ATOM   1928  CG  PHE D   4      30.103  51.942  47.949  1.00  2.46      PROD    
ATOM   1929  CD1 PHE D   4      29.661  50.576  47.922  1.00  2.00      PROD    
ATOM   1930  HD1 PHE D   4      29.827  50.084  48.869  1.00  0.00      PROD    
ATOM   1931  CE1 PHE D   4      29.495  49.838  46.694  1.00  2.00      PROD    
ATOM   1932  HE1 PHE D   4      29.157  48.812  46.703  1.00  0.00      PROD    
ATOM   1933  CZ  PHE D   4      29.493  50.568  45.506  1.00  2.00      PROD    
ATOM   1934  HZ  PHE D   4      29.404  50.232  44.483  1.00  0.00      PROD    
ATOM   1935  CD2 PHE D   4      30.270  52.584  46.697  1.00  2.00      PROD    
ATOM   1936  HD2 PHE D   4      30.622  53.590  46.523  1.00  0.00      PROD    
ATOM   1937  CE2 PHE D   4      29.970  51.909  45.504  1.00  2.00      PROD    
ATOM   1938  HE2 PHE D   4      29.951  52.516  44.612  1.00  0.00      PROD    
ATOM   1939  C   PHE D   4      29.109  54.679  49.153  1.00  2.04      PROD    
ATOM   1940  O   PHE D   4      28.133  54.399  49.910  1.00  1.52      PROD    
ATOM   1941  N   ARG D   5      28.924  55.367  48.063  1.00  2.03      PROD    
ATOM   1942  HN  ARG D   5      29.657  55.539  47.410  1.00  0.00      PROD    
ATOM   1943  CA  ARG D   5      27.587  55.766  47.587  1.00  2.86      PROD    
ATOM   1944  HA  ARG D   5      26.812  55.376  48.231  1.00  0.00      PROD    
ATOM   1945  CB  ARG D   5      27.293  57.284  47.610  1.00  2.67      PROD    
ATOM   1946  HB1 ARG D   5      26.261  57.519  47.272  1.00  0.00      PROD    
ATOM   1947  HB2 ARG D   5      28.058  57.827  47.016  1.00  0.00      PROD    
ATOM   1948  CG  ARG D   5      27.260  58.013  48.986  1.00  2.46      PROD    
ATOM   1949  HG1 ARG D   5      28.283  58.258  49.343  1.00  0.00      PROD    
ATOM   1950  HG2 ARG D   5      26.747  57.336  49.703  1.00  0.00      PROD    
ATOM   1951  CD  ARG D   5      26.506  59.376  49.055  1.00  2.44      PROD    
ATOM   1952  HD1 ARG D   5      25.426  59.116  49.027  1.00  0.00      PROD    
ATOM   1953  HD2 ARG D   5      26.995  60.006  48.282  1.00  0.00      PROD    
ATOM   1954  NE  ARG D   5      26.698  59.956  50.468  1.00  1.70      PROD    
ATOM   1955  HE  ARG D   5      27.426  59.600  51.053  1.00  0.00      PROD    
ATOM   1956  CZ  ARG D   5      26.191  61.122  50.930  1.00  2.20      PROD    
ATOM   1957  NH1 ARG D   5      26.661  61.400  52.103  1.00  1.70      PROD    
ATOM   1958 HH11 ARG D   5      27.367  60.772  52.429  1.00  0.00      PROD    
ATOM   1959 HH12 ARG D   5      26.499  62.308  52.491  1.00  0.00      PROD    
ATOM   1960  NH2 ARG D   5      25.372  61.833  50.114  1.00  1.70      PROD    
ATOM   1961 HH21 ARG D   5      25.400  61.413  49.207  1.00  0.00      PROD    
ATOM   1962 HH22 ARG D   5      25.214  62.778  50.399  1.00  0.00      PROD    
ATOM   1963  C   ARG D   5      27.338  55.219  46.132  1.00  2.04      PROD    
ATOM   1964  O   ARG D   5      28.264  55.196  45.300  1.00  1.52      PROD    
ATOM   1965  N   HSD D   6      26.099  54.761  45.793  1.00  2.03      PROD    
ATOM   1966  HN  HSD D   6      25.348  55.004  46.402  1.00  0.00      PROD    
ATOM   1967  CA  HSD D   6      25.877  54.021  44.655  1.00  2.86      PROD    
ATOM   1968  HA  HSD D   6      26.456  54.426  43.838  1.00  0.00      PROD    
ATOM   1969  CB  HSD D   6      26.377  52.536  44.798  1.00  2.67      PROD    
ATOM   1970  HB1 HSD D   6      27.486  52.502  44.753  1.00  0.00      PROD    
ATOM   1971  HB2 HSD D   6      26.162  51.947  43.881  1.00  0.00      PROD    
ATOM   1972  ND1 HSD D   6      24.832  50.866  46.018  1.00  1.90      PROD    
ATOM   1973  HD1 HSD D   6      24.309  50.489  45.253  1.00  0.00      PROD    
ATOM   1974  CG  HSD D   6      25.854  51.771  46.003  1.00  2.46      PROD    
ATOM   1975  CE1 HSD D   6      24.941  50.115  47.196  1.00  1.98      PROD    
ATOM   1976  HE1 HSD D   6      24.419  49.203  47.483  1.00  0.00      PROD    
ATOM   1977  NE2 HSD D   6      25.928  50.557  47.940  1.00  1.80      PROD    
ATOM   1978  CD2 HSD D   6      26.543  51.574  47.202  1.00  1.98      PROD    
ATOM   1979  HD2 HSD D   6      27.453  52.035  47.567  1.00  0.00      PROD    
ATOM   1980  C   HSD D   6      24.468  53.994  44.135  1.00  2.04      PROD    
ATOM   1981  O   HSD D   6      23.996  52.987  43.660  1.00  1.52      PROD    
ATOM   1982  N   ASP D   7      23.782  55.178  44.112  1.00  2.03      PROD    
ATOM   1983  HN  ASP D   7      24.393  55.904  44.417  1.00  0.00      PROD    
ATOM   1984  CA  ASP D   7      22.410  55.341  43.669  1.00  2.86      PROD    
ATOM   1985  HA  ASP D   7      21.815  54.593  44.171  1.00  0.00      PROD    
ATOM   1986  CB  ASP D   7      21.691  56.545  44.360  1.00  2.67      PROD    
ATOM   1987  HB1 ASP D   7      20.873  56.964  43.736  1.00  0.00      PROD    
ATOM   1988  HB2 ASP D   7      22.458  57.339  44.489  1.00  0.00      PROD    
ATOM   1989  CG  ASP D   7      21.297  56.224  45.808  1.00  1.98      PROD    
ATOM   1990  OD1 ASP D   7      21.076  57.176  46.530  1.00  1.40      PROD    
ATOM   1991  OD2 ASP D   7      21.166  55.052  46.201  1.00  1.40      PROD    
ATOM   1992  C   ASP D   7      22.275  55.206  42.138  1.00  2.04      PROD    
ATOM   1993  O   ASP D   7      22.706  55.924  41.248  1.00  1.52      PROD    
ATOM   1994  N   SER D   8      21.428  54.159  41.714  1.00  2.03      PROD    
ATOM   1995  HN  SER D   8      21.025  53.541  42.384  1.00  0.00      PROD    
ATOM   1996  CA  SER D   8      21.036  53.820  40.401  1.00  2.86      PROD    
ATOM   1997  HA  SER D   8      21.282  54.573  39.667  1.00  0.00      PROD    
ATOM   1998  CB  SER D   8      21.690  52.542  39.844  1.00  2.67      PROD    
ATOM   1999  HB1 SER D   8      21.353  51.641  40.399  1.00  0.00      PROD    
ATOM   2000  HB2 SER D   8      22.779  52.740  39.945  1.00  0.00      PROD    
ATOM   2001  OG  SER D   8      21.348  52.270  38.467  1.00  1.64      PROD    
ATOM   2002  HG1 SER D   8      21.303  51.323  38.317  1.00  0.00      PROD    
ATOM   2003  C   SER D   8      19.593  53.721  40.333  1.00  2.04      PROD    
ATOM   2004  O   SER D   8      18.882  53.390  41.286  1.00  1.52      PROD    
ATOM   2005  N   GLY D   9      19.096  54.011  39.140  1.00  2.03      PROD    
ATOM   2006  HN  GLY D   9      19.689  54.275  38.383  1.00  0.00      PROD    
ATOM   2007  CA  GLY D   9      17.715  53.844  38.852  1.00  2.38      PROD    
ATOM   2008  HA1 GLY D   9      17.358  54.442  38.026  1.00  0.00      PROD    
ATOM   2009  HA2 GLY D   9      17.126  54.100  39.721  1.00  0.00      PROD    
ATOM   2010  C   GLY D   9      17.382  52.435  38.447  1.00  2.04      PROD    
ATOM   2011  O   GLY D   9      16.223  51.993  38.519  1.00  1.52      PROD    
ATOM   2012  N   TYR D  10      18.352  51.566  38.110  1.00  2.03      PROD    
ATOM   2013  HN  TYR D  10      19.237  51.932  37.831  1.00  0.00      PROD    
ATOM   2014  CA  TYR D  10      18.206  50.075  37.942  1.00  2.86      PROD    
ATOM   2015  HA  TYR D  10      17.406  49.666  38.541  1.00  0.00      PROD    
ATOM   2016  CB  TYR D  10      18.074  49.744  36.392  1.00  2.67      PROD    
ATOM   2017  HB1 TYR D  10      18.953  50.142  35.839  1.00  0.00      PROD    
ATOM   2018  HB2 TYR D  10      17.174  50.288  36.034  1.00  0.00      PROD    
ATOM   2019  CG  TYR D  10      17.802  48.263  36.126  1.00  2.46      PROD    
ATOM   2020  CD1 TYR D  10      18.796  47.427  35.656  1.00  2.00      PROD    
ATOM   2021  HD1 TYR D  10      19.813  47.755  35.495  1.00  0.00      PROD    
ATOM   2022  CE1 TYR D  10      18.450  46.050  35.603  1.00  2.00      PROD    
ATOM   2023  HE1 TYR D  10      19.140  45.429  35.050  1.00  0.00      PROD    
ATOM   2024  CZ  TYR D  10      17.132  45.586  35.824  1.00  2.00      PROD    
ATOM   2025  OH  TYR D  10      16.656  44.289  35.595  1.00  1.85      PROD    
ATOM   2026  HH  TYR D  10      15.737  44.311  35.870  1.00  0.00      PROD    
ATOM   2027  CD2 TYR D  10      16.452  47.792  36.343  1.00  2.00      PROD    
ATOM   2028  HD2 TYR D  10      15.727  48.456  36.790  1.00  0.00      PROD    
ATOM   2029  CE2 TYR D  10      16.116  46.460  36.198  1.00  2.00      PROD    
ATOM   2030  HE2 TYR D  10      15.139  46.165  36.551  1.00  0.00      PROD    
ATOM   2031  C   TYR D  10      19.497  49.500  38.501  1.00  2.04      PROD    
ATOM   2032  O   TYR D  10      20.612  49.770  37.974  1.00  1.52      PROD    
ATOM   2033  N   GLU D  11      19.423  48.604  39.567  1.00  2.03      PROD    
ATOM   2034  HN  GLU D  11      18.584  48.178  39.897  1.00  0.00      PROD    
ATOM   2035  CA  GLU D  11      20.575  47.964  40.161  1.00  2.86      PROD    
ATOM   2036  HA  GLU D  11      21.309  47.815  39.383  1.00  0.00      PROD    
ATOM   2037  CB  GLU D  11      21.227  48.763  41.383  1.00  2.67      PROD    
ATOM   2038  HB1 GLU D  11      20.364  49.185  41.941  1.00  0.00      PROD    
ATOM   2039  HB2 GLU D  11      21.714  49.651  40.927  1.00  0.00      PROD    
ATOM   2040  CG  GLU D  11      22.290  48.025  42.256  1.00  2.77      PROD    
ATOM   2041  HG1 GLU D  11      23.208  47.770  41.685  1.00  0.00      PROD    
ATOM   2042  HG2 GLU D  11      21.982  47.020  42.616  1.00  0.00      PROD    
ATOM   2043  CD  GLU D  11      22.698  48.936  43.389  1.00  1.98      PROD    
ATOM   2044  OE1 GLU D  11      23.863  49.441  43.586  1.00  1.40      PROD    
ATOM   2045  OE2 GLU D  11      21.716  49.240  44.113  1.00  1.40      PROD    
ATOM   2046  C   GLU D  11      20.181  46.595  40.708  1.00  2.04      PROD    
ATOM   2047  O   GLU D  11      19.424  46.429  41.701  1.00  1.52      PROD    
ATOM   2048  N   VAL D  12      20.688  45.571  40.128  1.00  2.03      PROD    
ATOM   2049  HN  VAL D  12      21.171  45.779  39.281  1.00  0.00      PROD    
ATOM   2050  CA  VAL D  12      20.550  44.205  40.473  1.00  2.86      PROD    
ATOM   2051  HA  VAL D  12      19.887  44.196  41.326  1.00  0.00      PROD    
ATOM   2052  CB  VAL D  12      19.870  43.273  39.381  1.00  2.67      PROD    
ATOM   2053  HB  VAL D  12      20.424  43.277  38.418  1.00  0.00      PROD    
ATOM   2054  CG1 VAL D  12      19.791  41.781  39.889  1.00  2.46      PROD    
ATOM   2055 HG11 VAL D  12      20.653  41.091  39.766  1.00  0.00      PROD    
ATOM   2056 HG12 VAL D  12      18.931  41.353  39.331  1.00  0.00      PROD    
ATOM   2057 HG13 VAL D  12      19.528  41.853  40.966  1.00  0.00      PROD    
ATOM   2058  CG2 VAL D  12      18.433  43.815  39.054  1.00  2.46      PROD    
ATOM   2059 HG21 VAL D  12      18.657  44.823  38.647  1.00  0.00      PROD    
ATOM   2060 HG22 VAL D  12      17.950  44.025  40.032  1.00  0.00      PROD    
ATOM   2061 HG23 VAL D  12      17.824  43.160  38.396  1.00  0.00      PROD    
ATOM   2062  C   VAL D  12      22.002  43.683  40.773  1.00  2.04      PROD    
ATOM   2063  O   VAL D  12      22.989  43.832  40.021  1.00  1.52      PROD    
ATOM   2064  N   HSD D  13      22.106  43.096  42.021  1.00  2.03      PROD    
ATOM   2065  HN  HSD D  13      21.419  42.952  42.729  1.00  0.00      PROD    
ATOM   2066  CA  HSD D  13      23.333  42.771  42.586  1.00  2.86      PROD    
ATOM   2067  HA  HSD D  13      24.059  42.623  41.800  1.00  0.00      PROD    
ATOM   2068  CB  HSD D  13      23.718  43.950  43.560  1.00  2.67      PROD    
ATOM   2069  HB1 HSD D  13      22.952  44.167  44.334  1.00  0.00      PROD    
ATOM   2070  HB2 HSD D  13      23.834  44.916  43.024  1.00  0.00      PROD    
ATOM   2071  ND1 HSD D  13      26.224  44.111  44.164  1.00  1.90      PROD    
ATOM   2072  HD1 HSD D  13      26.444  44.938  43.645  1.00  0.00      PROD    
ATOM   2073  CG  HSD D  13      24.950  43.627  44.367  1.00  2.46      PROD    
ATOM   2074  CE1 HSD D  13      26.942  43.678  45.212  1.00  1.98      PROD    
ATOM   2075  HE1 HSD D  13      27.990  43.973  45.280  1.00  0.00      PROD    
ATOM   2076  NE2 HSD D  13      26.213  42.987  46.066  1.00  1.80      PROD    
ATOM   2077  CD2 HSD D  13      24.976  42.912  45.548  1.00  1.98      PROD    
ATOM   2078  HD2 HSD D  13      24.172  42.509  46.153  1.00  0.00      PROD    
ATOM   2079  C   HSD D  13      23.255  41.444  43.334  1.00  2.04      PROD    
ATOM   2080  O   HSD D  13      22.479  41.262  44.265  1.00  1.52      PROD    
ATOM   2081  N   HSD D  14      24.060  40.488  42.901  1.00  2.03      PROD    
ATOM   2082  HN  HSD D  14      24.745  40.779  42.238  1.00  0.00      PROD    
ATOM   2083  CA  HSD D  14      24.098  39.156  43.458  1.00  2.86      PROD    
ATOM   2084  HA  HSD D  14      23.410  39.016  44.278  1.00  0.00      PROD    
ATOM   2085  CB  HSD D  14      23.700  38.077  42.440  1.00  2.67      PROD    
ATOM   2086  HB1 HSD D  14      23.967  37.030  42.697  1.00  0.00      PROD    
ATOM   2087  HB2 HSD D  14      24.117  38.283  41.431  1.00  0.00      PROD    
ATOM   2088  ND1 HSD D  14      21.467  39.066  41.740  1.00  1.90      PROD    
ATOM   2089  HD1 HSD D  14      21.753  39.839  41.174  1.00  0.00      PROD    
ATOM   2090  CG  HSD D  14      22.232  38.076  42.297  1.00  2.46      PROD    
ATOM   2091  CE1 HSD D  14      20.185  38.526  41.629  1.00  1.98      PROD    
ATOM   2092  HE1 HSD D  14      19.355  39.035  41.140  1.00  0.00      PROD    
ATOM   2093  NE2 HSD D  14      20.077  37.304  42.125  1.00  1.80      PROD    
ATOM   2094  CD2 HSD D  14      21.380  37.009  42.540  1.00  1.98      PROD    
ATOM   2095  HD2 HSD D  14      21.557  36.009  42.917  1.00  0.00      PROD    
ATOM   2096  C   HSD D  14      25.478  38.775  43.897  1.00  2.04      PROD    
ATOM   2097  O   HSD D  14      26.550  38.961  43.234  1.00  1.52      PROD    
ATOM   2098  N   GLN D  15      25.533  38.329  45.181  1.00  2.03      PROD    
ATOM   2099  HN  GLN D  15      24.763  38.440  45.804  1.00  0.00      PROD    
ATOM   2100  CA  GLN D  15      26.773  37.780  45.659  1.00  2.86      PROD    
ATOM   2101  HA  GLN D  15      27.579  37.893  44.950  1.00  0.00      PROD    
ATOM   2102  CB  GLN D  15      27.211  38.318  47.031  1.00  2.67      PROD    
ATOM   2103  HB1 GLN D  15      28.157  37.968  47.497  1.00  0.00      PROD    
ATOM   2104  HB2 GLN D  15      26.351  38.298  47.734  1.00  0.00      PROD    
ATOM   2105  CG  GLN D  15      27.543  39.872  46.996  1.00  2.46      PROD    
ATOM   2106  HG1 GLN D  15      27.838  40.154  48.029  1.00  0.00      PROD    
ATOM   2107  HG2 GLN D  15      26.680  40.554  46.842  1.00  0.00      PROD    
ATOM   2108  CD  GLN D  15      28.666  40.129  46.025  1.00  1.98      PROD    
ATOM   2109  OE1 GLN D  15      29.761  39.650  46.220  1.00  1.60      PROD    
ATOM   2110  NE2 GLN D  15      28.386  40.980  45.061  1.00  2.00      PROD    
ATOM   2111 HE21 GLN D  15      29.083  41.265  44.403  1.00  0.00      PROD    
ATOM   2112 HE22 GLN D  15      27.456  41.346  45.020  1.00  0.00      PROD    
ATOM   2113  C   GLN D  15      26.625  36.281  45.892  1.00  2.04      PROD    
ATOM   2114  O   GLN D  15      25.592  35.857  46.406  1.00  1.52      PROD    
ATOM   2115  N   LYS D  16      27.538  35.395  45.520  1.00  2.03      PROD    
ATOM   2116  HN  LYS D  16      28.351  35.580  44.973  1.00  0.00      PROD    
ATOM   2117  CA  LYS D  16      27.440  33.994  45.754  1.00  2.86      PROD    
ATOM   2118  HA  LYS D  16      26.714  33.754  46.517  1.00  0.00      PROD    
ATOM   2119  CB  LYS D  16      27.043  33.277  44.432  1.00  2.67      PROD    
ATOM   2120  HB1 LYS D  16      27.815  33.517  43.670  1.00  0.00      PROD    
ATOM   2121  HB2 LYS D  16      26.021  33.687  44.289  1.00  0.00      PROD    
ATOM   2122  CG  LYS D  16      27.044  31.800  44.470  1.00  2.46      PROD    
ATOM   2123  HG1 LYS D  16      27.992  31.414  44.900  1.00  0.00      PROD    
ATOM   2124  HG2 LYS D  16      26.996  31.469  43.411  1.00  0.00      PROD    
ATOM   2125  CD  LYS D  16      25.975  31.176  45.398  1.00  2.44      PROD    
ATOM   2126  HD1 LYS D  16      26.081  31.639  46.403  1.00  0.00      PROD    
ATOM   2127  HD2 LYS D  16      26.224  30.102  45.532  1.00  0.00      PROD    
ATOM   2128  CE  LYS D  16      24.468  31.339  45.014  1.00  2.80      PROD    
ATOM   2129  HE1 LYS D  16      24.114  32.375  45.201  1.00  0.00      PROD    
ATOM   2130  HE2 LYS D  16      23.916  30.664  45.704  1.00  0.00      PROD    
ATOM   2131  NZ  LYS D  16      24.144  30.968  43.562  1.00  1.80      PROD    
ATOM   2132  HZ1 LYS D  16      24.497  29.995  43.456  1.00  0.00      PROD    
ATOM   2133  HZ2 LYS D  16      24.531  31.514  42.766  1.00  0.00      PROD    
ATOM   2134  HZ3 LYS D  16      23.109  31.061  43.550  1.00  0.00      PROD    
ATOM   2135  C   LYS D  16      28.824  33.629  46.306  1.00  2.04      PROD    
ATOM   2136  O   LYS D  16      29.880  33.830  45.732  1.00  1.52      PROD    
ATOM   2137  N   LEU D  17      28.933  33.093  47.492  1.00  2.03      PROD    
ATOM   2138  HN  LEU D  17      28.078  33.031  48.001  1.00  0.00      PROD    
ATOM   2139  CA  LEU D  17      30.129  32.999  48.290  1.00  2.86      PROD    
ATOM   2140  HA  LEU D  17      31.004  33.253  47.710  1.00  0.00      PROD    
ATOM   2141  CB  LEU D  17      29.943  33.808  49.604  1.00  2.67      PROD    
ATOM   2142  HB1 LEU D  17      30.842  33.743  50.253  1.00  0.00      PROD    
ATOM   2143  HB2 LEU D  17      29.051  33.455  50.164  1.00  0.00      PROD    
ATOM   2144  CG  LEU D  17      29.666  35.329  49.313  1.00  2.46      PROD    
ATOM   2145  HG  LEU D  17      28.954  35.493  48.476  1.00  0.00      PROD    
ATOM   2146  CD1 LEU D  17      29.055  35.979  50.553  1.00  2.44      PROD    
ATOM   2147 HD11 LEU D  17      29.765  35.810  51.391  1.00  0.00      PROD    
ATOM   2148 HD12 LEU D  17      28.050  35.536  50.718  1.00  0.00      PROD    
ATOM   2149 HD13 LEU D  17      29.008  37.082  50.426  1.00  0.00      PROD    
ATOM   2150  CD2 LEU D  17      30.882  36.028  48.900  1.00  2.44      PROD    
ATOM   2151 HD21 LEU D  17      31.703  35.789  49.609  1.00  0.00      PROD    
ATOM   2152 HD22 LEU D  17      30.721  37.126  48.952  1.00  0.00      PROD    
ATOM   2153 HD23 LEU D  17      31.130  35.787  47.844  1.00  0.00      PROD    
ATOM   2154  C   LEU D  17      30.344  31.543  48.709  1.00  2.04      PROD    
ATOM   2155  O   LEU D  17      29.459  31.010  49.419  1.00  1.52      PROD    
ATOM   2156  N   VAL D  18      31.426  30.810  48.283  1.00  2.03      PROD    
ATOM   2157  HN  VAL D  18      32.004  31.228  47.587  1.00  0.00      PROD    
ATOM   2158  CA  VAL D  18      31.475  29.406  48.504  1.00  2.86      PROD    
ATOM   2159  HA  VAL D  18      30.621  29.057  49.065  1.00  0.00      PROD    
ATOM   2160  CB  VAL D  18      31.455  28.774  47.138  1.00  2.67      PROD    
ATOM   2161  HB  VAL D  18      32.276  29.280  46.587  1.00  0.00      PROD    
ATOM   2162  CG1 VAL D  18      31.720  27.262  47.222  1.00  2.46      PROD    
ATOM   2163 HG11 VAL D  18      31.390  26.572  46.416  1.00  0.00      PROD    
ATOM   2164 HG12 VAL D  18      31.088  26.873  48.048  1.00  0.00      PROD    
ATOM   2165 HG13 VAL D  18      32.780  27.137  47.530  1.00  0.00      PROD    
ATOM   2166  CG2 VAL D  18      30.148  29.173  46.445  1.00  2.46      PROD    
ATOM   2167 HG21 VAL D  18      29.846  28.519  45.599  1.00  0.00      PROD    
ATOM   2168 HG22 VAL D  18      30.211  30.217  46.071  1.00  0.00      PROD    
ATOM   2169 HG23 VAL D  18      29.286  29.043  47.133  1.00  0.00      PROD    
ATOM   2170  C   VAL D  18      32.830  29.089  49.256  1.00  2.04      PROD    
ATOM   2171  O   VAL D  18      33.956  29.098  48.692  1.00  1.52      PROD    
ATOM   2172  N   PHE D  19      32.881  28.737  50.551  1.00  2.03      PROD    
ATOM   2173  HN  PHE D  19      32.033  28.697  51.073  1.00  0.00      PROD    
ATOM   2174  CA  PHE D  19      34.088  28.475  51.364  1.00  2.86      PROD    
ATOM   2175  HA  PHE D  19      34.954  28.704  50.760  1.00  0.00      PROD    
ATOM   2176  CB  PHE D  19      34.099  29.403  52.601  1.00  2.67      PROD    
ATOM   2177  HB1 PHE D  19      33.091  29.202  53.020  1.00  0.00      PROD    
ATOM   2178  HB2 PHE D  19      34.151  30.502  52.443  1.00  0.00      PROD    
ATOM   2179  CG  PHE D  19      35.065  29.086  53.756  1.00  2.46      PROD    
ATOM   2180  CD1 PHE D  19      34.699  29.248  55.110  1.00  2.00      PROD    
ATOM   2181  HD1 PHE D  19      33.723  29.612  55.396  1.00  0.00      PROD    
ATOM   2182  CE1 PHE D  19      35.511  28.804  56.139  1.00  2.00      PROD    
ATOM   2183  HE1 PHE D  19      35.005  28.848  57.092  1.00  0.00      PROD    
ATOM   2184  CZ  PHE D  19      36.836  28.247  55.875  1.00  2.00      PROD    
ATOM   2185  HZ  PHE D  19      37.490  28.085  56.719  1.00  0.00      PROD    
ATOM   2186  CD2 PHE D  19      36.425  28.692  53.495  1.00  2.00      PROD    
ATOM   2187  HD2 PHE D  19      36.780  28.647  52.476  1.00  0.00      PROD    
ATOM   2188  CE2 PHE D  19      37.294  28.294  54.536  1.00  2.00      PROD    
ATOM   2189  HE2 PHE D  19      38.322  28.053  54.307  1.00  0.00      PROD    
ATOM   2190  C   PHE D  19      34.184  26.968  51.696  1.00  2.04      PROD    
ATOM   2191  O   PHE D  19      33.408  26.459  52.472  1.00  1.52      PROD    
ATOM   2192  N   PHE D  20      35.229  26.351  51.214  1.00  2.03      PROD    
ATOM   2193  HN  PHE D  20      35.891  26.821  50.635  1.00  0.00      PROD    
ATOM   2194  CA  PHE D  20      35.528  24.982  51.405  1.00  2.86      PROD    
ATOM   2195  HA  PHE D  20      34.816  24.508  52.065  1.00  0.00      PROD    
ATOM   2196  CB  PHE D  20      35.646  24.294  50.026  1.00  2.67      PROD    
ATOM   2197  HB1 PHE D  20      36.153  23.310  50.129  1.00  0.00      PROD    
ATOM   2198  HB2 PHE D  20      36.256  24.875  49.302  1.00  0.00      PROD    
ATOM   2199  CG  PHE D  20      34.341  23.851  49.418  1.00  2.46      PROD    
ATOM   2200  CD1 PHE D  20      33.890  24.194  48.130  1.00  2.00      PROD    
ATOM   2201  HD1 PHE D  20      34.370  24.949  47.526  1.00  0.00      PROD    
ATOM   2202  CE1 PHE D  20      32.649  23.671  47.636  1.00  2.00      PROD    
ATOM   2203  HE1 PHE D  20      32.356  24.165  46.721  1.00  0.00      PROD    
ATOM   2204  CZ  PHE D  20      31.722  23.021  48.475  1.00  2.00      PROD    
ATOM   2205  HZ  PHE D  20      30.751  22.668  48.159  1.00  0.00      PROD    
ATOM   2206  CD2 PHE D  20      33.477  22.978  50.199  1.00  2.00      PROD    
ATOM   2207  HD2 PHE D  20      33.767  22.746  51.214  1.00  0.00      PROD    
ATOM   2208  CE2 PHE D  20      32.171  22.686  49.724  1.00  2.00      PROD    
ATOM   2209  HE2 PHE D  20      31.523  22.042  50.300  1.00  0.00      PROD    
ATOM   2210  C   PHE D  20      36.833  24.768  52.107  1.00  2.04      PROD    
ATOM   2211  O   PHE D  20      37.842  25.383  51.776  1.00  1.52      PROD    
ATOM   2212  N   ALA D  21      36.783  23.908  53.114  1.00  2.03      PROD    
ATOM   2213  HN  ALA D  21      35.983  23.316  53.169  1.00  0.00      PROD    
ATOM   2214  CA  ALA D  21      37.979  23.348  53.668  1.00  2.86      PROD    
ATOM   2215  HA  ALA D  21      38.869  23.683  53.155  1.00  0.00      PROD    
ATOM   2216  CB  ALA D  21      38.152  23.707  55.159  1.00  2.67      PROD    
ATOM   2217  HB1 ALA D  21      38.999  23.234  55.701  1.00  0.00      PROD    
ATOM   2218  HB2 ALA D  21      37.131  23.544  55.565  1.00  0.00      PROD    
ATOM   2219  HB3 ALA D  21      38.301  24.806  55.093  1.00  0.00      PROD    
ATOM   2220  C   ALA D  21      37.819  21.800  53.575  1.00  2.04      PROD    
ATOM   2221  O   ALA D  21      36.722  21.348  53.883  1.00  1.52      PROD    
ATOM   2222  N   GLU D  22      38.889  21.099  53.281  1.00  2.03      PROD    
ATOM   2223  HN  GLU D  22      39.620  21.498  52.732  1.00  0.00      PROD    
ATOM   2224  CA  GLU D  22      39.051  19.653  53.477  1.00  2.86      PROD    
ATOM   2225  HA  GLU D  22      38.273  19.274  54.122  1.00  0.00      PROD    
ATOM   2226  CB  GLU D  22      39.182  18.899  52.150  1.00  2.67      PROD    
ATOM   2227  HB1 GLU D  22      39.934  19.410  51.511  1.00  0.00      PROD    
ATOM   2228  HB2 GLU D  22      38.166  19.049  51.724  1.00  0.00      PROD    
ATOM   2229  CG  GLU D  22      39.449  17.374  52.371  1.00  2.77      PROD    
ATOM   2230  HG1 GLU D  22      38.900  16.897  53.211  1.00  0.00      PROD    
ATOM   2231  HG2 GLU D  22      40.543  17.288  52.543  1.00  0.00      PROD    
ATOM   2232  CD  GLU D  22      38.954  16.560  51.183  1.00  1.98      PROD    
ATOM   2233  OE1 GLU D  22      37.681  16.511  50.915  1.00  1.40      PROD    
ATOM   2234  OE2 GLU D  22      39.732  15.968  50.418  1.00  1.40      PROD    
ATOM   2235  C   GLU D  22      40.363  19.440  54.130  1.00  2.04      PROD    
ATOM   2236  O   GLU D  22      41.398  19.765  53.622  1.00  1.52      PROD    
ATOM   2237  N   ASP D  23      40.365  18.696  55.300  1.00  2.03      PROD    
ATOM   2238  HN  ASP D  23      39.505  18.433  55.731  1.00  0.00      PROD    
ATOM   2239  CA  ASP D  23      41.555  18.230  55.957  1.00  2.86      PROD    
ATOM   2240  HA  ASP D  23      41.342  17.811  56.929  1.00  0.00      PROD    
ATOM   2241  CB  ASP D  23      42.458  17.283  55.097  1.00  2.67      PROD    
ATOM   2242  HB1 ASP D  23      43.378  17.014  55.659  1.00  0.00      PROD    
ATOM   2243  HB2 ASP D  23      42.668  17.731  54.102  1.00  0.00      PROD    
ATOM   2244  CG  ASP D  23      41.820  15.966  54.830  1.00  1.98      PROD    
ATOM   2245  OD1 ASP D  23      42.379  15.151  54.099  1.00  1.40      PROD    
ATOM   2246  OD2 ASP D  23      40.786  15.668  55.468  1.00  1.40      PROD    
ATOM   2247  C   ASP D  23      42.419  19.421  56.394  1.00  2.04      PROD    
ATOM   2248  O   ASP D  23      43.669  19.303  56.632  1.00  1.52      PROD    
ATOM   2249  N   VAL D  24      41.829  20.533  56.768  1.00  2.03      PROD    
ATOM   2250  HN  VAL D  24      40.839  20.516  56.654  1.00  0.00      PROD    
ATOM   2251  CA  VAL D  24      42.609  21.620  57.376  1.00  2.86      PROD    
ATOM   2252  HA  VAL D  24      43.461  21.788  56.733  1.00  0.00      PROD    
ATOM   2253  CB  VAL D  24      41.869  22.906  57.233  1.00  2.67      PROD    
ATOM   2254  HB  VAL D  24      40.813  22.808  57.564  1.00  0.00      PROD    
ATOM   2255  CG1 VAL D  24      42.624  24.038  57.958  1.00  2.46      PROD    
ATOM   2256 HG11 VAL D  24      42.483  23.947  59.056  1.00  0.00      PROD    
ATOM   2257 HG12 VAL D  24      42.349  25.073  57.661  1.00  0.00      PROD    
ATOM   2258 HG13 VAL D  24      43.726  23.929  57.873  1.00  0.00      PROD    
ATOM   2259  CG2 VAL D  24      41.955  23.124  55.684  1.00  2.46      PROD    
ATOM   2260 HG21 VAL D  24      41.436  24.061  55.389  1.00  0.00      PROD    
ATOM   2261 HG22 VAL D  24      41.356  22.440  55.047  1.00  0.00      PROD    
ATOM   2262 HG23 VAL D  24      43.023  23.009  55.404  1.00  0.00      PROD    
ATOM   2263  C   VAL D  24      43.062  21.265  58.796  1.00  2.04      PROD    
ATOM   2264  O   VAL D  24      42.288  20.788  59.621  1.00  1.52      PROD    
ATOM   2265  N   GLY D  25      44.301  21.546  59.114  1.00  2.03      PROD    
ATOM   2266  HN  GLY D  25      44.844  21.826  58.326  1.00  0.00      PROD    
ATOM   2267  CA  GLY D  25      44.989  21.319  60.345  1.00  2.38      PROD    
ATOM   2268  HA1 GLY D  25      46.051  21.446  60.199  1.00  0.00      PROD    
ATOM   2269  HA2 GLY D  25      44.741  20.308  60.633  1.00  0.00      PROD    
ATOM   2270  C   GLY D  25      44.528  22.331  61.414  1.00  2.04      PROD    
ATOM   2271  O   GLY D  25      44.043  21.926  62.504  1.00  1.52      PROD    
ATOM   2272  N   SER D  26      44.516  23.693  61.094  1.00  2.03      PROD    
ATOM   2273  HN  SER D  26      44.860  24.013  60.215  1.00  0.00      PROD    
ATOM   2274  CA  SER D  26      43.885  24.648  61.988  1.00  2.86      PROD    
ATOM   2275  HA  SER D  26      43.174  24.102  62.590  1.00  0.00      PROD    
ATOM   2276  CB  SER D  26      44.931  25.262  63.070  1.00  2.67      PROD    
ATOM   2277  HB1 SER D  26      45.778  25.698  62.500  1.00  0.00      PROD    
ATOM   2278  HB2 SER D  26      45.356  24.508  63.767  1.00  0.00      PROD    
ATOM   2279  OG  SER D  26      44.355  26.327  63.775  1.00  1.64      PROD    
ATOM   2280  HG1 SER D  26      45.002  26.602  64.429  1.00  0.00      PROD    
ATOM   2281  C   SER D  26      43.174  25.768  61.171  1.00  2.04      PROD    
ATOM   2282  O   SER D  26      43.819  26.367  60.334  1.00  1.52      PROD    
ATOM   2283  N   ASN D  27      41.857  26.006  61.394  1.00  2.03      PROD    
ATOM   2284  HN  ASN D  27      41.302  25.368  61.922  1.00  0.00      PROD    
ATOM   2285  CA  ASN D  27      41.170  26.989  60.614  1.00  2.86      PROD    
ATOM   2286  HA  ASN D  27      41.837  27.315  59.829  1.00  0.00      PROD    
ATOM   2287  CB  ASN D  27      39.815  26.454  60.078  1.00  2.67      PROD    
ATOM   2288  HB1 ASN D  27      39.144  26.220  60.933  1.00  0.00      PROD    
ATOM   2289  HB2 ASN D  27      40.146  25.622  59.421  1.00  0.00      PROD    
ATOM   2290  CG  ASN D  27      39.230  27.434  59.143  1.00  1.98      PROD    
ATOM   2291  OD1 ASN D  27      39.868  28.154  58.403  1.00  1.60      PROD    
ATOM   2292  ND2 ASN D  27      37.919  27.499  59.268  1.00  2.00      PROD    
ATOM   2293 HD21 ASN D  27      37.417  28.166  58.717  1.00  0.00      PROD    
ATOM   2294 HD22 ASN D  27      37.373  26.753  59.650  1.00  0.00      PROD    
ATOM   2295  C   ASN D  27      40.968  28.178  61.596  1.00  2.04      PROD    
ATOM   2296  O   ASN D  27      40.188  27.973  62.493  1.00  1.52      PROD    
ATOM   2297  N   LYS D  28      41.621  29.328  61.292  1.00  2.03      PROD    
ATOM   2298  HN  LYS D  28      42.392  29.402  60.664  1.00  0.00      PROD    
ATOM   2299  CA  LYS D  28      41.269  30.611  61.985  1.00  2.86      PROD    
ATOM   2300  HA  LYS D  28      40.511  30.401  62.726  1.00  0.00      PROD    
ATOM   2301  CB  LYS D  28      42.508  31.439  62.450  1.00  2.67      PROD    
ATOM   2302  HB1 LYS D  28      42.226  32.141  63.264  1.00  0.00      PROD    
ATOM   2303  HB2 LYS D  28      43.005  31.979  61.615  1.00  0.00      PROD    
ATOM   2304  CG  LYS D  28      43.540  30.547  63.126  1.00  2.46      PROD    
ATOM   2305  HG1 LYS D  28      44.565  30.972  63.171  1.00  0.00      PROD    
ATOM   2306  HG2 LYS D  28      43.594  29.573  62.595  1.00  0.00      PROD    
ATOM   2307  CD  LYS D  28      43.262  29.908  64.529  1.00  2.44      PROD    
ATOM   2308  HD1 LYS D  28      44.278  29.575  64.830  1.00  0.00      PROD    
ATOM   2309  HD2 LYS D  28      42.610  29.009  64.508  1.00  0.00      PROD    
ATOM   2310  CE  LYS D  28      42.622  30.764  65.568  1.00  2.80      PROD    
ATOM   2311  HE1 LYS D  28      42.681  30.232  66.542  1.00  0.00      PROD    
ATOM   2312  HE2 LYS D  28      41.549  30.999  65.400  1.00  0.00      PROD    
ATOM   2313  NZ  LYS D  28      43.392  31.966  65.612  1.00  1.80      PROD    
ATOM   2314  HZ1 LYS D  28      43.222  32.371  66.554  1.00  0.00      PROD    
ATOM   2315  HZ2 LYS D  28      43.132  32.673  64.895  1.00  0.00      PROD    
ATOM   2316  HZ3 LYS D  28      44.407  31.743  65.575  1.00  0.00      PROD    
ATOM   2317  C   LYS D  28      40.472  31.508  61.025  1.00  2.04      PROD    
ATOM   2318  O   LYS D  28      40.175  32.659  61.412  1.00  1.52      PROD    
ATOM   2319  N   GLY D  29      40.120  31.048  59.811  1.00  2.03      PROD    
ATOM   2320  HN  GLY D  29      40.202  30.070  59.638  1.00  0.00      PROD    
ATOM   2321  CA  GLY D  29      39.618  31.849  58.663  1.00  2.38      PROD    
ATOM   2322  HA1 GLY D  29      39.502  31.150  57.848  1.00  0.00      PROD    
ATOM   2323  HA2 GLY D  29      40.389  32.581  58.470  1.00  0.00      PROD    
ATOM   2324  C   GLY D  29      38.286  32.446  58.896  1.00  2.04      PROD    
ATOM   2325  O   GLY D  29      37.479  31.963  59.738  1.00  1.52      PROD    
ATOM   2326  N   ALA D  30      37.995  33.482  58.100  1.00  2.03      PROD    
ATOM   2327  HN  ALA D  30      38.749  33.942  57.638  1.00  0.00      PROD    
ATOM   2328  CA  ALA D  30      36.657  34.193  58.165  1.00  2.86      PROD    
ATOM   2329  HA  ALA D  30      35.960  33.740  58.856  1.00  0.00      PROD    
ATOM   2330  CB  ALA D  30      36.783  35.626  58.729  1.00  2.67      PROD    
ATOM   2331  HB1 ALA D  30      36.989  35.617  59.821  1.00  0.00      PROD    
ATOM   2332  HB2 ALA D  30      35.895  36.266  58.542  1.00  0.00      PROD    
ATOM   2333  HB3 ALA D  30      37.654  36.135  58.262  1.00  0.00      PROD    
ATOM   2334  C   ALA D  30      36.025  34.183  56.864  1.00  2.04      PROD    
ATOM   2335  O   ALA D  30      36.610  34.437  55.809  1.00  1.52      PROD    
ATOM   2336  N   ILE D  31      34.692  33.815  56.865  1.00  2.03      PROD    
ATOM   2337  HN  ILE D  31      34.213  33.746  57.737  1.00  0.00      PROD    
ATOM   2338  CA  ILE D  31      33.811  34.022  55.715  1.00  2.86      PROD    
ATOM   2339  HA  ILE D  31      34.400  34.583  55.005  1.00  0.00      PROD    
ATOM   2340  CB  ILE D  31      33.298  32.850  54.953  1.00  2.67      PROD    
ATOM   2341  HB  ILE D  31      34.212  32.393  54.517  1.00  0.00      PROD    
ATOM   2342  CG2 ILE D  31      32.562  31.979  56.008  1.00  2.46      PROD    
ATOM   2343 HG21 ILE D  31      32.079  31.112  55.509  1.00  0.00      PROD    
ATOM   2344 HG22 ILE D  31      31.731  32.625  56.362  1.00  0.00      PROD    
ATOM   2345 HG23 ILE D  31      33.340  31.630  56.721  1.00  0.00      PROD    
ATOM   2346  CG1 ILE D  31      32.340  33.162  53.788  1.00  2.46      PROD    
ATOM   2347 HG11 ILE D  31      32.645  34.042  53.182  1.00  0.00      PROD    
ATOM   2348 HG12 ILE D  31      31.315  33.318  54.187  1.00  0.00      PROD    
ATOM   2349  CD  ILE D  31      32.232  32.207  52.624  1.00  2.44      PROD    
ATOM   2350  HD1 ILE D  31      33.095  32.431  51.962  1.00  0.00      PROD    
ATOM   2351  HD2 ILE D  31      31.336  32.288  51.973  1.00  0.00      PROD    
ATOM   2352  HD3 ILE D  31      32.346  31.140  52.913  1.00  0.00      PROD    
ATOM   2353  C   ILE D  31      32.809  35.123  56.070  1.00  2.04      PROD    
ATOM   2354  O   ILE D  31      31.986  35.012  56.974  1.00  1.52      PROD    
ATOM   2355  N   ILE D  32      32.848  36.121  55.258  1.00  2.03      PROD    
ATOM   2356  HN  ILE D  32      33.438  35.931  54.477  1.00  0.00      PROD    
ATOM   2357  CA  ILE D  32      32.277  37.438  55.499  1.00  2.86      PROD    
ATOM   2358  HA  ILE D  32      31.679  37.394  56.397  1.00  0.00      PROD    
ATOM   2359  CB  ILE D  32      33.394  38.507  55.835  1.00  2.67      PROD    
ATOM   2360  HB  ILE D  32      33.934  38.754  54.896  1.00  0.00      PROD    
ATOM   2361  CG2 ILE D  32      32.784  39.783  56.405  1.00  2.46      PROD    
ATOM   2362 HG21 ILE D  32      33.536  40.493  56.811  1.00  0.00      PROD    
ATOM   2363 HG22 ILE D  32      32.043  39.531  57.194  1.00  0.00      PROD    
ATOM   2364 HG23 ILE D  32      32.203  40.230  55.570  1.00  0.00      PROD    
ATOM   2365  CG1 ILE D  32      34.470  37.964  56.745  1.00  2.46      PROD    
ATOM   2366 HG11 ILE D  32      34.962  37.136  56.190  1.00  0.00      PROD    
ATOM   2367 HG12 ILE D  32      34.022  37.513  57.655  1.00  0.00      PROD    
ATOM   2368  CD  ILE D  32      35.555  39.057  57.135  1.00  2.44      PROD    
ATOM   2369  HD1 ILE D  32      36.382  38.435  57.540  1.00  0.00      PROD    
ATOM   2370  HD2 ILE D  32      35.226  39.734  57.952  1.00  0.00      PROD    
ATOM   2371  HD3 ILE D  32      35.927  39.573  56.224  1.00  0.00      PROD    
ATOM   2372  C   ILE D  32      31.355  37.871  54.350  1.00  2.04      PROD    
ATOM   2373  O   ILE D  32      31.780  38.016  53.213  1.00  1.52      PROD    
ATOM   2374  N   GLY D  33      30.064  38.271  54.558  1.00  2.03      PROD    
ATOM   2375  HN  GLY D  33      29.662  37.957  55.414  1.00  0.00      PROD    
ATOM   2376  CA  GLY D  33      29.197  38.861  53.562  1.00  2.38      PROD    
ATOM   2377  HA1 GLY D  33      28.225  38.914  54.031  1.00  0.00      PROD    
ATOM   2378  HA2 GLY D  33      29.303  38.257  52.674  1.00  0.00      PROD    
ATOM   2379  C   GLY D  33      29.564  40.288  53.354  1.00  2.04      PROD    
ATOM   2380  O   GLY D  33      29.858  40.609  52.223  1.00  1.52      PROD    
ATOM   2381  N   LEU D  34      29.486  41.046  54.458  1.00  2.03      PROD    
ATOM   2382  HN  LEU D  34      29.337  40.513  55.287  1.00  0.00      PROD    
ATOM   2383  CA  LEU D  34      29.699  42.477  54.530  1.00  2.86      PROD    
ATOM   2384  HA  LEU D  34      30.377  42.714  53.723  1.00  0.00      PROD    
ATOM   2385  CB  LEU D  34      28.418  43.307  54.205  1.00  2.67      PROD    
ATOM   2386  HB1 LEU D  34      28.015  42.882  53.261  1.00  0.00      PROD    
ATOM   2387  HB2 LEU D  34      28.783  44.325  53.949  1.00  0.00      PROD    
ATOM   2388  CG  LEU D  34      27.135  43.142  55.124  1.00  2.46      PROD    
ATOM   2389  HG  LEU D  34      27.134  42.088  55.476  1.00  0.00      PROD    
ATOM   2390  CD1 LEU D  34      27.107  44.109  56.301  1.00  2.44      PROD    
ATOM   2391 HD11 LEU D  34      27.074  45.142  55.894  1.00  0.00      PROD    
ATOM   2392 HD12 LEU D  34      27.880  44.096  57.099  1.00  0.00      PROD    
ATOM   2393 HD13 LEU D  34      26.145  43.905  56.818  1.00  0.00      PROD    
ATOM   2394  CD2 LEU D  34      25.857  43.216  54.264  1.00  2.44      PROD    
ATOM   2395 HD21 LEU D  34      25.697  42.347  53.591  1.00  0.00      PROD    
ATOM   2396 HD22 LEU D  34      25.861  44.133  53.637  1.00  0.00      PROD    
ATOM   2397 HD23 LEU D  34      24.952  43.359  54.893  1.00  0.00      PROD    
ATOM   2398  C   LEU D  34      30.328  42.831  55.862  1.00  2.04      PROD    
ATOM   2399  O   LEU D  34      29.937  42.372  56.941  1.00  1.52      PROD    
ATOM   2400  N   MET D  35      31.281  43.673  55.842  1.00  2.03      PROD    
ATOM   2401  HN  MET D  35      31.822  43.776  55.010  1.00  0.00      PROD    
ATOM   2402  CA  MET D  35      31.753  44.492  56.961  1.00  2.86      PROD    
ATOM   2403  HA  MET D  35      31.036  44.422  57.765  1.00  0.00      PROD    
ATOM   2404  CB  MET D  35      33.174  44.035  57.376  1.00  2.67      PROD    
ATOM   2405  HB1 MET D  35      32.905  43.078  57.872  1.00  0.00      PROD    
ATOM   2406  HB2 MET D  35      33.537  44.677  58.207  1.00  0.00      PROD    
ATOM   2407  CG  MET D  35      34.122  43.925  56.231  1.00  2.46      PROD    
ATOM   2408  HG1 MET D  35      34.242  44.944  55.806  1.00  0.00      PROD    
ATOM   2409  HG2 MET D  35      33.661  43.403  55.365  1.00  0.00      PROD    
ATOM   2410  SD  MET D  35      35.722  43.256  56.643  1.00  2.00      PROD    
ATOM   2411  CE  MET D  35      36.515  44.773  57.266  1.00  2.10      PROD    
ATOM   2412  HE1 MET D  35      36.061  45.076  58.234  1.00  0.00      PROD    
ATOM   2413  HE2 MET D  35      36.300  45.665  56.639  1.00  0.00      PROD    
ATOM   2414  HE3 MET D  35      37.611  44.632  57.382  1.00  0.00      PROD    
ATOM   2415  C   MET D  35      31.650  45.962  56.446  1.00  2.04      PROD    
ATOM   2416  O   MET D  35      32.078  46.395  55.363  1.00  1.52      PROD    
ATOM   2417  N   VAL D  36      31.087  46.777  57.316  1.00  2.03      PROD    
ATOM   2418  HN  VAL D  36      30.494  46.441  58.044  1.00  0.00      PROD    
ATOM   2419  CA  VAL D  36      31.155  48.254  57.169  1.00  2.86      PROD    
ATOM   2420  HA  VAL D  36      31.693  48.599  56.299  1.00  0.00      PROD    
ATOM   2421  CB  VAL D  36      29.760  48.889  57.192  1.00  2.67      PROD    
ATOM   2422  HB  VAL D  36      29.163  48.666  58.102  1.00  0.00      PROD    
ATOM   2423  CG1 VAL D  36      30.003  50.405  57.083  1.00  2.46      PROD    
ATOM   2424 HG11 VAL D  36      30.658  50.645  56.219  1.00  0.00      PROD    
ATOM   2425 HG12 VAL D  36      30.367  50.918  57.999  1.00  0.00      PROD    
ATOM   2426 HG13 VAL D  36      29.001  50.795  56.803  1.00  0.00      PROD    
ATOM   2427  CG2 VAL D  36      28.846  48.483  55.971  1.00  2.46      PROD    
ATOM   2428 HG21 VAL D  36      29.379  48.736  55.030  1.00  0.00      PROD    
ATOM   2429 HG22 VAL D  36      27.843  48.959  56.011  1.00  0.00      PROD    
ATOM   2430 HG23 VAL D  36      28.864  47.373  55.995  1.00  0.00      PROD    
ATOM   2431  C   VAL D  36      31.930  48.636  58.404  1.00  2.04      PROD    
ATOM   2432  O   VAL D  36      31.466  48.609  59.532  1.00  1.52      PROD    
ATOM   2433  N   GLY D  37      33.264  48.853  58.222  1.00  2.03      PROD    
ATOM   2434  HN  GLY D  37      33.389  48.770  57.237  1.00  0.00      PROD    
ATOM   2435  CA  GLY D  37      34.264  49.028  59.183  1.00  2.38      PROD    
ATOM   2436  HA1 GLY D  37      34.263  50.034  59.575  1.00  0.00      PROD    
ATOM   2437  HA2 GLY D  37      35.143  48.944  58.561  1.00  0.00      PROD    
ATOM   2438  C   GLY D  37      34.404  47.947  60.193  1.00  2.04      PROD    
ATOM   2439  O   GLY D  37      34.028  46.782  59.983  1.00  1.52      PROD    
ATOM   2440  N   GLY D  38      35.011  48.254  61.443  1.00  2.03      PROD    
ATOM   2441  HN  GLY D  38      35.286  49.210  61.509  1.00  0.00      PROD    
ATOM   2442  CA  GLY D  38      35.534  47.229  62.318  1.00  2.38      PROD    
ATOM   2443  HA1 GLY D  38      34.847  46.410  62.468  1.00  0.00      PROD    
ATOM   2444  HA2 GLY D  38      35.553  47.805  63.232  1.00  0.00      PROD    
ATOM   2445  C   GLY D  38      36.810  46.572  61.966  1.00  2.04      PROD    
ATOM   2446  O   GLY D  38      37.347  46.600  60.853  1.00  1.52      PROD    
ATOM   2447  N   VAL D  39      37.321  45.817  62.979  1.00  2.03      PROD    
ATOM   2448  HN  VAL D  39      36.798  45.822  63.828  1.00  0.00      PROD    
ATOM   2449  CA  VAL D  39      38.509  45.055  62.854  1.00  2.86      PROD    
ATOM   2450  HA  VAL D  39      38.882  45.207  61.851  1.00  0.00      PROD    
ATOM   2451  CB  VAL D  39      39.493  45.457  63.961  1.00  2.67      PROD    
ATOM   2452  HB  VAL D  39      38.953  45.268  64.914  1.00  0.00      PROD    
ATOM   2453  CG1 VAL D  39      40.893  44.798  64.009  1.00  2.46      PROD    
ATOM   2454 HG11 VAL D  39      40.885  43.688  64.061  1.00  0.00      PROD    
ATOM   2455 HG12 VAL D  39      41.456  45.140  64.903  1.00  0.00      PROD    
ATOM   2456 HG13 VAL D  39      41.605  45.121  63.219  1.00  0.00      PROD    
ATOM   2457  CG2 VAL D  39      39.665  46.963  63.796  1.00  2.46      PROD    
ATOM   2458 HG21 VAL D  39      39.711  47.176  62.707  1.00  0.00      PROD    
ATOM   2459 HG22 VAL D  39      40.595  47.408  64.210  1.00  0.00      PROD    
ATOM   2460 HG23 VAL D  39      38.790  47.527  64.184  1.00  0.00      PROD    
ATOM   2461  C   VAL D  39      38.412  43.541  63.017  1.00  2.04      PROD    
ATOM   2462  O   VAL D  39      37.737  43.051  63.885  1.00  1.52      PROD    
ATOM   2463  N   VAL D  40      38.964  42.781  62.107  1.00  2.03      PROD    
ATOM   2464  HN  VAL D  40      39.401  43.220  61.325  1.00  0.00      PROD    
ATOM   2465  CA  VAL D  40      38.874  41.339  61.972  1.00  2.86      PROD    
ATOM   2466  HA  VAL D  40      38.022  41.035  62.562  1.00  0.00      PROD    
ATOM   2467  CB  VAL D  40      38.555  40.923  60.525  1.00  2.67      PROD    
ATOM   2468  HB  VAL D  40      39.379  41.145  59.813  1.00  0.00      PROD    
ATOM   2469  CG1 VAL D  40      38.224  39.392  60.621  1.00  2.46      PROD    
ATOM   2470 HG11 VAL D  40      37.992  38.927  59.639  1.00  0.00      PROD    
ATOM   2471 HG12 VAL D  40      37.424  39.076  61.324  1.00  0.00      PROD    
ATOM   2472 HG13 VAL D  40      39.082  38.825  61.041  1.00  0.00      PROD    
ATOM   2473  CG2 VAL D  40      37.322  41.722  60.044  1.00  2.46      PROD    
ATOM   2474 HG21 VAL D  40      37.612  42.761  59.780  1.00  0.00      PROD    
ATOM   2475 HG22 VAL D  40      36.519  41.683  60.811  1.00  0.00      PROD    
ATOM   2476 HG23 VAL D  40      37.006  41.337  59.051  1.00  0.00      PROD    
ATOM   2477  C   VAL D  40      40.234  40.666  62.336  1.00  2.04      PROD    
ATOM   2478  O   VAL D  40      41.270  41.025  61.789  1.00  1.52      PROD    
ATOM   2479  N   ILE D  41      40.173  39.715  63.311  1.00  2.03      PROD    
ATOM   2480  HN  ILE D  41      39.256  39.661  63.698  1.00  0.00      PROD    
ATOM   2481  CA  ILE D  41      41.374  38.999  63.840  1.00  2.86      PROD    
ATOM   2482  HA  ILE D  41      42.222  39.334  63.261  1.00  0.00      PROD    
ATOM   2483  CB  ILE D  41      41.870  39.344  65.294  1.00  2.67      PROD    
ATOM   2484  HB  ILE D  41      41.147  39.908  65.920  1.00  0.00      PROD    
ATOM   2485  CG2 ILE D  41      42.325  38.115  66.057  1.00  2.46      PROD    
ATOM   2486 HG21 ILE D  41      41.424  37.510  66.292  1.00  0.00      PROD    
ATOM   2487 HG22 ILE D  41      42.931  38.230  66.981  1.00  0.00      PROD    
ATOM   2488 HG23 ILE D  41      42.874  37.377  65.434  1.00  0.00      PROD    
ATOM   2489  CG1 ILE D  41      42.898  40.419  65.281  1.00  2.46      PROD    
ATOM   2490 HG11 ILE D  41      42.489  41.170  64.572  1.00  0.00      PROD    
ATOM   2491 HG12 ILE D  41      43.788  39.944  64.817  1.00  0.00      PROD    
ATOM   2492  CD  ILE D  41      43.263  41.129  66.586  1.00  2.44      PROD    
ATOM   2493  HD1 ILE D  41      43.648  40.436  67.364  1.00  0.00      PROD    
ATOM   2494  HD2 ILE D  41      42.318  41.609  66.921  1.00  0.00      PROD    
ATOM   2495  HD3 ILE D  41      44.025  41.909  66.378  1.00  0.00      PROD    
ATOM   2496  C   ILE D  41      41.140  37.527  63.614  1.00  2.04      PROD    
ATOM   2497  O   ILE D  41      40.043  37.113  63.932  1.00  1.52      PROD    
ATOM   2498  N   ALA D  42      42.152  36.798  63.029  1.00  2.03      PROD    
ATOM   2499  HN  ALA D  42      42.983  37.234  62.692  1.00  0.00      PROD    
ATOM   2500  CA  ALA D  42      42.118  35.475  62.693  1.00  2.86      PROD    
ATOM   2501  HA  ALA D  42      41.073  35.200  62.686  1.00  0.00      PROD    
ATOM   2502  CB  ALA D  42      42.830  35.243  61.298  1.00  2.67      PROD    
ATOM   2503  HB1 ALA D  42      43.887  35.300  61.635  1.00  0.00      PROD    
ATOM   2504  HB2 ALA D  42      42.576  35.957  60.485  1.00  0.00      PROD    
ATOM   2505  HB3 ALA D  42      42.603  34.202  60.982  1.00  0.00      PROD    
ATOM   2506  C   ALA D  42      42.747  34.625  63.884  1.00  2.04      PROD    
ATOM   2507  OT1 ALA D  42      43.802  33.901  63.753  1.00  1.40      PROD    
ATOM   2508  OT2 ALA D  42      42.211  34.680  65.046  1.00  1.40      PROD    
ATOM   2509  N   LYS E   1      14.625  37.439  36.610  1.00  2.03      PROE    
ATOM   2510  HT1 LYS E   1      15.354  37.338  35.874  1.00  0.00      PROE    
ATOM   2511  HT2 LYS E   1      13.742  37.848  36.244  1.00  0.00      PROE    
ATOM   2512  HT3 LYS E   1      14.393  36.488  36.960  1.00  0.00      PROE    
ATOM   2513  CA  LYS E   1      15.135  38.315  37.716  1.00  2.86      PROE    
ATOM   2514  HA  LYS E   1      15.981  37.682  37.938  1.00  0.00      PROE    
ATOM   2515  CB  LYS E   1      15.703  39.588  37.040  1.00  2.67      PROE    
ATOM   2516  HB1 LYS E   1      15.813  40.496  37.671  1.00  0.00      PROE    
ATOM   2517  HB2 LYS E   1      15.038  39.887  36.202  1.00  0.00      PROE    
ATOM   2518  CG  LYS E   1      17.139  39.545  36.432  1.00  2.46      PROE    
ATOM   2519  HG1 LYS E   1      17.128  39.024  35.450  1.00  0.00      PROE    
ATOM   2520  HG2 LYS E   1      17.650  38.878  37.158  1.00  0.00      PROE    
ATOM   2521  CD  LYS E   1      17.897  40.890  36.227  1.00  2.44      PROE    
ATOM   2522  HD1 LYS E   1      18.262  41.338  37.176  1.00  0.00      PROE    
ATOM   2523  HD2 LYS E   1      17.143  41.626  35.876  1.00  0.00      PROE    
ATOM   2524  CE  LYS E   1      19.109  40.754  35.394  1.00  2.80      PROE    
ATOM   2525  HE1 LYS E   1      19.614  39.788  35.610  1.00  0.00      PROE    
ATOM   2526  HE2 LYS E   1      19.816  41.583  35.612  1.00  0.00      PROE    
ATOM   2527  NZ  LYS E   1      18.857  40.833  33.902  1.00  1.80      PROE    
ATOM   2528  HZ1 LYS E   1      18.256  41.646  33.660  1.00  0.00      PROE    
ATOM   2529  HZ2 LYS E   1      18.545  39.929  33.493  1.00  0.00      PROE    
ATOM   2530  HZ3 LYS E   1      19.800  40.985  33.491  1.00  0.00      PROE    
ATOM   2531  C   LYS E   1      14.298  38.478  38.962  1.00  2.04      PROE    
ATOM   2532  O   LYS E   1      13.583  37.545  39.271  1.00  1.52      PROE    
ATOM   2533  N   CYS E   2      14.279  39.617  39.659  1.00  2.03      PROE    
ATOM   2534  HN  CYS E   2      14.870  40.383  39.416  1.00  0.00      PROE    
ATOM   2535  CA  CYS E   2      13.569  39.808  40.878  1.00  2.86      PROE    
ATOM   2536  HA  CYS E   2      13.422  38.874  41.399  1.00  0.00      PROE    
ATOM   2537  CB  CYS E   2      14.280  40.971  41.668  1.00  2.67      PROE    
ATOM   2538  HB1 CYS E   2      13.785  41.186  42.640  1.00  0.00      PROE    
ATOM   2539  HB2 CYS E   2      14.275  41.902  41.063  1.00  0.00      PROE    
ATOM   2540  SG  CYS E   2      16.019  40.511  41.999  1.00  2.00      PROE    
ATOM   2541  C   CYS E   2      12.134  40.368  40.667  1.00  2.04      PROE    
ATOM   2542  O   CYS E   2      11.360  40.368  41.625  1.00  1.52      PROE    
ATOM   2543  N   ASN E   3      11.722  40.714  39.456  1.00  2.03      PROE    
ATOM   2544  HN  ASN E   3      12.442  40.747  38.767  1.00  0.00      PROE    
ATOM   2545  CA  ASN E   3      10.477  41.276  39.065  1.00  2.86      PROE    
ATOM   2546  HA  ASN E   3      10.572  41.402  37.997  1.00  0.00      PROE    
ATOM   2547  CB  ASN E   3       9.105  40.574  39.378  1.00  2.67      PROE    
ATOM   2548  HB1 ASN E   3       8.305  41.039  38.762  1.00  0.00      PROE    
ATOM   2549  HB2 ASN E   3       8.876  40.698  40.458  1.00  0.00      PROE    
ATOM   2550  CG  ASN E   3       9.088  39.097  39.185  1.00  1.98      PROE    
ATOM   2551  OD1 ASN E   3       8.939  38.295  40.143  1.00  1.60      PROE    
ATOM   2552  ND2 ASN E   3       9.240  38.703  37.902  1.00  2.00      PROE    
ATOM   2553 HD21 ASN E   3       9.088  39.284  37.102  1.00  0.00      PROE    
ATOM   2554 HD22 ASN E   3       9.203  37.716  37.749  1.00  0.00      PROE    
ATOM   2555  C   ASN E   3      10.395  42.765  39.458  1.00  2.04      PROE    
ATOM   2556  O   ASN E   3       9.323  43.369  39.484  1.00  1.52      PROE    
ATOM   2557  N   THR E   4      11.505  43.421  39.711  1.00  2.03      PROE    
ATOM   2558  HN  THR E   4      12.380  42.965  39.570  1.00  0.00      PROE    
ATOM   2559  CA  THR E   4      11.608  44.758  40.289  1.00  2.86      PROE    
ATOM   2560  HA  THR E   4      10.800  45.296  39.815  1.00  0.00      PROE    
ATOM   2561  CB  THR E   4      11.397  44.781  41.833  1.00  2.67      PROE    
ATOM   2562  HB  THR E   4      10.462  44.223  42.056  1.00  0.00      PROE    
ATOM   2563  OG1 THR E   4      10.971  46.061  42.327  1.00  1.64      PROE    
ATOM   2564  HG1 THR E   4      11.758  46.542  42.592  1.00  0.00      PROE    
ATOM   2565  CG2 THR E   4      12.621  44.259  42.665  1.00  2.46      PROE    
ATOM   2566 HG21 THR E   4      12.849  43.228  42.321  1.00  0.00      PROE    
ATOM   2567 HG22 THR E   4      12.436  44.255  43.760  1.00  0.00      PROE    
ATOM   2568 HG23 THR E   4      13.458  44.987  42.600  1.00  0.00      PROE    
ATOM   2569  C   THR E   4      12.991  45.496  39.949  1.00  2.04      PROE    
ATOM   2570  O   THR E   4      13.989  44.785  39.727  1.00  1.52      PROE    
ATOM   2571  N   ALA E   5      12.967  46.837  39.827  1.00  2.03      PROE    
ATOM   2572  HN  ALA E   5      12.065  47.258  39.777  1.00  0.00      PROE    
ATOM   2573  CA  ALA E   5      14.035  47.674  39.452  1.00  2.86      PROE    
ATOM   2574  HA  ALA E   5      14.263  47.318  38.459  1.00  0.00      PROE    
ATOM   2575  CB  ALA E   5      13.427  49.093  39.462  1.00  2.67      PROE    
ATOM   2576  HB1 ALA E   5      12.854  49.241  40.402  1.00  0.00      PROE    
ATOM   2577  HB2 ALA E   5      12.623  49.211  38.704  1.00  0.00      PROE    
ATOM   2578  HB3 ALA E   5      14.204  49.882  39.366  1.00  0.00      PROE    
ATOM   2579  C   ALA E   5      15.322  47.618  40.296  1.00  2.04      PROE    
ATOM   2580  O   ALA E   5      16.426  47.714  39.734  1.00  1.52      PROE    
ATOM   2581  N   THR E   6      15.200  47.591  41.638  1.00  2.03      PROE    
ATOM   2582  HN  THR E   6      14.297  47.537  42.059  1.00  0.00      PROE    
ATOM   2583  CA  THR E   6      16.340  47.634  42.549  1.00  2.86      PROE    
ATOM   2584  HA  THR E   6      17.243  47.509  41.969  1.00  0.00      PROE    
ATOM   2585  CB  THR E   6      16.549  48.843  43.529  1.00  2.67      PROE    
ATOM   2586  HB  THR E   6      17.283  48.698  44.351  1.00  0.00      PROE    
ATOM   2587  OG1 THR E   6      15.355  49.387  44.024  1.00  1.64      PROE    
ATOM   2588  HG1 THR E   6      14.943  49.623  43.189  1.00  0.00      PROE    
ATOM   2589  CG2 THR E   6      17.168  50.029  42.766  1.00  2.46      PROE    
ATOM   2590 HG21 THR E   6      18.249  49.843  42.594  1.00  0.00      PROE    
ATOM   2591 HG22 THR E   6      16.999  50.970  43.333  1.00  0.00      PROE    
ATOM   2592 HG23 THR E   6      16.723  50.127  41.753  1.00  0.00      PROE    
ATOM   2593  C   THR E   6      16.350  46.348  43.455  1.00  2.04      PROE    
ATOM   2594  O   THR E   6      15.402  46.060  44.212  1.00  1.52      PROE    
ATOM   2595  N   CYS E   7      17.354  45.507  43.362  1.00  2.03      PROE    
ATOM   2596  HN  CYS E   7      18.190  45.584  42.823  1.00  0.00      PROE    
ATOM   2597  CA  CYS E   7      17.364  44.210  44.051  1.00  2.86      PROE    
ATOM   2598  HA  CYS E   7      16.798  44.273  44.969  1.00  0.00      PROE    
ATOM   2599  CB  CYS E   7      16.933  43.179  43.044  1.00  2.67      PROE    
ATOM   2600  HB1 CYS E   7      17.667  43.123  42.213  1.00  0.00      PROE    
ATOM   2601  HB2 CYS E   7      15.914  43.414  42.668  1.00  0.00      PROE    
ATOM   2602  SG  CYS E   7      16.577  41.522  43.649  1.00  2.00      PROE    
ATOM   2603  C   CYS E   7      18.837  44.011  44.471  1.00  2.04      PROE    
ATOM   2604  O   CYS E   7      19.738  44.127  43.617  1.00  1.52      PROE    
ATOM   2605  N   ALA E   8      19.083  43.629  45.733  1.00  2.03      PROE    
ATOM   2606  HN  ALA E   8      18.329  43.404  46.345  1.00  0.00      PROE    
ATOM   2607  CA  ALA E   8      20.464  43.410  46.246  1.00  2.86      PROE    
ATOM   2608  HA  ALA E   8      21.051  43.106  45.391  1.00  0.00      PROE    
ATOM   2609  CB  ALA E   8      20.972  44.709  46.984  1.00  2.67      PROE    
ATOM   2610  HB1 ALA E   8      21.309  45.482  46.261  1.00  0.00      PROE    
ATOM   2611  HB2 ALA E   8      21.846  44.561  47.653  1.00  0.00      PROE    
ATOM   2612  HB3 ALA E   8      20.088  45.173  47.471  1.00  0.00      PROE    
ATOM   2613  C   ALA E   8      20.444  42.261  47.179  1.00  2.04      PROE    
ATOM   2614  O   ALA E   8      19.577  42.170  48.013  1.00  1.52      PROE    
ATOM   2615  N   THR E   9      21.236  41.261  46.796  1.00  2.03      PROE    
ATOM   2616  HN  THR E   9      21.933  41.308  46.085  1.00  0.00      PROE    
ATOM   2617  CA  THR E   9      21.123  39.880  47.324  1.00  2.86      PROE    
ATOM   2618  HA  THR E   9      20.659  40.126  48.268  1.00  0.00      PROE    
ATOM   2619  CB  THR E   9      20.085  38.893  46.655  1.00  2.67      PROE    
ATOM   2620  HB  THR E   9      19.097  39.211  47.052  1.00  0.00      PROE    
ATOM   2621  OG1 THR E   9      20.117  37.458  46.999  1.00  1.64      PROE    
ATOM   2622  HG1 THR E   9      19.208  37.205  46.823  1.00  0.00      PROE    
ATOM   2623  CG2 THR E   9      20.067  39.092  45.071  1.00  2.46      PROE    
ATOM   2624 HG21 THR E   9      19.094  38.720  44.683  1.00  0.00      PROE    
ATOM   2625 HG22 THR E   9      20.885  38.494  44.615  1.00  0.00      PROE    
ATOM   2626 HG23 THR E   9      20.157  40.154  44.758  1.00  0.00      PROE    
ATOM   2627  C   THR E   9      22.436  39.222  47.515  1.00  2.04      PROE    
ATOM   2628  O   THR E   9      23.351  39.366  46.659  1.00  1.52      PROE    
ATOM   2629  N   GLN E  10      22.606  38.560  48.622  1.00  2.03      PROE    
ATOM   2630  HN  GLN E  10      21.881  38.439  49.295  1.00  0.00      PROE    
ATOM   2631  CA  GLN E  10      23.872  37.979  49.014  1.00  2.86      PROE    
ATOM   2632  HA  GLN E  10      24.384  37.709  48.102  1.00  0.00      PROE    
ATOM   2633  CB  GLN E  10      24.678  39.030  49.858  1.00  2.67      PROE    
ATOM   2634  HB1 GLN E  10      25.686  38.594  50.023  1.00  0.00      PROE    
ATOM   2635  HB2 GLN E  10      24.231  38.932  50.870  1.00  0.00      PROE    
ATOM   2636  CG  GLN E  10      24.799  40.521  49.325  1.00  2.46      PROE    
ATOM   2637  HG1 GLN E  10      24.893  40.693  48.231  1.00  0.00      PROE    
ATOM   2638  HG2 GLN E  10      25.689  40.898  49.873  1.00  0.00      PROE    
ATOM   2639  CD  GLN E  10      23.665  41.415  49.875  1.00  1.98      PROE    
ATOM   2640  OE1 GLN E  10      23.026  42.160  49.096  1.00  1.60      PROE    
ATOM   2641  NE2 GLN E  10      23.366  41.414  51.155  1.00  2.00      PROE    
ATOM   2642 HE21 GLN E  10      22.510  41.876  51.387  1.00  0.00      PROE    
ATOM   2643 HE22 GLN E  10      23.791  40.717  51.733  1.00  0.00      PROE    
ATOM   2644  C   GLN E  10      23.728  36.617  49.690  1.00  2.04      PROE    
ATOM   2645  O   GLN E  10      23.090  36.468  50.736  1.00  1.52      PROE    
ATOM   2646  N   ARG E  11      24.399  35.608  49.126  1.00  2.03      PROE    
ATOM   2647  HN  ARG E  11      25.105  35.764  48.439  1.00  0.00      PROE    
ATOM   2648  CA  ARG E  11      23.983  34.235  49.477  1.00  2.86      PROE    
ATOM   2649  HA  ARG E  11      23.335  34.125  50.334  1.00  0.00      PROE    
ATOM   2650  CB  ARG E  11      22.907  33.757  48.489  1.00  2.67      PROE    
ATOM   2651  HB1 ARG E  11      23.381  33.887  47.493  1.00  0.00      PROE    
ATOM   2652  HB2 ARG E  11      22.021  34.427  48.495  1.00  0.00      PROE    
ATOM   2653  CG  ARG E  11      22.365  32.285  48.599  1.00  2.46      PROE    
ATOM   2654  HG1 ARG E  11      22.026  32.146  49.648  1.00  0.00      PROE    
ATOM   2655  HG2 ARG E  11      23.242  31.613  48.479  1.00  0.00      PROE    
ATOM   2656  CD  ARG E  11      21.356  31.874  47.537  1.00  2.44      PROE    
ATOM   2657  HD1 ARG E  11      21.933  31.691  46.605  1.00  0.00      PROE    
ATOM   2658  HD2 ARG E  11      20.553  32.641  47.538  1.00  0.00      PROE    
ATOM   2659  NE  ARG E  11      20.738  30.616  48.040  1.00  1.70      PROE    
ATOM   2660  HE  ARG E  11      20.671  30.503  49.031  1.00  0.00      PROE    
ATOM   2661  CZ  ARG E  11      19.993  29.876  47.200  1.00  2.20      PROE    
ATOM   2662  NH1 ARG E  11      19.999  30.055  45.838  1.00  1.70      PROE    
ATOM   2663 HH11 ARG E  11      20.726  30.561  45.372  1.00  0.00      PROE    
ATOM   2664 HH12 ARG E  11      19.429  29.403  45.339  1.00  0.00      PROE    
ATOM   2665  NH2 ARG E  11      19.106  29.075  47.727  1.00  1.70      PROE    
ATOM   2666 HH21 ARG E  11      19.079  28.834  48.697  1.00  0.00      PROE    
ATOM   2667 HH22 ARG E  11      18.558  28.523  47.099  1.00  0.00      PROE    
ATOM   2668  C   ARG E  11      25.147  33.193  49.694  1.00  2.04      PROE    
ATOM   2669  O   ARG E  11      26.033  33.020  48.873  1.00  1.52      PROE    
ATOM   2670  N   LEU E  12      25.177  32.402  50.782  1.00  2.03      PROE    
ATOM   2671  HN  LEU E  12      24.483  32.588  51.474  1.00  0.00      PROE    
ATOM   2672  CA  LEU E  12      26.016  31.332  51.048  1.00  2.86      PROE    
ATOM   2673  HA  LEU E  12      26.992  31.691  50.757  1.00  0.00      PROE    
ATOM   2674  CB  LEU E  12      26.100  31.099  52.618  1.00  2.67      PROE    
ATOM   2675  HB1 LEU E  12      26.916  30.356  52.743  1.00  0.00      PROE    
ATOM   2676  HB2 LEU E  12      25.074  30.825  52.946  1.00  0.00      PROE    
ATOM   2677  CG  LEU E  12      26.491  32.326  53.540  1.00  2.46      PROE    
ATOM   2678  HG  LEU E  12      25.707  33.100  53.393  1.00  0.00      PROE    
ATOM   2679  CD1 LEU E  12      26.544  31.981  54.993  1.00  2.44      PROE    
ATOM   2680 HD11 LEU E  12      26.812  32.811  55.681  1.00  0.00      PROE    
ATOM   2681 HD12 LEU E  12      27.325  31.210  55.163  1.00  0.00      PROE    
ATOM   2682 HD13 LEU E  12      25.588  31.561  55.375  1.00  0.00      PROE    
ATOM   2683  CD2 LEU E  12      27.758  32.963  53.085  1.00  2.44      PROE    
ATOM   2684 HD21 LEU E  12      28.653  32.316  52.961  1.00  0.00      PROE    
ATOM   2685 HD22 LEU E  12      28.081  33.788  53.755  1.00  0.00      PROE    
ATOM   2686 HD23 LEU E  12      27.585  33.292  52.038  1.00  0.00      PROE    
ATOM   2687  C   LEU E  12      25.466  29.998  50.411  1.00  2.04      PROE    
ATOM   2688  O   LEU E  12      24.399  29.929  49.808  1.00  1.52      PROE    
ATOM   2689  N   ALA E  13      26.361  29.024  50.470  1.00  2.03      PROE    
ATOM   2690  HN  ALA E  13      27.193  29.018  51.019  1.00  0.00      PROE    
ATOM   2691  CA  ALA E  13      26.048  27.717  50.007  1.00  2.86      PROE    
ATOM   2692  HA  ALA E  13      25.006  27.635  49.733  1.00  0.00      PROE    
ATOM   2693  CB  ALA E  13      26.972  27.278  48.906  1.00  2.67      PROE    
ATOM   2694  HB1 ALA E  13      27.321  28.131  48.286  1.00  0.00      PROE    
ATOM   2695  HB2 ALA E  13      26.562  26.522  48.202  1.00  0.00      PROE    
ATOM   2696  HB3 ALA E  13      27.924  26.833  49.266  1.00  0.00      PROE    
ATOM   2697  C   ALA E  13      26.105  26.658  51.019  1.00  2.04      PROE    
ATOM   2698  O   ALA E  13      26.699  26.898  52.080  1.00  1.52      PROE    
ATOM   2699  N   ASN E  14      25.662  25.432  50.592  1.00  2.03      PROE    
ATOM   2700  HN  ASN E  14      25.241  25.408  49.689  1.00  0.00      PROE    
ATOM   2701  CA  ASN E  14      25.819  24.111  51.352  1.00  2.86      PROE    
ATOM   2702  HA  ASN E  14      25.612  24.267  52.400  1.00  0.00      PROE    
ATOM   2703  CB  ASN E  14      24.839  23.030  50.800  1.00  2.67      PROE    
ATOM   2704  HB1 ASN E  14      25.068  22.168  51.462  1.00  0.00      PROE    
ATOM   2705  HB2 ASN E  14      25.069  22.888  49.723  1.00  0.00      PROE    
ATOM   2706  CG  ASN E  14      23.384  23.469  50.936  1.00  1.98      PROE    
ATOM   2707  OD1 ASN E  14      23.020  24.502  51.456  1.00  1.60      PROE    
ATOM   2708  ND2 ASN E  14      22.359  22.683  50.407  1.00  2.00      PROE    
ATOM   2709 HD21 ASN E  14      21.406  22.901  50.618  1.00  0.00      PROE    
ATOM   2710 HD22 ASN E  14      22.643  21.924  49.822  1.00  0.00      PROE    
ATOM   2711  C   ASN E  14      27.229  23.648  51.233  1.00  2.04      PROE    
ATOM   2712  O   ASN E  14      27.426  22.455  50.907  1.00  1.52      PROE    
ATOM   2713  N   PHE E  15      28.157  24.495  51.619  1.00  2.03      PROE    
ATOM   2714  HN  PHE E  15      27.886  25.426  51.852  1.00  0.00      PROE    
ATOM   2715  CA  PHE E  15      29.538  24.171  51.652  1.00  2.86      PROE    
ATOM   2716  HA  PHE E  15      29.798  23.376  50.969  1.00  0.00      PROE    
ATOM   2717  CB  PHE E  15      30.411  25.346  51.346  1.00  2.67      PROE    
ATOM   2718  HB1 PHE E  15      30.174  25.568  50.284  1.00  0.00      PROE    
ATOM   2719  HB2 PHE E  15      31.500  25.125  51.336  1.00  0.00      PROE    
ATOM   2720  CG  PHE E  15      30.119  26.566  52.291  1.00  2.46      PROE    
ATOM   2721  CD1 PHE E  15      29.662  27.704  51.648  1.00  2.00      PROE    
ATOM   2722  HD1 PHE E  15      29.520  27.767  50.579  1.00  0.00      PROE    
ATOM   2723  CE1 PHE E  15      29.457  28.913  52.499  1.00  2.00      PROE    
ATOM   2724  HE1 PHE E  15      29.032  29.822  52.100  1.00  0.00      PROE    
ATOM   2725  CZ  PHE E  15      29.982  28.904  53.804  1.00  2.00      PROE    
ATOM   2726  HZ  PHE E  15      30.132  29.762  54.443  1.00  0.00      PROE    
ATOM   2727  CD2 PHE E  15      30.458  26.520  53.644  1.00  2.00      PROE    
ATOM   2728  HD2 PHE E  15      30.862  25.661  54.159  1.00  0.00      PROE    
ATOM   2729  CE2 PHE E  15      30.398  27.673  54.425  1.00  2.00      PROE    
ATOM   2730  HE2 PHE E  15      30.650  27.601  55.473  1.00  0.00      PROE    
ATOM   2731  C   PHE E  15      29.939  23.446  52.930  1.00  2.04      PROE    
ATOM   2732  O   PHE E  15      29.072  23.206  53.777  1.00  1.52      PROE    
ATOM   2733  N   LEU E  16      31.097  22.896  52.981  1.00  2.03      PROE    
ATOM   2734  HN  LEU E  16      31.803  23.018  52.288  1.00  0.00      PROE    
ATOM   2735  CA  LEU E  16      31.670  22.006  53.934  1.00  2.86      PROE    
ATOM   2736  HA  LEU E  16      31.035  21.875  54.798  1.00  0.00      PROE    
ATOM   2737  CB  LEU E  16      31.936  20.592  53.294  1.00  2.67      PROE    
ATOM   2738  HB1 LEU E  16      32.635  20.767  52.448  1.00  0.00      PROE    
ATOM   2739  HB2 LEU E  16      30.942  20.169  53.034  1.00  0.00      PROE    
ATOM   2740  CG  LEU E  16      32.655  19.458  54.224  1.00  2.46      PROE    
ATOM   2741  HG  LEU E  16      33.707  19.812  54.248  1.00  0.00      PROE    
ATOM   2742  CD1 LEU E  16      32.166  19.436  55.708  1.00  2.44      PROE    
ATOM   2743 HD11 LEU E  16      32.283  20.440  56.170  1.00  0.00      PROE    
ATOM   2744 HD12 LEU E  16      32.658  18.654  56.324  1.00  0.00      PROE    
ATOM   2745 HD13 LEU E  16      31.082  19.197  55.660  1.00  0.00      PROE    
ATOM   2746  CD2 LEU E  16      32.467  18.124  53.634  1.00  2.44      PROE    
ATOM   2747 HD21 LEU E  16      32.644  18.181  52.539  1.00  0.00      PROE    
ATOM   2748 HD22 LEU E  16      31.409  17.800  53.732  1.00  0.00      PROE    
ATOM   2749 HD23 LEU E  16      33.084  17.273  53.994  1.00  0.00      PROE    
ATOM   2750  C   LEU E  16      32.902  22.717  54.403  1.00  2.04      PROE    
ATOM   2751  O   LEU E  16      33.841  22.898  53.645  1.00  1.52      PROE    
ATOM   2752  N   VAL E  17      32.969  23.007  55.718  1.00  2.03      PROE    
ATOM   2753  HN  VAL E  17      32.131  22.897  56.247  1.00  0.00      PROE    
ATOM   2754  CA  VAL E  17      34.231  23.294  56.369  1.00  2.86      PROE    
ATOM   2755  HA  VAL E  17      35.042  23.500  55.687  1.00  0.00      PROE    
ATOM   2756  CB  VAL E  17      34.159  24.626  57.145  1.00  2.67      PROE    
ATOM   2757  HB  VAL E  17      33.684  24.350  58.111  1.00  0.00      PROE    
ATOM   2758  CG1 VAL E  17      35.543  25.140  57.543  1.00  2.46      PROE    
ATOM   2759 HG11 VAL E  17      35.449  26.132  58.034  1.00  0.00      PROE    
ATOM   2760 HG12 VAL E  17      36.086  25.334  56.594  1.00  0.00      PROE    
ATOM   2761 HG13 VAL E  17      36.080  24.473  58.251  1.00  0.00      PROE    
ATOM   2762  CG2 VAL E  17      33.343  25.563  56.302  1.00  2.46      PROE    
ATOM   2763 HG21 VAL E  17      33.464  26.641  56.543  1.00  0.00      PROE    
ATOM   2764 HG22 VAL E  17      32.280  25.242  56.270  1.00  0.00      PROE    
ATOM   2765 HG23 VAL E  17      33.720  25.595  55.257  1.00  0.00      PROE    
ATOM   2766  C   VAL E  17      34.661  22.107  57.193  1.00  2.04      PROE    
ATOM   2767  O   VAL E  17      34.088  21.809  58.230  1.00  1.52      PROE    
ATOM   2768  N   HSD E  18      35.726  21.429  56.706  1.00  2.03      PROE    
ATOM   2769  HN  HSD E  18      36.061  21.702  55.807  1.00  0.00      PROE    
ATOM   2770  CA  HSD E  18      36.328  20.286  57.379  1.00  2.86      PROE    
ATOM   2771  HA  HSD E  18      35.826  20.083  58.313  1.00  0.00      PROE    
ATOM   2772  CB  HSD E  18      36.205  19.034  56.552  1.00  2.67      PROE    
ATOM   2773  HB1 HSD E  18      36.802  19.203  55.631  1.00  0.00      PROE    
ATOM   2774  HB2 HSD E  18      35.144  18.840  56.289  1.00  0.00      PROE    
ATOM   2775  ND1 HSD E  18      36.917  16.617  56.710  1.00  1.90      PROE    
ATOM   2776  HD1 HSD E  18      36.457  16.372  55.856  1.00  0.00      PROE    
ATOM   2777  CG  HSD E  18      36.808  17.843  57.256  1.00  2.46      PROE    
ATOM   2778  CE1 HSD E  18      37.384  15.748  57.672  1.00  1.98      PROE    
ATOM   2779  HE1 HSD E  18      37.307  14.717  57.327  1.00  0.00      PROE    
ATOM   2780  NE2 HSD E  18      37.689  16.355  58.730  1.00  1.80      PROE    
ATOM   2781  CD2 HSD E  18      37.317  17.646  58.529  1.00  1.98      PROE    
ATOM   2782  HD2 HSD E  18      37.474  18.245  59.417  1.00  0.00      PROE    
ATOM   2783  C   HSD E  18      37.725  20.620  57.785  1.00  2.04      PROE    
ATOM   2784  O   HSD E  18      38.632  20.782  56.963  1.00  1.52      PROE    
ATOM   2785  N   SER E  19      37.977  20.819  59.140  1.00  2.03      PROE    
ATOM   2786  HN  SER E  19      37.270  20.653  59.824  1.00  0.00      PROE    
ATOM   2787  CA  SER E  19      39.213  21.242  59.781  1.00  2.86      PROE    
ATOM   2788  HA  SER E  19      40.047  20.970  59.152  1.00  0.00      PROE    
ATOM   2789  CB  SER E  19      39.320  22.863  59.830  1.00  2.67      PROE    
ATOM   2790  HB1 SER E  19      38.473  23.285  60.412  1.00  0.00      PROE    
ATOM   2791  HB2 SER E  19      39.296  23.283  58.802  1.00  0.00      PROE    
ATOM   2792  OG  SER E  19      40.531  23.274  60.482  1.00  1.64      PROE    
ATOM   2793  HG1 SER E  19      40.424  23.285  61.436  1.00  0.00      PROE    
ATOM   2794  C   SER E  19      39.376  20.651  61.139  1.00  2.04      PROE    
ATOM   2795  O   SER E  19      38.420  20.611  61.933  1.00  1.52      PROE    
ATOM   2796  N   SER E  20      40.543  19.982  61.518  1.00  2.03      PROE    
ATOM   2797  HN  SER E  20      41.332  19.998  60.908  1.00  0.00      PROE    
ATOM   2798  CA  SER E  20      40.746  19.170  62.689  1.00  2.86      PROE    
ATOM   2799  HA  SER E  20      40.047  18.354  62.582  1.00  0.00      PROE    
ATOM   2800  CB  SER E  20      42.193  18.544  62.803  1.00  2.67      PROE    
ATOM   2801  HB1 SER E  20      42.324  17.889  63.691  1.00  0.00      PROE    
ATOM   2802  HB2 SER E  20      43.049  19.249  62.745  1.00  0.00      PROE    
ATOM   2803  OG  SER E  20      42.341  17.712  61.686  1.00  1.64      PROE    
ATOM   2804  HG1 SER E  20      41.589  17.128  61.563  1.00  0.00      PROE    
ATOM   2805  C   SER E  20      40.527  19.947  64.011  1.00  2.04      PROE    
ATOM   2806  O   SER E  20      39.925  19.392  64.890  1.00  1.52      PROE    
ATOM   2807  N   ASN E  21      41.002  21.187  64.043  1.00  2.03      PROE    
ATOM   2808  HN  ASN E  21      41.577  21.551  63.315  1.00  0.00      PROE    
ATOM   2809  CA  ASN E  21      40.563  22.230  64.948  1.00  2.86      PROE    
ATOM   2810  HA  ASN E  21      39.727  21.873  65.531  1.00  0.00      PROE    
ATOM   2811  CB  ASN E  21      41.689  22.764  65.908  1.00  2.67      PROE    
ATOM   2812  HB1 ASN E  21      41.142  23.410  66.627  1.00  0.00      PROE    
ATOM   2813  HB2 ASN E  21      42.476  23.323  65.358  1.00  0.00      PROE    
ATOM   2814  CG  ASN E  21      42.187  21.681  66.786  1.00  1.98      PROE    
ATOM   2815  OD1 ASN E  21      41.495  21.192  67.669  1.00  1.60      PROE    
ATOM   2816  ND2 ASN E  21      43.424  21.364  66.629  1.00  2.00      PROE    
ATOM   2817 HD21 ASN E  21      43.833  20.738  67.293  1.00  0.00      PROE    
ATOM   2818 HD22 ASN E  21      44.076  21.840  66.039  1.00  0.00      PROE    
ATOM   2819  C   ASN E  21      40.062  23.354  64.182  1.00  2.04      PROE    
ATOM   2820  O   ASN E  21      40.702  23.776  63.205  1.00  1.52      PROE    
ATOM   2821  N   ASN E  22      38.831  23.840  64.471  1.00  2.03      PROE    
ATOM   2822  HN  ASN E  22      38.162  23.537  65.144  1.00  0.00      PROE    
ATOM   2823  CA  ASN E  22      38.110  24.859  63.693  1.00  2.86      PROE    
ATOM   2824  HA  ASN E  22      38.742  25.280  62.925  1.00  0.00      PROE    
ATOM   2825  CB  ASN E  22      36.911  24.212  62.982  1.00  2.67      PROE    
ATOM   2826  HB1 ASN E  22      36.247  23.832  63.788  1.00  0.00      PROE    
ATOM   2827  HB2 ASN E  22      37.238  23.301  62.435  1.00  0.00      PROE    
ATOM   2828  CG  ASN E  22      36.168  25.182  62.021  1.00  1.98      PROE    
ATOM   2829  OD1 ASN E  22      36.681  25.390  60.916  1.00  1.60      PROE    
ATOM   2830  ND2 ASN E  22      35.076  25.810  62.529  1.00  2.00      PROE    
ATOM   2831 HD21 ASN E  22      34.865  26.692  62.106  1.00  0.00      PROE    
ATOM   2832 HD22 ASN E  22      34.685  25.427  63.366  1.00  0.00      PROE    
ATOM   2833  C   ASN E  22      37.646  26.022  64.583  1.00  2.04      PROE    
ATOM   2834  O   ASN E  22      36.816  25.746  65.439  1.00  1.52      PROE    
ATOM   2835  N   PHE E  23      38.309  27.184  64.424  1.00  2.03      PROE    
ATOM   2836  HN  PHE E  23      39.088  27.266  63.807  1.00  0.00      PROE    
ATOM   2837  CA  PHE E  23      38.054  28.498  65.051  1.00  2.86      PROE    
ATOM   2838  HA  PHE E  23      37.320  28.431  65.840  1.00  0.00      PROE    
ATOM   2839  CB  PHE E  23      39.379  29.193  65.630  1.00  2.67      PROE    
ATOM   2840  HB1 PHE E  23      39.216  30.097  66.254  1.00  0.00      PROE    
ATOM   2841  HB2 PHE E  23      39.981  29.447  64.731  1.00  0.00      PROE    
ATOM   2842  CG  PHE E  23      40.128  28.208  66.479  1.00  2.46      PROE    
ATOM   2843  CD1 PHE E  23      40.995  27.253  65.941  1.00  2.00      PROE    
ATOM   2844  HD1 PHE E  23      40.964  27.141  64.867  1.00  0.00      PROE    
ATOM   2845  CE1 PHE E  23      41.835  26.449  66.774  1.00  2.00      PROE    
ATOM   2846  HE1 PHE E  23      42.457  25.693  66.319  1.00  0.00      PROE    
ATOM   2847  CZ  PHE E  23      42.013  26.789  68.135  1.00  2.00      PROE    
ATOM   2848  HZ  PHE E  23      42.714  26.148  68.647  1.00  0.00      PROE    
ATOM   2849  CD2 PHE E  23      40.165  28.479  67.866  1.00  2.00      PROE    
ATOM   2850  HD2 PHE E  23      39.569  29.236  68.354  1.00  0.00      PROE    
ATOM   2851  CE2 PHE E  23      41.140  27.759  68.673  1.00  2.00      PROE    
ATOM   2852  HE2 PHE E  23      41.041  27.939  69.733  1.00  0.00      PROE    
ATOM   2853  C   PHE E  23      37.451  29.401  63.991  1.00  2.04      PROE    
ATOM   2854  O   PHE E  23      36.981  28.934  62.960  1.00  1.52      PROE    
ATOM   2855  N   GLY E  24      37.499  30.731  64.239  1.00  2.03      PROE    
ATOM   2856  HN  GLY E  24      37.798  31.041  65.138  1.00  0.00      PROE    
ATOM   2857  CA  GLY E  24      37.158  31.728  63.299  1.00  2.38      PROE    
ATOM   2858  HA1 GLY E  24      37.480  31.321  62.351  1.00  0.00      PROE    
ATOM   2859  HA2 GLY E  24      37.640  32.675  63.489  1.00  0.00      PROE    
ATOM   2860  C   GLY E  24      35.720  32.119  63.232  1.00  2.04      PROE    
ATOM   2861  O   GLY E  24      34.865  31.692  64.039  1.00  1.52      PROE    
ATOM   2862  N   ALA E  25      35.355  33.068  62.319  1.00  2.03      PROE    
ATOM   2863  HN  ALA E  25      36.032  33.577  61.795  1.00  0.00      PROE    
ATOM   2864  CA  ALA E  25      33.983  33.600  62.217  1.00  2.86      PROE    
ATOM   2865  HA  ALA E  25      33.448  33.269  63.095  1.00  0.00      PROE    
ATOM   2866  CB  ALA E  25      34.178  35.071  62.232  1.00  2.67      PROE    
ATOM   2867  HB1 ALA E  25      34.428  35.287  63.293  1.00  0.00      PROE    
ATOM   2868  HB2 ALA E  25      33.227  35.634  62.114  1.00  0.00      PROE    
ATOM   2869  HB3 ALA E  25      34.996  35.416  61.564  1.00  0.00      PROE    
ATOM   2870  C   ALA E  25      33.303  33.169  61.027  1.00  2.04      PROE    
ATOM   2871  O   ALA E  25      33.746  33.490  59.930  1.00  1.52      PROE    
ATOM   2872  N   ILE E  26      32.094  32.538  60.999  1.00  2.03      PROE    
ATOM   2873  HN  ILE E  26      31.724  32.246  61.878  1.00  0.00      PROE    
ATOM   2874  CA  ILE E  26      31.218  32.690  59.869  1.00  2.86      PROE    
ATOM   2875  HA  ILE E  26      31.783  32.879  58.968  1.00  0.00      PROE    
ATOM   2876  CB  ILE E  26      30.445  31.354  59.577  1.00  2.67      PROE    
ATOM   2877  HB  ILE E  26      30.000  31.079  60.557  1.00  0.00      PROE    
ATOM   2878  CG2 ILE E  26      29.387  31.547  58.470  1.00  2.46      PROE    
ATOM   2879 HG21 ILE E  26      28.515  32.056  58.932  1.00  0.00      PROE    
ATOM   2880 HG22 ILE E  26      29.165  30.554  58.024  1.00  0.00      PROE    
ATOM   2881 HG23 ILE E  26      29.585  32.321  57.698  1.00  0.00      PROE    
ATOM   2882  CG1 ILE E  26      31.507  30.335  59.114  1.00  2.46      PROE    
ATOM   2883 HG11 ILE E  26      32.383  30.501  59.776  1.00  0.00      PROE    
ATOM   2884 HG12 ILE E  26      31.853  30.573  58.085  1.00  0.00      PROE    
ATOM   2885  CD  ILE E  26      31.043  28.920  59.133  1.00  2.44      PROE    
ATOM   2886  HD1 ILE E  26      30.592  28.782  60.139  1.00  0.00      PROE    
ATOM   2887  HD2 ILE E  26      31.860  28.222  58.851  1.00  0.00      PROE    
ATOM   2888  HD3 ILE E  26      30.234  28.749  58.390  1.00  0.00      PROE    
ATOM   2889  C   ILE E  26      30.362  33.892  60.052  1.00  2.04      PROE    
ATOM   2890  O   ILE E  26      29.434  33.906  60.864  1.00  1.52      PROE    
ATOM   2891  N   LEU E  27      30.576  34.879  59.198  1.00  2.03      PROE    
ATOM   2892  HN  LEU E  27      31.285  34.991  58.506  1.00  0.00      PROE    
ATOM   2893  CA  LEU E  27      29.885  36.091  59.250  1.00  2.86      PROE    
ATOM   2894  HA  LEU E  27      29.268  36.155  60.134  1.00  0.00      PROE    
ATOM   2895  CB  LEU E  27      30.815  37.335  59.269  1.00  2.67      PROE    
ATOM   2896  HB1 LEU E  27      30.166  38.237  59.300  1.00  0.00      PROE    
ATOM   2897  HB2 LEU E  27      31.419  37.292  58.337  1.00  0.00      PROE    
ATOM   2898  CG  LEU E  27      31.835  37.549  60.472  1.00  2.46      PROE    
ATOM   2899  HG  LEU E  27      32.734  36.898  60.413  1.00  0.00      PROE    
ATOM   2900  CD1 LEU E  27      32.593  38.922  60.311  1.00  2.44      PROE    
ATOM   2901 HD11 LEU E  27      32.095  39.859  60.638  1.00  0.00      PROE    
ATOM   2902 HD12 LEU E  27      32.938  38.997  59.257  1.00  0.00      PROE    
ATOM   2903 HD13 LEU E  27      33.501  38.854  60.948  1.00  0.00      PROE    
ATOM   2904  CD2 LEU E  27      31.156  37.486  61.899  1.00  2.44      PROE    
ATOM   2905 HD21 LEU E  27      30.931  36.418  62.109  1.00  0.00      PROE    
ATOM   2906 HD22 LEU E  27      30.264  38.144  61.978  1.00  0.00      PROE    
ATOM   2907 HD23 LEU E  27      31.889  37.614  62.724  1.00  0.00      PROE    
ATOM   2908  C   LEU E  27      28.989  36.163  58.021  1.00  2.04      PROE    
ATOM   2909  O   LEU E  27      29.349  36.320  56.880  1.00  1.52      PROE    
ATOM   2910  N   SER E  28      27.705  36.107  58.270  1.00  2.03      PROE    
ATOM   2911  HN  SER E  28      27.361  35.824  59.162  1.00  0.00      PROE    
ATOM   2912  CA  SER E  28      26.681  36.603  57.328  1.00  2.86      PROE    
ATOM   2913  HA  SER E  28      27.232  37.136  56.568  1.00  0.00      PROE    
ATOM   2914  CB  SER E  28      25.711  35.467  56.837  1.00  2.67      PROE    
ATOM   2915  HB1 SER E  28      25.070  35.145  57.685  1.00  0.00      PROE    
ATOM   2916  HB2 SER E  28      26.424  34.628  56.686  1.00  0.00      PROE    
ATOM   2917  OG  SER E  28      24.913  35.696  55.700  1.00  1.64      PROE    
ATOM   2918  HG1 SER E  28      24.461  36.483  56.013  1.00  0.00      PROE    
ATOM   2919  C   SER E  28      25.799  37.566  58.085  1.00  2.04      PROE    
ATOM   2920  O   SER E  28      24.634  37.820  57.838  1.00  1.52      PROE    
ATOM   2921  N   SER E  29      26.313  38.192  59.131  1.00  2.03      PROE    
ATOM   2922  HN  SER E  29      27.249  38.080  59.455  1.00  0.00      PROE    
ATOM   2923  CA  SER E  29      25.696  39.123  59.979  1.00  2.86      PROE    
ATOM   2924  HA  SER E  29      24.627  38.971  59.978  1.00  0.00      PROE    
ATOM   2925  CB  SER E  29      26.163  39.045  61.425  1.00  2.67      PROE    
ATOM   2926  HB1 SER E  29      25.867  38.090  61.909  1.00  0.00      PROE    
ATOM   2927  HB2 SER E  29      25.816  39.962  61.948  1.00  0.00      PROE    
ATOM   2928  OG  SER E  29      27.626  39.049  61.403  1.00  1.64      PROE    
ATOM   2929  HG1 SER E  29      27.996  39.913  61.599  1.00  0.00      PROE    
ATOM   2930  C   SER E  29      25.606  40.585  59.424  1.00  2.04      PROE    
ATOM   2931  O   SER E  29      26.270  40.941  58.453  1.00  1.52      PROE    
ATOM   2932  N   THR E  30      24.772  41.411  59.999  1.00  2.03      PROE    
ATOM   2933  HN  THR E  30      24.110  41.176  60.706  1.00  0.00      PROE    
ATOM   2934  CA  THR E  30      24.888  42.833  59.736  1.00  2.86      PROE    
ATOM   2935  HA  THR E  30      25.159  43.062  58.716  1.00  0.00      PROE    
ATOM   2936  CB  THR E  30      23.659  43.795  59.891  1.00  2.67      PROE    
ATOM   2937  HB  THR E  30      22.957  43.423  60.668  1.00  0.00      PROE    
ATOM   2938  OG1 THR E  30      22.966  43.874  58.651  1.00  1.64      PROE    
ATOM   2939  HG1 THR E  30      22.702  43.029  58.279  1.00  0.00      PROE    
ATOM   2940  CG2 THR E  30      24.051  45.300  59.993  1.00  2.46      PROE    
ATOM   2941 HG21 THR E  30      23.163  45.967  60.014  1.00  0.00      PROE    
ATOM   2942 HG22 THR E  30      24.745  45.626  59.189  1.00  0.00      PROE    
ATOM   2943 HG23 THR E  30      24.650  45.492  60.909  1.00  0.00      PROE    
ATOM   2944  C   THR E  30      26.063  43.372  60.528  1.00  2.04      PROE    
ATOM   2945  O   THR E  30      25.889  43.592  61.759  1.00  1.52      PROE    
ATOM   2946  N   ASN E  31      27.246  43.709  59.960  1.00  2.03      PROE    
ATOM   2947  HN  ASN E  31      27.370  43.583  58.979  1.00  0.00      PROE    
ATOM   2948  CA  ASN E  31      28.353  44.115  60.699  1.00  2.86      PROE    
ATOM   2949  HA  ASN E  31      28.278  43.981  61.768  1.00  0.00      PROE    
ATOM   2950  CB  ASN E  31      29.604  43.183  60.261  1.00  2.67      PROE    
ATOM   2951  HB1 ASN E  31      30.549  43.463  60.773  1.00  0.00      PROE    
ATOM   2952  HB2 ASN E  31      29.727  43.264  59.159  1.00  0.00      PROE    
ATOM   2953  CG  ASN E  31      29.113  41.726  60.554  1.00  1.98      PROE    
ATOM   2954  OD1 ASN E  31      28.818  41.441  61.713  1.00  1.60      PROE    
ATOM   2955  ND2 ASN E  31      29.053  40.852  59.524  1.00  2.00      PROE    
ATOM   2956 HD21 ASN E  31      28.812  39.917  59.783  1.00  0.00      PROE    
ATOM   2957 HD22 ASN E  31      29.205  41.271  58.628  1.00  0.00      PROE    
ATOM   2958  C   ASN E  31      28.681  45.590  60.428  1.00  2.04      PROE    
ATOM   2959  O   ASN E  31      29.319  45.932  59.398  1.00  1.52      PROE    
ATOM   2960  N   VAL E  32      28.166  46.495  61.326  1.00  2.03      PROE    
ATOM   2961  HN  VAL E  32      27.532  46.166  62.022  1.00  0.00      PROE    
ATOM   2962  CA  VAL E  32      28.472  47.903  61.230  1.00  2.86      PROE    
ATOM   2963  HA  VAL E  32      29.023  48.107  60.323  1.00  0.00      PROE    
ATOM   2964  CB  VAL E  32      27.289  48.853  61.160  1.00  2.67      PROE    
ATOM   2965  HB  VAL E  32      26.598  48.531  61.968  1.00  0.00      PROE    
ATOM   2966  CG1 VAL E  32      27.748  50.245  61.248  1.00  2.46      PROE    
ATOM   2967 HG11 VAL E  32      26.982  50.932  60.831  1.00  0.00      PROE    
ATOM   2968 HG12 VAL E  32      28.655  50.513  60.664  1.00  0.00      PROE    
ATOM   2969 HG13 VAL E  32      27.865  50.690  62.259  1.00  0.00      PROE    
ATOM   2970  CG2 VAL E  32      26.486  48.715  59.857  1.00  2.46      PROE    
ATOM   2971 HG21 VAL E  32      27.158  49.036  59.033  1.00  0.00      PROE    
ATOM   2972 HG22 VAL E  32      25.586  49.366  59.843  1.00  0.00      PROE    
ATOM   2973 HG23 VAL E  32      26.220  47.637  59.862  1.00  0.00      PROE    
ATOM   2974  C   VAL E  32      29.365  48.318  62.378  1.00  2.04      PROE    
ATOM   2975  O   VAL E  32      29.041  48.024  63.578  1.00  1.52      PROE    
ATOM   2976  N   GLY E  33      30.502  49.004  62.101  1.00  2.03      PROE    
ATOM   2977  HN  GLY E  33      30.729  48.946  61.133  1.00  0.00      PROE    
ATOM   2978  CA  GLY E  33      31.514  49.536  62.987  1.00  2.38      PROE    
ATOM   2979  HA1 GLY E  33      31.071  50.370  63.511  1.00  0.00      PROE    
ATOM   2980  HA2 GLY E  33      32.380  49.716  62.367  1.00  0.00      PROE    
ATOM   2981  C   GLY E  33      31.907  48.577  64.107  1.00  2.04      PROE    
ATOM   2982  O   GLY E  33      32.475  49.005  65.176  1.00  1.52      PROE    
ATOM   2983  N   SER E  34      31.747  47.259  63.896  1.00  2.03      PROE    
ATOM   2984  HN  SER E  34      31.507  46.880  63.005  1.00  0.00      PROE    
ATOM   2985  CA  SER E  34      31.830  46.207  64.962  1.00  2.86      PROE    
ATOM   2986  HA  SER E  34      31.895  46.685  65.928  1.00  0.00      PROE    
ATOM   2987  CB  SER E  34      30.596  45.252  64.907  1.00  2.67      PROE    
ATOM   2988  HB1 SER E  34      30.683  44.326  65.514  1.00  0.00      PROE    
ATOM   2989  HB2 SER E  34      30.267  44.913  63.902  1.00  0.00      PROE    
ATOM   2990  OG  SER E  34      29.391  45.874  65.421  1.00  1.64      PROE    
ATOM   2991  HG1 SER E  34      29.015  46.522  64.822  1.00  0.00      PROE    
ATOM   2992  C   SER E  34      33.167  45.475  64.857  1.00  2.04      PROE    
ATOM   2993  O   SER E  34      33.604  45.054  63.780  1.00  1.52      PROE    
ATOM   2994  N   ASN E  35      33.797  45.048  65.948  1.00  2.03      PROE    
ATOM   2995  HN  ASN E  35      33.356  45.380  66.778  1.00  0.00      PROE    
ATOM   2996  CA  ASN E  35      35.123  44.401  65.954  1.00  2.86      PROE    
ATOM   2997  HA  ASN E  35      35.599  44.374  64.985  1.00  0.00      PROE    
ATOM   2998  CB  ASN E  35      36.112  45.108  66.929  1.00  2.67      PROE    
ATOM   2999  HB1 ASN E  35      37.103  44.618  66.818  1.00  0.00      PROE    
ATOM   3000  HB2 ASN E  35      35.684  45.026  67.951  1.00  0.00      PROE    
ATOM   3001  CG  ASN E  35      36.225  46.629  66.593  1.00  1.98      PROE    
ATOM   3002  OD1 ASN E  35      36.277  47.042  65.408  1.00  1.60      PROE    
ATOM   3003  ND2 ASN E  35      36.434  47.400  67.641  1.00  2.00      PROE    
ATOM   3004 HD21 ASN E  35      36.177  46.984  68.513  1.00  0.00      PROE    
ATOM   3005 HD22 ASN E  35      36.547  48.378  67.470  1.00  0.00      PROE    
ATOM   3006  C   ASN E  35      35.012  42.875  66.332  1.00  2.04      PROE    
ATOM   3007  O   ASN E  35      34.464  42.477  67.327  1.00  1.52      PROE    
ATOM   3008  N   THR E  36      35.547  42.044  65.410  1.00  2.03      PROE    
ATOM   3009  HN  THR E  36      36.027  42.326  64.583  1.00  0.00      PROE    
ATOM   3010  CA  THR E  36      35.526  40.618  65.614  1.00  2.86      PROE    
ATOM   3011  HA  THR E  36      35.092  40.366  66.570  1.00  0.00      PROE    
ATOM   3012  CB  THR E  36      34.791  39.809  64.511  1.00  2.67      PROE    
ATOM   3013  HB  THR E  36      35.352  39.891  63.556  1.00  0.00      PROE    
ATOM   3014  OG1 THR E  36      33.460  40.270  64.330  1.00  1.64      PROE    
ATOM   3015  HG1 THR E  36      33.620  40.997  63.724  1.00  0.00      PROE    
ATOM   3016  CG2 THR E  36      34.826  38.297  64.851  1.00  2.46      PROE    
ATOM   3017 HG21 THR E  36      34.432  38.113  65.874  1.00  0.00      PROE    
ATOM   3018 HG22 THR E  36      35.784  37.774  64.646  1.00  0.00      PROE    
ATOM   3019 HG23 THR E  36      34.087  37.817  64.175  1.00  0.00      PROE    
ATOM   3020  C   THR E  36      36.893  40.073  65.883  1.00  2.04      PROE    
ATOM   3021  O   THR E  36      37.854  40.103  65.118  1.00  1.52      PROE    
ATOM   3022  N   TYR E  37      37.109  39.593  67.102  1.00  2.03      PROE    
ATOM   3023  HN  TYR E  37      36.301  39.680  67.680  1.00  0.00      PROE    
ATOM   3024  CA  TYR E  37      38.354  39.162  67.701  1.00  2.86      PROE    
ATOM   3025  HA  TYR E  37      39.168  39.521  67.089  1.00  0.00      PROE    
ATOM   3026  CB  TYR E  37      38.652  39.753  69.103  1.00  2.67      PROE    
ATOM   3027  HB1 TYR E  37      39.684  39.486  69.417  1.00  0.00      PROE    
ATOM   3028  HB2 TYR E  37      37.980  39.352  69.892  1.00  0.00      PROE    
ATOM   3029  CG  TYR E  37      38.568  41.181  69.028  1.00  2.46      PROE    
ATOM   3030  CD1 TYR E  37      39.466  41.845  68.186  1.00  2.00      PROE    
ATOM   3031  HD1 TYR E  37      40.289  41.382  67.661  1.00  0.00      PROE    
ATOM   3032  CE1 TYR E  37      39.497  43.260  68.120  1.00  2.00      PROE    
ATOM   3033  HE1 TYR E  37      40.387  43.671  67.668  1.00  0.00      PROE    
ATOM   3034  CZ  TYR E  37      38.573  43.949  68.890  1.00  2.00      PROE    
ATOM   3035  OH  TYR E  37      38.690  45.340  68.831  1.00  1.85      PROE    
ATOM   3036  HH  TYR E  37      39.432  45.614  68.286  1.00  0.00      PROE    
ATOM   3037  CD2 TYR E  37      37.532  41.918  69.608  1.00  2.00      PROE    
ATOM   3038  HD2 TYR E  37      36.762  41.302  70.049  1.00  0.00      PROE    
ATOM   3039  CE2 TYR E  37      37.563  43.304  69.642  1.00  2.00      PROE    
ATOM   3040  HE2 TYR E  37      36.888  43.969  70.160  1.00  0.00      PROE    
ATOM   3041  C   TYR E  37      38.420  37.599  67.831  1.00  2.04      PROE    
ATOM   3042  O   TYR E  37      37.890  36.986  68.774  1.00  0.00      PROE    
ATOM   3043  NT  TYR E  37      38.899  36.929  66.746  1.00  0.00      PROE    
ATOM   3044  HT1 TYR E  37      38.814  35.933  66.737  1.00  0.00      PROE    
ATOM   3045  HT2 TYR E  37      39.207  37.444  65.946  1.00  0.00      PROE    
ATOM   3046  N   LYS F   1       9.831  39.509  49.596  1.00  2.03      PROF    
ATOM   3047  HT1 LYS F   1      10.089  38.841  50.350  1.00  0.00      PROF    
ATOM   3048  HT2 LYS F   1       9.958  39.026  48.684  1.00  0.00      PROF    
ATOM   3049  HT3 LYS F   1       8.812  39.589  49.788  1.00  0.00      PROF    
ATOM   3050  CA  LYS F   1      10.586  40.801  49.673  1.00  2.86      PROF    
ATOM   3051  HA  LYS F   1      11.606  40.564  49.411  1.00  0.00      PROF    
ATOM   3052  CB  LYS F   1       9.917  41.781  48.731  1.00  2.67      PROF    
ATOM   3053  HB1 LYS F   1      10.202  42.819  49.005  1.00  0.00      PROF    
ATOM   3054  HB2 LYS F   1       8.824  41.630  48.861  1.00  0.00      PROF    
ATOM   3055  CG  LYS F   1      10.363  41.567  47.279  1.00  2.46      PROF    
ATOM   3056  HG1 LYS F   1      10.439  40.534  46.877  1.00  0.00      PROF    
ATOM   3057  HG2 LYS F   1      11.412  41.933  47.291  1.00  0.00      PROF    
ATOM   3058  CD  LYS F   1       9.357  42.355  46.414  1.00  2.44      PROF    
ATOM   3059  HD1 LYS F   1       9.534  43.411  46.711  1.00  0.00      PROF    
ATOM   3060  HD2 LYS F   1       8.365  41.865  46.512  1.00  0.00      PROF    
ATOM   3061  CE  LYS F   1       9.867  42.441  44.971  1.00  2.80      PROF    
ATOM   3062  HE1 LYS F   1       9.556  41.516  44.440  1.00  0.00      PROF    
ATOM   3063  HE2 LYS F   1      10.941  42.726  44.984  1.00  0.00      PROF    
ATOM   3064  NZ  LYS F   1       9.204  43.588  44.305  1.00  1.80      PROF    
ATOM   3065  HZ1 LYS F   1       9.326  43.614  43.272  1.00  0.00      PROF    
ATOM   3066  HZ2 LYS F   1       9.551  44.515  44.625  1.00  0.00      PROF    
ATOM   3067  HZ3 LYS F   1       8.165  43.572  44.256  1.00  0.00      PROF    
ATOM   3068  C   LYS F   1      10.701  41.266  51.119  1.00  2.04      PROF    
ATOM   3069  O   LYS F   1      10.043  40.802  52.051  1.00  1.52      PROF    
ATOM   3070  N   CYS F   2      11.643  42.198  51.399  1.00  2.03      PROF    
ATOM   3071  HN  CYS F   2      12.189  42.677  50.716  1.00  0.00      PROF    
ATOM   3072  CA  CYS F   2      11.800  42.712  52.764  1.00  2.86      PROF    
ATOM   3073  HA  CYS F   2      12.071  41.903  53.426  1.00  0.00      PROF    
ATOM   3074  CB  CYS F   2      12.946  43.742  52.857  1.00  2.67      PROF    
ATOM   3075  HB1 CYS F   2      13.038  44.215  53.858  1.00  0.00      PROF    
ATOM   3076  HB2 CYS F   2      12.794  44.498  52.058  1.00  0.00      PROF    
ATOM   3077  SG  CYS F   2      14.591  43.068  52.602  1.00  2.00      PROF    
ATOM   3078  C   CYS F   2      10.608  43.419  53.341  1.00  2.04      PROF    
ATOM   3079  O   CYS F   2      10.194  43.219  54.458  1.00  1.52      PROF    
ATOM   3080  N   ASN F   3       9.976  44.235  52.450  1.00  2.03      PROF    
ATOM   3081  HN  ASN F   3      10.266  44.147  51.501  1.00  0.00      PROF    
ATOM   3082  CA  ASN F   3       8.927  45.288  52.708  1.00  2.86      PROF    
ATOM   3083  HA  ASN F   3       8.514  45.510  51.735  1.00  0.00      PROF    
ATOM   3084  CB  ASN F   3       7.799  44.900  53.688  1.00  2.67      PROF    
ATOM   3085  HB1 ASN F   3       7.324  45.884  53.886  1.00  0.00      PROF    
ATOM   3086  HB2 ASN F   3       8.303  44.512  54.599  1.00  0.00      PROF    
ATOM   3087  CG  ASN F   3       6.907  43.850  53.204  1.00  1.98      PROF    
ATOM   3088  OD1 ASN F   3       7.259  43.179  52.214  1.00  1.60      PROF    
ATOM   3089  ND2 ASN F   3       5.793  43.572  53.961  1.00  2.00      PROF    
ATOM   3090 HD21 ASN F   3       5.601  44.124  54.772  1.00  0.00      PROF    
ATOM   3091 HD22 ASN F   3       5.419  42.676  53.720  1.00  0.00      PROF    
ATOM   3092  C   ASN F   3       9.560  46.678  52.884  1.00  2.04      PROF    
ATOM   3093  O   ASN F   3       9.048  47.528  53.678  1.00  1.52      PROF    
ATOM   3094  N   THR F   4      10.616  46.999  52.151  1.00  2.03      PROF    
ATOM   3095  HN  THR F   4      11.045  46.417  51.465  1.00  0.00      PROF    
ATOM   3096  CA  THR F   4      11.326  48.291  52.416  1.00  2.86      PROF    
ATOM   3097  HA  THR F   4      10.476  48.956  52.375  1.00  0.00      PROF    
ATOM   3098  CB  THR F   4      12.070  48.335  53.763  1.00  2.67      PROF    
ATOM   3099  HB  THR F   4      11.478  47.775  54.519  1.00  0.00      PROF    
ATOM   3100  OG1 THR F   4      12.330  49.668  54.275  1.00  1.64      PROF    
ATOM   3101  HG1 THR F   4      11.474  50.094  54.361  1.00  0.00      PROF    
ATOM   3102  CG2 THR F   4      13.423  47.531  53.682  1.00  2.46      PROF    
ATOM   3103 HG21 THR F   4      13.780  47.480  54.733  1.00  0.00      PROF    
ATOM   3104 HG22 THR F   4      14.271  47.915  53.076  1.00  0.00      PROF    
ATOM   3105 HG23 THR F   4      13.213  46.501  53.321  1.00  0.00      PROF    
ATOM   3106  C   THR F   4      12.273  48.528  51.306  1.00  2.04      PROF    
ATOM   3107  O   THR F   4      12.793  47.586  50.668  1.00  1.52      PROF    
ATOM   3108  N   ALA F   5      12.525  49.855  50.994  1.00  2.03      PROF    
ATOM   3109  HN  ALA F   5      12.285  50.499  51.716  1.00  0.00      PROF    
ATOM   3110  CA  ALA F   5      13.396  50.213  49.932  1.00  2.86      PROF    
ATOM   3111  HA  ALA F   5      13.388  49.477  49.142  1.00  0.00      PROF    
ATOM   3112  CB  ALA F   5      12.935  51.486  49.364  1.00  2.67      PROF    
ATOM   3113  HB1 ALA F   5      11.876  51.381  49.046  1.00  0.00      PROF    
ATOM   3114  HB2 ALA F   5      13.594  51.897  48.570  1.00  0.00      PROF    
ATOM   3115  HB3 ALA F   5      12.999  52.271  50.147  1.00  0.00      PROF    
ATOM   3116  C   ALA F   5      14.893  50.385  50.391  1.00  2.04      PROF    
ATOM   3117  O   ALA F   5      15.211  50.621  51.547  1.00  1.52      PROF    
ATOM   3118  N   THR F   6      15.827  50.039  49.483  1.00  2.03      PROF    
ATOM   3119  HN  THR F   6      15.561  49.849  48.541  1.00  0.00      PROF    
ATOM   3120  CA  THR F   6      17.261  49.804  49.714  1.00  2.86      PROF    
ATOM   3121  HA  THR F   6      17.663  49.309  48.843  1.00  0.00      PROF    
ATOM   3122  CB  THR F   6      18.186  51.014  49.881  1.00  2.67      PROF    
ATOM   3123  HB  THR F   6      19.186  50.820  50.324  1.00  0.00      PROF    
ATOM   3124  OG1 THR F   6      17.606  51.885  50.872  1.00  1.64      PROF    
ATOM   3125  HG1 THR F   6      16.915  51.377  51.303  1.00  0.00      PROF    
ATOM   3126  CG2 THR F   6      18.236  51.830  48.652  1.00  2.46      PROF    
ATOM   3127 HG21 THR F   6      18.884  51.324  47.904  1.00  0.00      PROF    
ATOM   3128 HG22 THR F   6      18.828  52.744  48.873  1.00  0.00      PROF    
ATOM   3129 HG23 THR F   6      17.311  52.288  48.239  1.00  0.00      PROF    
ATOM   3130  C   THR F   6      17.413  48.746  50.792  1.00  2.04      PROF    
ATOM   3131  O   THR F   6      17.867  49.010  51.938  1.00  1.52      PROF    
ATOM   3132  N   CYS F   7      17.121  47.467  50.457  1.00  2.03      PROF    
ATOM   3133  HN  CYS F   7      16.884  47.187  49.530  1.00  0.00      PROF    
ATOM   3134  CA  CYS F   7      17.234  46.332  51.459  1.00  2.86      PROF    
ATOM   3135  HA  CYS F   7      17.624  46.752  52.375  1.00  0.00      PROF    
ATOM   3136  CB  CYS F   7      15.878  45.545  51.701  1.00  2.67      PROF    
ATOM   3137  HB1 CYS F   7      15.715  44.858  50.844  1.00  0.00      PROF    
ATOM   3138  HB2 CYS F   7      15.047  46.280  51.761  1.00  0.00      PROF    
ATOM   3139  SG  CYS F   7      15.868  44.495  53.195  1.00  2.00      PROF    
ATOM   3140  C   CYS F   7      18.351  45.323  51.060  1.00  2.04      PROF    
ATOM   3141  O   CYS F   7      18.124  44.547  50.124  1.00  1.52      PROF    
ATOM   3142  N   ALA F   8      19.468  45.236  51.785  1.00  2.03      PROF    
ATOM   3143  HN  ALA F   8      19.689  45.883  52.511  1.00  0.00      PROF    
ATOM   3144  CA  ALA F   8      20.519  44.287  51.559  1.00  2.86      PROF    
ATOM   3145  HA  ALA F   8      20.543  44.105  50.494  1.00  0.00      PROF    
ATOM   3146  CB  ALA F   8      21.780  44.843  52.100  1.00  2.67      PROF    
ATOM   3147  HB1 ALA F   8      22.742  44.322  51.909  1.00  0.00      PROF    
ATOM   3148  HB2 ALA F   8      21.676  44.764  53.203  1.00  0.00      PROF    
ATOM   3149  HB3 ALA F   8      21.949  45.900  51.800  1.00  0.00      PROF    
ATOM   3150  C   ALA F   8      20.097  42.936  52.022  1.00  2.04      PROF    
ATOM   3151  O   ALA F   8      19.779  42.717  53.193  1.00  1.52      PROF    
ATOM   3152  N   THR F   9      20.028  41.930  51.100  1.00  2.03      PROF    
ATOM   3153  HN  THR F   9      20.292  42.040  50.145  1.00  0.00      PROF    
ATOM   3154  CA  THR F   9      19.388  40.627  51.503  1.00  2.86      PROF    
ATOM   3155  HA  THR F   9      18.915  40.800  52.459  1.00  0.00      PROF    
ATOM   3156  CB  THR F   9      18.379  40.259  50.483  1.00  2.67      PROF    
ATOM   3157  HB  THR F   9      18.724  40.275  49.427  1.00  0.00      PROF    
ATOM   3158  OG1 THR F   9      17.318  41.193  50.366  1.00  1.64      PROF    
ATOM   3159  HG1 THR F   9      17.730  42.014  50.086  1.00  0.00      PROF    
ATOM   3160  CG2 THR F   9      17.793  38.895  50.878  1.00  2.46      PROF    
ATOM   3161 HG21 THR F   9      16.939  38.621  50.222  1.00  0.00      PROF    
ATOM   3162 HG22 THR F   9      17.385  38.872  51.911  1.00  0.00      PROF    
ATOM   3163 HG23 THR F   9      18.549  38.099  50.709  1.00  0.00      PROF    
ATOM   3164  C   THR F   9      20.444  39.554  51.716  1.00  2.04      PROF    
ATOM   3165  O   THR F   9      21.118  39.144  50.767  1.00  1.52      PROF    
ATOM   3166  N   GLN F  10      20.686  39.177  52.972  1.00  2.03      PROF    
ATOM   3167  HN  GLN F  10      20.241  39.603  53.756  1.00  0.00      PROF    
ATOM   3168  CA  GLN F  10      21.716  38.131  53.238  1.00  2.86      PROF    
ATOM   3169  HA  GLN F  10      22.309  37.948  52.354  1.00  0.00      PROF    
ATOM   3170  CB  GLN F  10      22.638  38.559  54.363  1.00  2.67      PROF    
ATOM   3171  HB1 GLN F  10      23.107  37.685  54.861  1.00  0.00      PROF    
ATOM   3172  HB2 GLN F  10      22.042  39.054  55.160  1.00  0.00      PROF    
ATOM   3173  CG  GLN F  10      23.836  39.492  54.006  1.00  2.46      PROF    
ATOM   3174  HG1 GLN F  10      23.374  40.466  53.737  1.00  0.00      PROF    
ATOM   3175  HG2 GLN F  10      24.451  39.185  53.133  1.00  0.00      PROF    
ATOM   3176  CD  GLN F  10      24.819  39.644  55.184  1.00  1.98      PROF    
ATOM   3177  OE1 GLN F  10      25.940  39.184  55.076  1.00  1.60      PROF    
ATOM   3178  NE2 GLN F  10      24.321  40.158  56.341  1.00  2.00      PROF    
ATOM   3179 HE21 GLN F  10      24.792  40.191  57.223  1.00  0.00      PROF    
ATOM   3180 HE22 GLN F  10      23.472  40.686  56.330  1.00  0.00      PROF    
ATOM   3181  C   GLN F  10      21.095  36.789  53.582  1.00  2.04      PROF    
ATOM   3182  O   GLN F  10      20.427  36.636  54.595  1.00  1.52      PROF    
ATOM   3183  N   ARG F  11      21.436  35.742  52.727  1.00  2.03      PROF    
ATOM   3184  HN  ARG F  11      21.900  35.995  51.882  1.00  0.00      PROF    
ATOM   3185  CA  ARG F  11      20.962  34.368  52.878  1.00  2.86      PROF    
ATOM   3186  HA  ARG F  11      20.177  34.319  53.618  1.00  0.00      PROF    
ATOM   3187  CB  ARG F  11      20.438  33.850  51.543  1.00  2.67      PROF    
ATOM   3188  HB1 ARG F  11      20.074  32.816  51.721  1.00  0.00      PROF    
ATOM   3189  HB2 ARG F  11      21.210  33.907  50.746  1.00  0.00      PROF    
ATOM   3190  CG  ARG F  11      19.077  34.563  51.130  1.00  2.46      PROF    
ATOM   3191  HG1 ARG F  11      19.393  35.562  50.763  1.00  0.00      PROF    
ATOM   3192  HG2 ARG F  11      18.416  34.821  51.985  1.00  0.00      PROF    
ATOM   3193  CD  ARG F  11      18.282  33.869  50.071  1.00  2.44      PROF    
ATOM   3194  HD1 ARG F  11      18.914  33.705  49.172  1.00  0.00      PROF    
ATOM   3195  HD2 ARG F  11      17.398  34.484  49.797  1.00  0.00      PROF    
ATOM   3196  NE  ARG F  11      17.838  32.537  50.553  1.00  1.70      PROF    
ATOM   3197  HE  ARG F  11      18.111  32.278  51.479  1.00  0.00      PROF    
ATOM   3198  CZ  ARG F  11      17.492  31.598  49.695  1.00  2.20      PROF    
ATOM   3199  NH1 ARG F  11      17.130  31.832  48.457  1.00  1.70      PROF    
ATOM   3200 HH11 ARG F  11      16.759  32.701  48.129  1.00  0.00      PROF    
ATOM   3201 HH12 ARG F  11      16.658  31.096  47.971  1.00  0.00      PROF    
ATOM   3202  NH2 ARG F  11      17.143  30.416  50.112  1.00  1.70      PROF    
ATOM   3203 HH21 ARG F  11      16.820  29.760  49.430  1.00  0.00      PROF    
ATOM   3204 HH22 ARG F  11      17.254  30.197  51.081  1.00  0.00      PROF    
ATOM   3205  C   ARG F  11      22.032  33.391  53.245  1.00  2.04      PROF    
ATOM   3206  O   ARG F  11      23.031  33.135  52.553  1.00  1.52      PROF    
ATOM   3207  N   LEU F  12      21.786  32.707  54.404  1.00  2.03      PROF    
ATOM   3208  HN  LEU F  12      21.009  32.913  54.995  1.00  0.00      PROF    
ATOM   3209  CA  LEU F  12      22.557  31.588  54.871  1.00  2.86      PROF    
ATOM   3210  HA  LEU F  12      23.582  31.641  54.535  1.00  0.00      PROF    
ATOM   3211  CB  LEU F  12      22.432  31.443  56.424  1.00  2.67      PROF    
ATOM   3212  HB1 LEU F  12      23.103  30.608  56.718  1.00  0.00      PROF    
ATOM   3213  HB2 LEU F  12      21.432  31.113  56.778  1.00  0.00      PROF    
ATOM   3214  CG  LEU F  12      22.971  32.650  57.279  1.00  2.46      PROF    
ATOM   3215  HG  LEU F  12      23.861  33.038  56.738  1.00  0.00      PROF    
ATOM   3216  CD1 LEU F  12      22.228  34.019  57.376  1.00  2.44      PROF    
ATOM   3217 HD11 LEU F  12      22.217  34.494  56.372  1.00  0.00      PROF    
ATOM   3218 HD12 LEU F  12      22.579  34.735  58.149  1.00  0.00      PROF    
ATOM   3219 HD13 LEU F  12      21.206  33.817  57.762  1.00  0.00      PROF    
ATOM   3220  CD2 LEU F  12      23.331  32.171  58.707  1.00  2.44      PROF    
ATOM   3221 HD21 LEU F  12      22.377  32.003  59.251  1.00  0.00      PROF    
ATOM   3222 HD22 LEU F  12      23.925  32.957  59.219  1.00  0.00      PROF    
ATOM   3223 HD23 LEU F  12      23.789  31.159  58.756  1.00  0.00      PROF    
ATOM   3224  C   LEU F  12      22.021  30.334  54.285  1.00  2.04      PROF    
ATOM   3225  O   LEU F  12      21.080  30.364  53.477  1.00  1.52      PROF    
ATOM   3226  N   ALA F  13      22.643  29.197  54.432  1.00  2.03      PROF    
ATOM   3227  HN  ALA F  13      23.380  29.146  55.102  1.00  0.00      PROF    
ATOM   3228  CA  ALA F  13      22.407  27.972  53.679  1.00  2.86      PROF    
ATOM   3229  HA  ALA F  13      21.338  27.904  53.544  1.00  0.00      PROF    
ATOM   3230  CB  ALA F  13      23.212  27.986  52.429  1.00  2.67      PROF    
ATOM   3231  HB1 ALA F  13      22.834  28.744  51.710  1.00  0.00      PROF    
ATOM   3232  HB2 ALA F  13      23.202  27.021  51.880  1.00  0.00      PROF    
ATOM   3233  HB3 ALA F  13      24.279  28.179  52.674  1.00  0.00      PROF    
ATOM   3234  C   ALA F  13      22.753  26.748  54.592  1.00  2.04      PROF    
ATOM   3235  O   ALA F  13      23.277  26.934  55.698  1.00  1.52      PROF    
ATOM   3236  N   ASN F  14      22.445  25.526  54.146  1.00  2.03      PROF    
ATOM   3237  HN  ASN F  14      22.150  25.372  53.207  1.00  0.00      PROF    
ATOM   3238  CA  ASN F  14      22.695  24.271  54.871  1.00  2.86      PROF    
ATOM   3239  HA  ASN F  14      22.510  24.428  55.924  1.00  0.00      PROF    
ATOM   3240  CB  ASN F  14      21.716  23.162  54.381  1.00  2.67      PROF    
ATOM   3241  HB1 ASN F  14      22.104  22.192  54.759  1.00  0.00      PROF    
ATOM   3242  HB2 ASN F  14      21.780  23.132  53.272  1.00  0.00      PROF    
ATOM   3243  CG  ASN F  14      20.222  23.218  54.690  1.00  1.98      PROF    
ATOM   3244  OD1 ASN F  14      19.769  24.312  55.081  1.00  1.60      PROF    
ATOM   3245  ND2 ASN F  14      19.437  22.141  54.409  1.00  2.00      PROF    
ATOM   3246 HD21 ASN F  14      18.438  22.099  54.406  1.00  0.00      PROF    
ATOM   3247 HD22 ASN F  14      19.810  21.244  54.171  1.00  0.00      PROF    
ATOM   3248  C   ASN F  14      24.196  23.881  54.802  1.00  2.04      PROF    
ATOM   3249  O   ASN F  14      24.641  22.870  54.300  1.00  1.52      PROF    
ATOM   3250  N   PHE F  15      25.023  24.779  55.307  1.00  2.03      PROF    
ATOM   3251  HN  PHE F  15      24.793  25.581  55.852  1.00  0.00      PROF    
ATOM   3252  CA  PHE F  15      26.432  24.392  55.272  1.00  2.86      PROF    
ATOM   3253  HA  PHE F  15      26.737  23.864  54.381  1.00  0.00      PROF    
ATOM   3254  CB  PHE F  15      27.460  25.536  55.209  1.00  2.67      PROF    
ATOM   3255  HB1 PHE F  15      27.206  25.938  54.205  1.00  0.00      PROF    
ATOM   3256  HB2 PHE F  15      28.544  25.292  55.193  1.00  0.00      PROF    
ATOM   3257  CG  PHE F  15      27.155  26.680  56.118  1.00  2.46      PROF    
ATOM   3258  CD1 PHE F  15      26.369  27.704  55.655  1.00  2.00      PROF    
ATOM   3259  HD1 PHE F  15      26.044  27.567  54.634  1.00  0.00      PROF    
ATOM   3260  CE1 PHE F  15      26.086  28.755  56.525  1.00  2.00      PROF    
ATOM   3261  HE1 PHE F  15      25.383  29.512  56.210  1.00  0.00      PROF    
ATOM   3262  CZ  PHE F  15      26.521  28.778  57.845  1.00  2.00      PROF    
ATOM   3263  HZ  PHE F  15      26.306  29.645  58.452  1.00  0.00      PROF    
ATOM   3264  CD2 PHE F  15      27.632  26.636  57.442  1.00  2.00      PROF    
ATOM   3265  HD2 PHE F  15      28.266  25.833  57.788  1.00  0.00      PROF    
ATOM   3266  CE2 PHE F  15      27.292  27.675  58.328  1.00  2.00      PROF    
ATOM   3267  HE2 PHE F  15      27.510  27.716  59.385  1.00  0.00      PROF    
ATOM   3268  C   PHE F  15      26.844  23.458  56.413  1.00  2.04      PROF    
ATOM   3269  O   PHE F  15      26.173  23.413  57.424  1.00  1.52      PROF    
ATOM   3270  N   LEU F  16      27.855  22.527  56.226  1.00  2.03      PROF    
ATOM   3271  HN  LEU F  16      28.502  22.597  55.471  1.00  0.00      PROF    
ATOM   3272  CA  LEU F  16      28.235  21.544  57.201  1.00  2.86      PROF    
ATOM   3273  HA  LEU F  16      27.535  21.566  58.024  1.00  0.00      PROF    
ATOM   3274  CB  LEU F  16      28.398  20.139  56.453  1.00  2.67      PROF    
ATOM   3275  HB1 LEU F  16      29.154  20.151  55.638  1.00  0.00      PROF    
ATOM   3276  HB2 LEU F  16      27.362  19.934  56.107  1.00  0.00      PROF    
ATOM   3277  CG  LEU F  16      28.788  18.918  57.361  1.00  2.46      PROF    
ATOM   3278  HG  LEU F  16      29.846  19.069  57.663  1.00  0.00      PROF    
ATOM   3279  CD1 LEU F  16      27.816  18.779  58.579  1.00  2.44      PROF    
ATOM   3280 HD11 LEU F  16      27.864  17.758  59.014  1.00  0.00      PROF    
ATOM   3281 HD12 LEU F  16      26.762  18.910  58.256  1.00  0.00      PROF    
ATOM   3282 HD13 LEU F  16      28.093  19.602  59.273  1.00  0.00      PROF    
ATOM   3283  CD2 LEU F  16      28.597  17.671  56.510  1.00  2.44      PROF    
ATOM   3284 HD21 LEU F  16      28.805  16.806  57.176  1.00  0.00      PROF    
ATOM   3285 HD22 LEU F  16      29.305  17.601  55.656  1.00  0.00      PROF    
ATOM   3286 HD23 LEU F  16      27.575  17.501  56.109  1.00  0.00      PROF    
ATOM   3287  C   LEU F  16      29.557  22.054  57.782  1.00  2.04      PROF    
ATOM   3288  O   LEU F  16      30.504  22.258  57.058  1.00  1.52      PROF    
ATOM   3289  N   VAL F  17      29.656  22.352  59.101  1.00  2.03      PROF    
ATOM   3290  HN  VAL F  17      28.867  22.298  59.708  1.00  0.00      PROF    
ATOM   3291  CA  VAL F  17      30.938  22.592  59.746  1.00  2.86      PROF    
ATOM   3292  HA  VAL F  17      31.808  22.639  59.107  1.00  0.00      PROF    
ATOM   3293  CB  VAL F  17      30.970  23.791  60.729  1.00  2.67      PROF    
ATOM   3294  HB  VAL F  17      30.228  23.514  61.509  1.00  0.00      PROF    
ATOM   3295  CG1 VAL F  17      32.276  23.828  61.383  1.00  2.46      PROF    
ATOM   3296 HG11 VAL F  17      32.540  24.669  62.059  1.00  0.00      PROF    
ATOM   3297 HG12 VAL F  17      32.994  23.887  60.537  1.00  0.00      PROF    
ATOM   3298 HG13 VAL F  17      32.400  22.924  62.017  1.00  0.00      PROF    
ATOM   3299  CG2 VAL F  17      30.606  25.043  59.916  1.00  2.46      PROF    
ATOM   3300 HG21 VAL F  17      30.679  25.866  60.659  1.00  0.00      PROF    
ATOM   3301 HG22 VAL F  17      29.565  24.915  59.550  1.00  0.00      PROF    
ATOM   3302 HG23 VAL F  17      31.256  25.269  59.043  1.00  0.00      PROF    
ATOM   3303  C   VAL F  17      31.239  21.289  60.386  1.00  2.04      PROF    
ATOM   3304  O   VAL F  17      30.477  20.903  61.276  1.00  1.52      PROF    
ATOM   3305  N   HSD F  18      32.325  20.588  60.010  1.00  2.03      PROF    
ATOM   3306  HN  HSD F  18      32.961  20.933  59.323  1.00  0.00      PROF    
ATOM   3307  CA  HSD F  18      32.908  19.501  60.750  1.00  2.86      PROF    
ATOM   3308  HA  HSD F  18      32.303  19.474  61.645  1.00  0.00      PROF    
ATOM   3309  CB  HSD F  18      32.693  18.237  59.845  1.00  2.67      PROF    
ATOM   3310  HB1 HSD F  18      33.287  18.415  58.923  1.00  0.00      PROF    
ATOM   3311  HB2 HSD F  18      31.703  18.089  59.364  1.00  0.00      PROF    
ATOM   3312  ND1 HSD F  18      32.962  16.331  61.601  1.00  1.90      PROF    
ATOM   3313  HD1 HSD F  18      32.468  16.815  62.323  1.00  0.00      PROF    
ATOM   3314  CG  HSD F  18      33.287  16.920  60.357  1.00  2.46      PROF    
ATOM   3315  CE1 HSD F  18      33.657  15.194  61.728  1.00  1.98      PROF    
ATOM   3316  HE1 HSD F  18      33.663  14.606  62.646  1.00  0.00      PROF    
ATOM   3317  NE2 HSD F  18      34.381  14.933  60.599  1.00  1.80      PROF    
ATOM   3318  CD2 HSD F  18      34.170  16.056  59.710  1.00  1.98      PROF    
ATOM   3319  HD2 HSD F  18      34.750  16.289  58.826  1.00  0.00      PROF    
ATOM   3320  C   HSD F  18      34.312  19.568  61.262  1.00  2.04      PROF    
ATOM   3321  O   HSD F  18      35.293  19.899  60.633  1.00  1.52      PROF    
ATOM   3322  N   SER F  19      34.505  19.094  62.491  1.00  2.03      PROF    
ATOM   3323  HN  SER F  19      33.708  18.818  63.022  1.00  0.00      PROF    
ATOM   3324  CA  SER F  19      35.703  19.328  63.259  1.00  2.86      PROF    
ATOM   3325  HA  SER F  19      36.538  19.365  62.575  1.00  0.00      PROF    
ATOM   3326  CB  SER F  19      35.723  20.661  63.963  1.00  2.67      PROF    
ATOM   3327  HB1 SER F  19      35.089  20.660  64.875  1.00  0.00      PROF    
ATOM   3328  HB2 SER F  19      35.479  21.424  63.193  1.00  0.00      PROF    
ATOM   3329  OG  SER F  19      37.082  21.076  64.292  1.00  1.64      PROF    
ATOM   3330  HG1 SER F  19      37.468  21.246  63.429  1.00  0.00      PROF    
ATOM   3331  C   SER F  19      35.846  18.238  64.268  1.00  2.04      PROF    
ATOM   3332  O   SER F  19      34.835  17.760  64.776  1.00  1.52      PROF    
ATOM   3333  N   SER F  20      37.030  17.981  64.710  1.00  2.03      PROF    
ATOM   3334  HN  SER F  20      37.889  18.313  64.329  1.00  0.00      PROF    
ATOM   3335  CA  SER F  20      37.103  17.306  65.985  1.00  2.86      PROF    
ATOM   3336  HA  SER F  20      36.329  16.554  66.021  1.00  0.00      PROF    
ATOM   3337  CB  SER F  20      38.519  16.661  66.185  1.00  2.67      PROF    
ATOM   3338  HB1 SER F  20      39.373  17.371  66.217  1.00  0.00      PROF    
ATOM   3339  HB2 SER F  20      38.740  16.117  65.242  1.00  0.00      PROF    
ATOM   3340  OG  SER F  20      38.486  15.700  67.283  1.00  1.64      PROF    
ATOM   3341  HG1 SER F  20      38.016  14.939  66.932  1.00  0.00      PROF    
ATOM   3342  C   SER F  20      36.989  18.246  67.168  1.00  2.04      PROF    
ATOM   3343  O   SER F  20      36.239  17.915  68.096  1.00  1.52      PROF    
ATOM   3344  N   ASN F  21      37.500  19.466  67.057  1.00  2.03      PROF    
ATOM   3345  HN  ASN F  21      37.837  19.866  66.208  1.00  0.00      PROF    
ATOM   3346  CA  ASN F  21      37.206  20.434  68.137  1.00  2.86      PROF    
ATOM   3347  HA  ASN F  21      36.371  20.101  68.737  1.00  0.00      PROF    
ATOM   3348  CB  ASN F  21      38.295  20.880  69.099  1.00  2.67      PROF    
ATOM   3349  HB1 ASN F  21      37.764  21.417  69.913  1.00  0.00      PROF    
ATOM   3350  HB2 ASN F  21      39.101  21.433  68.572  1.00  0.00      PROF    
ATOM   3351  CG  ASN F  21      38.836  19.632  69.819  1.00  1.98      PROF    
ATOM   3352  OD1 ASN F  21      38.039  19.083  70.602  1.00  1.60      PROF    
ATOM   3353  ND2 ASN F  21      40.091  19.279  69.612  1.00  2.00      PROF    
ATOM   3354 HD21 ASN F  21      40.660  19.456  68.809  1.00  0.00      PROF    
ATOM   3355 HD22 ASN F  21      40.453  18.595  70.246  1.00  0.00      PROF    
ATOM   3356  C   ASN F  21      36.705  21.738  67.553  1.00  2.04      PROF    
ATOM   3357  O   ASN F  21      37.497  22.471  66.909  1.00  1.52      PROF    
ATOM   3358  N   ASN F  22      35.433  22.138  67.734  1.00  2.03      PROF    
ATOM   3359  HN  ASN F  22      34.735  21.567  68.160  1.00  0.00      PROF    
ATOM   3360  CA  ASN F  22      34.959  23.384  67.145  1.00  2.86      PROF    
ATOM   3361  HA  ASN F  22      35.584  23.651  66.306  1.00  0.00      PROF    
ATOM   3362  CB  ASN F  22      33.583  23.203  66.503  1.00  2.67      PROF    
ATOM   3363  HB1 ASN F  22      32.783  22.895  67.209  1.00  0.00      PROF    
ATOM   3364  HB2 ASN F  22      33.672  22.486  65.659  1.00  0.00      PROF    
ATOM   3365  CG  ASN F  22      33.092  24.488  65.799  1.00  1.98      PROF    
ATOM   3366  OD1 ASN F  22      33.772  24.956  64.891  1.00  1.60      PROF    
ATOM   3367  ND2 ASN F  22      31.913  25.029  66.161  1.00  2.00      PROF    
ATOM   3368 HD21 ASN F  22      31.369  25.524  65.483  1.00  0.00      PROF    
ATOM   3369 HD22 ASN F  22      31.452  24.515  66.885  1.00  0.00      PROF    
ATOM   3370  C   ASN F  22      34.840  24.549  68.138  1.00  2.04      PROF    
ATOM   3371  O   ASN F  22      34.088  24.446  69.151  1.00  1.52      PROF    
ATOM   3372  N   PHE F  23      35.491  25.667  67.806  1.00  2.03      PROF    
ATOM   3373  HN  PHE F  23      36.106  25.589  67.025  1.00  0.00      PROF    
ATOM   3374  CA  PHE F  23      35.558  26.859  68.659  1.00  2.86      PROF    
ATOM   3375  HA  PHE F  23      34.994  26.756  69.574  1.00  0.00      PROF    
ATOM   3376  CB  PHE F  23      37.062  27.191  68.999  1.00  2.67      PROF    
ATOM   3377  HB1 PHE F  23      37.064  28.021  69.738  1.00  0.00      PROF    
ATOM   3378  HB2 PHE F  23      37.507  27.503  68.030  1.00  0.00      PROF    
ATOM   3379  CG  PHE F  23      37.940  26.132  69.595  1.00  2.46      PROF    
ATOM   3380  CD1 PHE F  23      37.746  25.844  70.989  1.00  2.00      PROF    
ATOM   3381  HD1 PHE F  23      37.080  26.570  71.432  1.00  0.00      PROF    
ATOM   3382  CE1 PHE F  23      38.490  24.848  71.640  1.00  2.00      PROF    
ATOM   3383  HE1 PHE F  23      38.152  24.522  72.612  1.00  0.00      PROF    
ATOM   3384  CZ  PHE F  23      39.452  24.155  70.879  1.00  2.00      PROF    
ATOM   3385  HZ  PHE F  23      40.105  23.400  71.291  1.00  0.00      PROF    
ATOM   3386  CD2 PHE F  23      38.845  25.432  68.839  1.00  2.00      PROF    
ATOM   3387  HD2 PHE F  23      39.104  25.703  67.826  1.00  0.00      PROF    
ATOM   3388  CE2 PHE F  23      39.642  24.519  69.543  1.00  2.00      PROF    
ATOM   3389  HE2 PHE F  23      40.356  23.978  68.939  1.00  0.00      PROF    
ATOM   3390  C   PHE F  23      34.994  28.018  67.894  1.00  2.04      PROF    
ATOM   3391  O   PHE F  23      34.660  29.104  68.377  1.00  1.52      PROF    
ATOM   3392  N   GLY F  24      34.768  27.753  66.550  1.00  2.03      PROF    
ATOM   3393  HN  GLY F  24      35.139  26.877  66.251  1.00  0.00      PROF    
ATOM   3394  CA  GLY F  24      34.195  28.608  65.569  1.00  2.38      PROF    
ATOM   3395  HA1 GLY F  24      33.936  28.050  64.681  1.00  0.00      PROF    
ATOM   3396  HA2 GLY F  24      34.827  29.476  65.459  1.00  0.00      PROF    
ATOM   3397  C   GLY F  24      32.877  29.211  65.901  1.00  2.04      PROF    
ATOM   3398  O   GLY F  24      31.976  28.653  66.555  1.00  1.52      PROF    
ATOM   3399  N   ALA F  25      32.606  30.402  65.452  1.00  2.03      PROF    
ATOM   3400  HN  ALA F  25      33.371  30.688  64.880  1.00  0.00      PROF    
ATOM   3401  CA  ALA F  25      31.372  31.166  65.711  1.00  2.86      PROF    
ATOM   3402  HA  ALA F  25      30.687  30.653  66.370  1.00  0.00      PROF    
ATOM   3403  CB  ALA F  25      31.763  32.540  66.300  1.00  2.67      PROF    
ATOM   3404  HB1 ALA F  25      32.406  32.435  67.200  1.00  0.00      PROF    
ATOM   3405  HB2 ALA F  25      30.745  32.925  66.523  1.00  0.00      PROF    
ATOM   3406  HB3 ALA F  25      32.254  33.190  65.544  1.00  0.00      PROF    
ATOM   3407  C   ALA F  25      30.620  31.405  64.409  1.00  2.04      PROF    
ATOM   3408  O   ALA F  25      31.319  31.895  63.477  1.00  1.52      PROF    
ATOM   3409  N   ILE F  26      29.292  31.145  64.330  1.00  2.03      PROF    
ATOM   3410  HN  ILE F  26      28.850  30.708  65.109  1.00  0.00      PROF    
ATOM   3411  CA  ILE F  26      28.356  31.449  63.271  1.00  2.86      PROF    
ATOM   3412  HA  ILE F  26      28.990  31.801  62.470  1.00  0.00      PROF    
ATOM   3413  CB  ILE F  26      27.468  30.221  62.935  1.00  2.67      PROF    
ATOM   3414  HB  ILE F  26      26.822  30.044  63.822  1.00  0.00      PROF    
ATOM   3415  CG2 ILE F  26      26.450  30.426  61.686  1.00  2.46      PROF    
ATOM   3416 HG21 ILE F  26      27.063  30.665  60.790  1.00  0.00      PROF    
ATOM   3417 HG22 ILE F  26      25.777  31.292  61.860  1.00  0.00      PROF    
ATOM   3418 HG23 ILE F  26      25.767  29.603  61.385  1.00  0.00      PROF    
ATOM   3419  CG1 ILE F  26      28.329  28.927  62.694  1.00  2.46      PROF    
ATOM   3420 HG11 ILE F  26      29.102  28.759  63.474  1.00  0.00      PROF    
ATOM   3421 HG12 ILE F  26      28.961  28.880  61.781  1.00  0.00      PROF    
ATOM   3422  CD  ILE F  26      27.417  27.731  62.689  1.00  2.44      PROF    
ATOM   3423  HD1 ILE F  26      27.945  26.756  62.745  1.00  0.00      PROF    
ATOM   3424  HD2 ILE F  26      26.821  27.665  61.754  1.00  0.00      PROF    
ATOM   3425  HD3 ILE F  26      26.723  27.805  63.554  1.00  0.00      PROF    
ATOM   3426  C   ILE F  26      27.428  32.598  63.640  1.00  2.04      PROF    
ATOM   3427  O   ILE F  26      26.685  32.554  64.619  1.00  1.52      PROF    
ATOM   3428  N   LEU F  27      27.640  33.719  62.887  1.00  2.03      PROF    
ATOM   3429  HN  LEU F  27      28.411  33.808  62.261  1.00  0.00      PROF    
ATOM   3430  CA  LEU F  27      26.878  34.990  63.200  1.00  2.86      PROF    
ATOM   3431  HA  LEU F  27      26.310  34.973  64.118  1.00  0.00      PROF    
ATOM   3432  CB  LEU F  27      27.824  36.205  63.272  1.00  2.67      PROF    
ATOM   3433  HB1 LEU F  27      27.191  37.117  63.297  1.00  0.00      PROF    
ATOM   3434  HB2 LEU F  27      28.512  36.248  62.402  1.00  0.00      PROF    
ATOM   3435  CG  LEU F  27      28.613  36.247  64.634  1.00  2.46      PROF    
ATOM   3436  HG  LEU F  27      27.888  36.023  65.446  1.00  0.00      PROF    
ATOM   3437  CD1 LEU F  27      29.774  35.293  64.770  1.00  2.44      PROF    
ATOM   3438 HD11 LEU F  27      30.555  35.408  63.988  1.00  0.00      PROF    
ATOM   3439 HD12 LEU F  27      29.510  34.217  64.846  1.00  0.00      PROF    
ATOM   3440 HD13 LEU F  27      30.275  35.481  65.744  1.00  0.00      PROF    
ATOM   3441  CD2 LEU F  27      29.188  37.646  64.984  1.00  2.44      PROF    
ATOM   3442 HD21 LEU F  27      28.255  38.198  65.229  1.00  0.00      PROF    
ATOM   3443 HD22 LEU F  27      29.741  38.125  64.148  1.00  0.00      PROF    
ATOM   3444 HD23 LEU F  27      29.812  37.544  65.898  1.00  0.00      PROF    
ATOM   3445  C   LEU F  27      25.844  35.337  62.080  1.00  2.04      PROF    
ATOM   3446  O   LEU F  27      26.269  35.588  60.932  1.00  1.52      PROF    
ATOM   3447  N   SER F  28      24.600  35.279  62.407  1.00  2.03      PROF    
ATOM   3448  HN  SER F  28      24.327  34.852  63.266  1.00  0.00      PROF    
ATOM   3449  CA  SER F  28      23.594  35.871  61.518  1.00  2.86      PROF    
ATOM   3450  HA  SER F  28      23.895  35.934  60.483  1.00  0.00      PROF    
ATOM   3451  CB  SER F  28      22.312  34.948  61.316  1.00  2.67      PROF    
ATOM   3452  HB1 SER F  28      22.627  34.099  60.672  1.00  0.00      PROF    
ATOM   3453  HB2 SER F  28      21.497  35.507  60.809  1.00  0.00      PROF    
ATOM   3454  OG  SER F  28      21.888  34.340  62.562  1.00  1.64      PROF    
ATOM   3455  HG1 SER F  28      22.622  33.768  62.796  1.00  0.00      PROF    
ATOM   3456  C   SER F  28      23.133  37.218  62.035  1.00  2.04      PROF    
ATOM   3457  O   SER F  28      22.268  37.873  61.391  1.00  1.52      PROF    
ATOM   3458  N   SER F  29      23.546  37.596  63.218  1.00  2.03      PROF    
ATOM   3459  HN  SER F  29      24.188  36.967  63.649  1.00  0.00      PROF    
ATOM   3460  CA  SER F  29      23.251  38.763  64.039  1.00  2.86      PROF    
ATOM   3461  HA  SER F  29      22.293  38.643  64.523  1.00  0.00      PROF    
ATOM   3462  CB  SER F  29      24.223  38.754  65.274  1.00  2.67      PROF    
ATOM   3463  HB1 SER F  29      23.834  37.975  65.964  1.00  0.00      PROF    
ATOM   3464  HB2 SER F  29      24.114  39.681  65.876  1.00  0.00      PROF    
ATOM   3465  OG  SER F  29      25.584  38.466  64.854  1.00  1.64      PROF    
ATOM   3466  HG1 SER F  29      26.044  38.166  65.641  1.00  0.00      PROF    
ATOM   3467  C   SER F  29      23.178  40.177  63.458  1.00  2.04      PROF    
ATOM   3468  O   SER F  29      23.517  40.382  62.301  1.00  1.52      PROF    
ATOM   3469  N   THR F  30      22.648  41.164  64.141  1.00  2.03      PROF    
ATOM   3470  HN  THR F  30      22.339  40.813  65.022  1.00  0.00      PROF    
ATOM   3471  CA  THR F  30      22.759  42.597  63.971  1.00  2.86      PROF    
ATOM   3472  HA  THR F  30      23.097  42.912  62.995  1.00  0.00      PROF    
ATOM   3473  CB  THR F  30      21.489  43.272  64.429  1.00  2.67      PROF    
ATOM   3474  HB  THR F  30      21.084  42.871  65.383  1.00  0.00      PROF    
ATOM   3475  OG1 THR F  30      20.458  43.102  63.461  1.00  1.64      PROF    
ATOM   3476  HG1 THR F  30      20.505  42.176  63.212  1.00  0.00      PROF    
ATOM   3477  CG2 THR F  30      21.734  44.848  64.547  1.00  2.46      PROF    
ATOM   3478 HG21 THR F  30      22.423  45.239  63.768  1.00  0.00      PROF    
ATOM   3479 HG22 THR F  30      22.347  44.994  65.462  1.00  0.00      PROF    
ATOM   3480 HG23 THR F  30      20.838  45.482  64.719  1.00  0.00      PROF    
ATOM   3481  C   THR F  30      23.864  43.020  64.914  1.00  2.04      PROF    
ATOM   3482  O   THR F  30      23.647  42.987  66.118  1.00  1.52      PROF    
ATOM   3483  N   ASN F  31      25.049  43.458  64.355  1.00  2.03      PROF    
ATOM   3484  HN  ASN F  31      25.306  43.418  63.393  1.00  0.00      PROF    
ATOM   3485  CA  ASN F  31      26.094  43.979  65.193  1.00  2.86      PROF    
ATOM   3486  HA  ASN F  31      25.729  44.029  66.208  1.00  0.00      PROF    
ATOM   3487  CB  ASN F  31      27.409  43.153  65.165  1.00  2.67      PROF    
ATOM   3488  HB1 ASN F  31      28.230  43.489  65.834  1.00  0.00      PROF    
ATOM   3489  HB2 ASN F  31      27.834  43.340  64.155  1.00  0.00      PROF    
ATOM   3490  CG  ASN F  31      27.232  41.704  65.418  1.00  1.98      PROF    
ATOM   3491  OD1 ASN F  31      26.834  41.215  66.450  1.00  1.60      PROF    
ATOM   3492  ND2 ASN F  31      27.706  40.927  64.372  1.00  2.00      PROF    
ATOM   3493 HD21 ASN F  31      27.560  39.956  64.561  1.00  0.00      PROF    
ATOM   3494 HD22 ASN F  31      28.070  41.288  63.514  1.00  0.00      PROF    
ATOM   3495  C   ASN F  31      26.224  45.386  64.742  1.00  2.04      PROF    
ATOM   3496  O   ASN F  31      26.648  45.652  63.591  1.00  1.52      PROF    
ATOM   3497  N   VAL F  32      25.987  46.359  65.657  1.00  2.03      PROF    
ATOM   3498  HN  VAL F  32      25.526  46.139  66.514  1.00  0.00      PROF    
ATOM   3499  CA  VAL F  32      26.225  47.776  65.473  1.00  2.86      PROF    
ATOM   3500  HA  VAL F  32      26.659  48.022  64.515  1.00  0.00      PROF    
ATOM   3501  CB  VAL F  32      24.900  48.616  65.573  1.00  2.67      PROF    
ATOM   3502  HB  VAL F  32      24.631  48.638  66.651  1.00  0.00      PROF    
ATOM   3503  CG1 VAL F  32      25.304  49.973  64.966  1.00  2.46      PROF    
ATOM   3504 HG11 VAL F  32      26.109  50.530  65.491  1.00  0.00      PROF    
ATOM   3505 HG12 VAL F  32      24.449  50.682  64.991  1.00  0.00      PROF    
ATOM   3506 HG13 VAL F  32      25.594  49.846  63.901  1.00  0.00      PROF    
ATOM   3507  CG2 VAL F  32      23.735  47.995  64.746  1.00  2.46      PROF    
ATOM   3508 HG21 VAL F  32      23.442  46.997  65.135  1.00  0.00      PROF    
ATOM   3509 HG22 VAL F  32      24.077  47.791  63.709  1.00  0.00      PROF    
ATOM   3510 HG23 VAL F  32      22.817  48.619  64.702  1.00  0.00      PROF    
ATOM   3511  C   VAL F  32      27.183  48.200  66.559  1.00  2.04      PROF    
ATOM   3512  O   VAL F  32      26.760  48.072  67.719  1.00  1.52      PROF    
ATOM   3513  N   GLY F  33      28.417  48.657  66.367  1.00  2.03      PROF    
ATOM   3514  HN  GLY F  33      28.743  48.877  65.451  1.00  0.00      PROF    
ATOM   3515  CA  GLY F  33      29.381  48.998  67.397  1.00  2.38      PROF    
ATOM   3516  HA1 GLY F  33      28.892  49.789  67.946  1.00  0.00      PROF    
ATOM   3517  HA2 GLY F  33      30.346  49.256  66.985  1.00  0.00      PROF    
ATOM   3518  C   GLY F  33      29.680  48.010  68.466  1.00  2.04      PROF    
ATOM   3519  O   GLY F  33      30.050  48.351  69.580  1.00  1.52      PROF    
ATOM   3520  N   SER F  34      29.653  46.726  68.080  1.00  2.03      PROF    
ATOM   3521  HN  SER F  34      29.688  46.510  67.107  1.00  0.00      PROF    
ATOM   3522  CA  SER F  34      29.733  45.614  68.988  1.00  2.86      PROF    
ATOM   3523  HA  SER F  34      29.773  45.880  70.034  1.00  0.00      PROF    
ATOM   3524  CB  SER F  34      28.446  44.780  68.725  1.00  2.67      PROF    
ATOM   3525  HB1 SER F  34      28.396  43.842  69.317  1.00  0.00      PROF    
ATOM   3526  HB2 SER F  34      28.401  44.465  67.660  1.00  0.00      PROF    
ATOM   3527  OG  SER F  34      27.258  45.485  69.008  1.00  1.64      PROF    
ATOM   3528  HG1 SER F  34      27.237  46.228  68.400  1.00  0.00      PROF    
ATOM   3529  C   SER F  34      30.952  44.722  68.800  1.00  2.04      PROF    
ATOM   3530  O   SER F  34      31.536  44.544  67.743  1.00  1.52      PROF    
ATOM   3531  N   ASN F  35      31.475  44.138  69.898  1.00  2.03      PROF    
ATOM   3532  HN  ASN F  35      31.020  44.168  70.784  1.00  0.00      PROF    
ATOM   3533  CA  ASN F  35      32.731  43.444  69.901  1.00  2.86      PROF    
ATOM   3534  HA  ASN F  35      33.376  43.569  69.044  1.00  0.00      PROF    
ATOM   3535  CB  ASN F  35      33.670  43.785  71.071  1.00  2.67      PROF    
ATOM   3536  HB1 ASN F  35      34.474  43.018  71.097  1.00  0.00      PROF    
ATOM   3537  HB2 ASN F  35      33.181  43.722  72.067  1.00  0.00      PROF    
ATOM   3538  CG  ASN F  35      34.298  45.143  70.883  1.00  1.98      PROF    
ATOM   3539  OD1 ASN F  35      34.391  45.728  69.827  1.00  1.60      PROF    
ATOM   3540  ND2 ASN F  35      34.680  45.707  72.032  1.00  2.00      PROF    
ATOM   3541 HD21 ASN F  35      34.489  45.203  72.875  1.00  0.00      PROF    
ATOM   3542 HD22 ASN F  35      34.766  46.703  72.011  1.00  0.00      PROF    
ATOM   3543  C   ASN F  35      32.385  41.960  70.120  1.00  2.04      PROF    
ATOM   3544  O   ASN F  35      31.606  41.612  71.042  1.00  1.52      PROF    
ATOM   3545  N   THR F  36      32.979  41.061  69.278  1.00  2.03      PROF    
ATOM   3546  HN  THR F  36      33.563  41.390  68.540  1.00  0.00      PROF    
ATOM   3547  CA  THR F  36      32.653  39.623  69.353  1.00  2.86      PROF    
ATOM   3548  HA  THR F  36      32.034  39.328  70.188  1.00  0.00      PROF    
ATOM   3549  CB  THR F  36      31.971  39.036  68.128  1.00  2.67      PROF    
ATOM   3550  HB  THR F  36      32.553  39.256  67.208  1.00  0.00      PROF    
ATOM   3551  OG1 THR F  36      30.694  39.622  67.865  1.00  1.64      PROF    
ATOM   3552  HG1 THR F  36      30.806  40.324  67.220  1.00  0.00      PROF    
ATOM   3553  CG2 THR F  36      31.935  37.478  68.310  1.00  2.46      PROF    
ATOM   3554 HG21 THR F  36      31.636  36.976  67.366  1.00  0.00      PROF    
ATOM   3555 HG22 THR F  36      31.167  37.182  69.057  1.00  0.00      PROF    
ATOM   3556 HG23 THR F  36      32.908  37.019  68.586  1.00  0.00      PROF    
ATOM   3557  C   THR F  36      33.966  38.968  69.680  1.00  2.04      PROF    
ATOM   3558  O   THR F  36      34.810  38.878  68.737  1.00  1.52      PROF    
ATOM   3559  N   TYR F  37      34.214  38.439  70.896  1.00  2.03      PROF    
ATOM   3560  HN  TYR F  37      33.673  38.673  71.699  1.00  0.00      PROF    
ATOM   3561  CA  TYR F  37      35.367  37.692  71.201  1.00  2.86      PROF    
ATOM   3562  HA  TYR F  37      36.077  37.963  70.433  1.00  0.00      PROF    
ATOM   3563  CB  TYR F  37      35.935  37.948  72.561  1.00  2.67      PROF    
ATOM   3564  HB1 TYR F  37      36.974  37.554  72.552  1.00  0.00      PROF    
ATOM   3565  HB2 TYR F  37      35.327  37.357  73.279  1.00  0.00      PROF    
ATOM   3566  CG  TYR F  37      35.783  39.379  72.892  1.00  2.46      PROF    
ATOM   3567  CD1 TYR F  37      34.610  40.001  73.390  1.00  2.00      PROF    
ATOM   3568  HD1 TYR F  37      33.682  39.495  73.613  1.00  0.00      PROF    
ATOM   3569  CE1 TYR F  37      34.620  41.317  73.768  1.00  2.00      PROF    
ATOM   3570  HE1 TYR F  37      33.702  41.763  74.120  1.00  0.00      PROF    
ATOM   3571  CZ  TYR F  37      35.758  42.056  73.579  1.00  2.00      PROF    
ATOM   3572  OH  TYR F  37      35.604  43.444  73.663  1.00  1.85      PROF    
ATOM   3573  HH  TYR F  37      36.461  43.644  74.047  1.00  0.00      PROF    
ATOM   3574  CD2 TYR F  37      36.940  40.173  72.830  1.00  2.00      PROF    
ATOM   3575  HD2 TYR F  37      37.867  39.683  72.571  1.00  0.00      PROF    
ATOM   3576  CE2 TYR F  37      36.969  41.559  73.091  1.00  2.00      PROF    
ATOM   3577  HE2 TYR F  37      37.849  42.186  73.091  1.00  0.00      PROF    
ATOM   3578  C   TYR F  37      35.062  36.158  71.108  1.00  2.04      PROF    
ATOM   3579  O   TYR F  37      34.424  35.541  71.964  1.00  0.00      PROF    
ATOM   3580  NT  TYR F  37      35.587  35.568  70.073  1.00  0.00      PROF    
ATOM   3581  HT1 TYR F  37      35.399  34.597  69.930  1.00  0.00      PROF    
ATOM   3582  HT2 TYR F  37      36.193  36.051  69.441  1.00  0.00      PROF    
ATOM   3583  N   LYS G   1      11.044  47.786  62.150  1.00  2.03      PROG    
ATOM   3584  HT1 LYS G   1      11.111  48.514  62.890  1.00  0.00      PROG    
ATOM   3585  HT2 LYS G   1      11.925  47.235  62.196  1.00  0.00      PROG    
ATOM   3586  HT3 LYS G   1      10.183  47.229  62.320  1.00  0.00      PROG    
ATOM   3587  CA  LYS G   1      10.993  48.579  60.901  1.00  2.86      PROG    
ATOM   3588  HA  LYS G   1      10.881  47.863  60.100  1.00  0.00      PROG    
ATOM   3589  CB  LYS G   1       9.690  49.462  60.946  1.00  2.67      PROG    
ATOM   3590  HB1 LYS G   1       8.889  48.698  60.847  1.00  0.00      PROG    
ATOM   3591  HB2 LYS G   1       9.668  50.174  60.094  1.00  0.00      PROG    
ATOM   3592  CG  LYS G   1       9.367  50.298  62.236  1.00  2.46      PROG    
ATOM   3593  HG1 LYS G   1      10.246  50.978  62.250  1.00  0.00      PROG    
ATOM   3594  HG2 LYS G   1       9.318  49.719  63.182  1.00  0.00      PROG    
ATOM   3595  CD  LYS G   1       8.094  51.153  62.123  1.00  2.44      PROG    
ATOM   3596  HD1 LYS G   1       7.169  50.547  62.018  1.00  0.00      PROG    
ATOM   3597  HD2 LYS G   1       8.270  51.677  61.160  1.00  0.00      PROG    
ATOM   3598  CE  LYS G   1       7.771  52.108  63.297  1.00  2.80      PROG    
ATOM   3599  HE1 LYS G   1       7.397  51.470  64.126  1.00  0.00      PROG    
ATOM   3600  HE2 LYS G   1       7.050  52.941  63.152  1.00  0.00      PROG    
ATOM   3601  NZ  LYS G   1       8.947  52.754  63.803  1.00  1.80      PROG    
ATOM   3602  HZ1 LYS G   1       9.697  52.057  63.982  1.00  0.00      PROG    
ATOM   3603  HZ2 LYS G   1       8.605  53.273  64.637  1.00  0.00      PROG    
ATOM   3604  HZ3 LYS G   1       9.180  53.386  63.010  1.00  0.00      PROG    
ATOM   3605  C   LYS G   1      12.118  49.458  60.624  1.00  2.04      PROG    
ATOM   3606  O   LYS G   1      12.604  50.052  61.601  1.00  1.52      PROG    
ATOM   3607  N   CYS G   2      12.486  49.659  59.353  1.00  2.03      PROG    
ATOM   3608  HN  CYS G   2      12.064  48.995  58.740  1.00  0.00      PROG    
ATOM   3609  CA  CYS G   2      13.692  50.413  58.902  1.00  2.86      PROG    
ATOM   3610  HA  CYS G   2      14.366  50.683  59.702  1.00  0.00      PROG    
ATOM   3611  CB  CYS G   2      14.434  49.581  57.894  1.00  2.67      PROG    
ATOM   3612  HB1 CYS G   2      13.846  49.396  56.970  1.00  0.00      PROG    
ATOM   3613  HB2 CYS G   2      14.650  48.576  58.315  1.00  0.00      PROG    
ATOM   3614  SG  CYS G   2      16.014  50.326  57.425  1.00  2.00      PROG    
ATOM   3615  C   CYS G   2      13.319  51.799  58.272  1.00  2.04      PROG    
ATOM   3616  O   CYS G   2      13.257  52.834  58.919  1.00  1.52      PROG    
ATOM   3617  N   ASN G   3      12.953  51.786  57.002  1.00  2.03      PROG    
ATOM   3618  HN  ASN G   3      13.046  50.933  56.494  1.00  0.00      PROG    
ATOM   3619  CA  ASN G   3      12.199  52.833  56.306  1.00  2.86      PROG    
ATOM   3620  HA  ASN G   3      12.022  52.392  55.337  1.00  0.00      PROG    
ATOM   3621  CB  ASN G   3      10.966  53.358  57.058  1.00  2.67      PROG    
ATOM   3622  HB1 ASN G   3      10.309  54.033  56.469  1.00  0.00      PROG    
ATOM   3623  HB2 ASN G   3      11.386  54.014  57.850  1.00  0.00      PROG    
ATOM   3624  CG  ASN G   3      10.152  52.344  57.845  1.00  1.98      PROG    
ATOM   3625  OD1 ASN G   3      10.055  52.357  59.060  1.00  1.60      PROG    
ATOM   3626  ND2 ASN G   3       9.699  51.294  57.085  1.00  2.00      PROG    
ATOM   3627 HD21 ASN G   3      10.080  51.252  56.161  1.00  0.00      PROG    
ATOM   3628 HD22 ASN G   3       9.429  50.417  57.483  1.00  0.00      PROG    
ATOM   3629  C   ASN G   3      13.212  54.001  55.866  1.00  2.04      PROG    
ATOM   3630  O   ASN G   3      12.894  55.204  55.834  1.00  1.52      PROG    
ATOM   3631  N   THR G   4      14.470  53.716  55.580  1.00  2.03      PROG    
ATOM   3632  HN  THR G   4      14.790  52.778  55.690  1.00  0.00      PROG    
ATOM   3633  CA  THR G   4      15.489  54.688  55.331  1.00  2.86      PROG    
ATOM   3634  HA  THR G   4      14.985  55.496  54.822  1.00  0.00      PROG    
ATOM   3635  CB  THR G   4      16.053  55.216  56.594  1.00  2.67      PROG    
ATOM   3636  HB  THR G   4      15.254  55.543  57.293  1.00  0.00      PROG    
ATOM   3637  OG1 THR G   4      16.942  56.279  56.451  1.00  1.64      PROG    
ATOM   3638  HG1 THR G   4      16.478  57.109  56.582  1.00  0.00      PROG    
ATOM   3639  CG2 THR G   4      16.789  54.070  57.320  1.00  2.46      PROG    
ATOM   3640 HG21 THR G   4      17.769  53.811  56.866  1.00  0.00      PROG    
ATOM   3641 HG22 THR G   4      16.245  53.102  57.335  1.00  0.00      PROG    
ATOM   3642 HG23 THR G   4      16.953  54.397  58.369  1.00  0.00      PROG    
ATOM   3643  C   THR G   4      16.465  54.098  54.416  1.00  2.04      PROG    
ATOM   3644  O   THR G   4      16.406  52.874  54.168  1.00  1.52      PROG    
ATOM   3645  N   ALA G   5      17.487  54.846  53.937  1.00  2.03      PROG    
ATOM   3646  HN  ALA G   5      17.489  55.831  54.095  1.00  0.00      PROG    
ATOM   3647  CA  ALA G   5      18.667  54.296  53.226  1.00  2.86      PROG    
ATOM   3648  HA  ALA G   5      18.259  53.754  52.385  1.00  0.00      PROG    
ATOM   3649  CB  ALA G   5      19.577  55.400  52.618  1.00  2.67      PROG    
ATOM   3650  HB1 ALA G   5      19.999  56.059  53.406  1.00  0.00      PROG    
ATOM   3651  HB2 ALA G   5      19.030  56.205  52.081  1.00  0.00      PROG    
ATOM   3652  HB3 ALA G   5      20.394  54.951  52.014  1.00  0.00      PROG    
ATOM   3653  C   ALA G   5      19.402  53.309  54.058  1.00  2.04      PROG    
ATOM   3654  O   ALA G   5      19.647  53.587  55.211  1.00  1.52      PROG    
ATOM   3655  N   THR G   6      19.794  52.276  53.418  1.00  2.03      PROG    
ATOM   3656  HN  THR G   6      19.702  52.147  52.434  1.00  0.00      PROG    
ATOM   3657  CA  THR G   6      20.672  51.166  53.936  1.00  2.86      PROG    
ATOM   3658  HA  THR G   6      20.572  50.371  53.212  1.00  0.00      PROG    
ATOM   3659  CB  THR G   6      22.214  51.451  54.115  1.00  2.67      PROG    
ATOM   3660  HB  THR G   6      22.816  50.572  54.430  1.00  0.00      PROG    
ATOM   3661  OG1 THR G   6      22.473  52.486  55.093  1.00  1.64      PROG    
ATOM   3662  HG1 THR G   6      22.049  52.298  55.934  1.00  0.00      PROG    
ATOM   3663  CG2 THR G   6      22.788  51.854  52.773  1.00  2.46      PROG    
ATOM   3664 HG21 THR G   6      23.895  51.945  52.814  1.00  0.00      PROG    
ATOM   3665 HG22 THR G   6      22.373  52.812  52.392  1.00  0.00      PROG    
ATOM   3666 HG23 THR G   6      22.733  51.015  52.046  1.00  0.00      PROG    
ATOM   3667  C   THR G   6      20.059  50.452  55.112  1.00  2.04      PROG    
ATOM   3668  O   THR G   6      20.448  50.492  56.264  1.00  1.52      PROG    
ATOM   3669  N   CYS G   7      19.034  49.639  54.766  1.00  2.03      PROG    
ATOM   3670  HN  CYS G   7      18.833  49.654  53.789  1.00  0.00      PROG    
ATOM   3671  CA  CYS G   7      18.409  48.596  55.524  1.00  2.86      PROG    
ATOM   3672  HA  CYS G   7      18.462  48.788  56.585  1.00  0.00      PROG    
ATOM   3673  CB  CYS G   7      16.877  48.437  55.287  1.00  2.67      PROG    
ATOM   3674  HB1 CYS G   7      16.548  47.675  56.025  1.00  0.00      PROG    
ATOM   3675  HB2 CYS G   7      16.751  47.999  54.273  1.00  0.00      PROG    
ATOM   3676  SG  CYS G   7      16.037  49.997  55.473  1.00  2.00      PROG    
ATOM   3677  C   CYS G   7      19.023  47.323  55.073  1.00  2.04      PROG    
ATOM   3678  O   CYS G   7      19.740  47.293  54.049  1.00  1.52      PROG    
ATOM   3679  N   ALA G   8      18.877  46.250  55.830  1.00  2.03      PROG    
ATOM   3680  HN  ALA G   8      18.256  46.088  56.593  1.00  0.00      PROG    
ATOM   3681  CA  ALA G   8      19.414  45.013  55.418  1.00  2.86      PROG    
ATOM   3682  HA  ALA G   8      19.179  44.900  54.370  1.00  0.00      PROG    
ATOM   3683  CB  ALA G   8      20.868  44.719  55.939  1.00  2.67      PROG    
ATOM   3684  HB1 ALA G   8      20.847  44.830  57.044  1.00  0.00      PROG    
ATOM   3685  HB2 ALA G   8      21.541  45.440  55.429  1.00  0.00      PROG    
ATOM   3686  HB3 ALA G   8      21.248  43.712  55.662  1.00  0.00      PROG    
ATOM   3687  C   ALA G   8      18.530  44.019  56.122  1.00  2.04      PROG    
ATOM   3688  O   ALA G   8      17.584  44.407  56.812  1.00  1.52      PROG    
ATOM   3689  N   THR G   9      18.692  42.727  55.917  1.00  2.03      PROG    
ATOM   3690  HN  THR G   9      19.460  42.558  55.304  1.00  0.00      PROG    
ATOM   3691  CA  THR G   9      17.990  41.622  56.505  1.00  2.86      PROG    
ATOM   3692  HA  THR G   9      17.782  41.760  57.556  1.00  0.00      PROG    
ATOM   3693  CB  THR G   9      16.660  41.235  55.816  1.00  2.67      PROG    
ATOM   3694  HB  THR G   9      16.028  42.149  55.835  1.00  0.00      PROG    
ATOM   3695  OG1 THR G   9      15.962  40.180  56.497  1.00  1.64      PROG    
ATOM   3696  HG1 THR G   9      15.052  40.376  56.264  1.00  0.00      PROG    
ATOM   3697  CG2 THR G   9      16.774  40.891  54.353  1.00  2.46      PROG    
ATOM   3698 HG21 THR G   9      15.812  40.696  53.833  1.00  0.00      PROG    
ATOM   3699 HG22 THR G   9      17.518  40.075  54.231  1.00  0.00      PROG    
ATOM   3700 HG23 THR G   9      17.264  41.716  53.793  1.00  0.00      PROG    
ATOM   3701  C   THR G   9      18.956  40.462  56.462  1.00  2.04      PROG    
ATOM   3702  O   THR G   9      19.825  40.400  55.587  1.00  1.52      PROG    
ATOM   3703  N   GLN G  10      18.847  39.500  57.457  1.00  2.03      PROG    
ATOM   3704  HN  GLN G  10      18.297  39.837  58.217  1.00  0.00      PROG    
ATOM   3705  CA  GLN G  10      19.502  38.205  57.510  1.00  2.86      PROG    
ATOM   3706  HA  GLN G  10      20.092  38.087  56.613  1.00  0.00      PROG    
ATOM   3707  CB  GLN G  10      20.533  38.069  58.716  1.00  2.67      PROG    
ATOM   3708  HB1 GLN G  10      20.875  37.020  58.850  1.00  0.00      PROG    
ATOM   3709  HB2 GLN G  10      20.130  38.367  59.708  1.00  0.00      PROG    
ATOM   3710  CG  GLN G  10      21.778  38.942  58.479  1.00  2.46      PROG    
ATOM   3711  HG1 GLN G  10      22.027  38.841  57.401  1.00  0.00      PROG    
ATOM   3712  HG2 GLN G  10      22.605  38.432  59.017  1.00  0.00      PROG    
ATOM   3713  CD  GLN G  10      21.693  40.429  58.817  1.00  1.98      PROG    
ATOM   3714  OE1 GLN G  10      22.060  41.296  58.028  1.00  1.60      PROG    
ATOM   3715  NE2 GLN G  10      21.230  40.799  60.047  1.00  2.00      PROG    
ATOM   3716 HE21 GLN G  10      20.825  40.100  60.636  1.00  0.00      PROG    
ATOM   3717 HE22 GLN G  10      21.209  41.761  60.318  1.00  0.00      PROG    
ATOM   3718  C   GLN G  10      18.558  36.967  57.610  1.00  2.04      PROG    
ATOM   3719  O   GLN G  10      17.762  36.840  58.548  1.00  1.52      PROG    
ATOM   3720  N   ARG G  11      18.569  36.097  56.583  1.00  2.03      PROG    
ATOM   3721  HN  ARG G  11      19.229  36.249  55.851  1.00  0.00      PROG    
ATOM   3722  CA  ARG G  11      17.597  35.068  56.475  1.00  2.86      PROG    
ATOM   3723  HA  ARG G  11      16.880  35.105  57.281  1.00  0.00      PROG    
ATOM   3724  CB  ARG G  11      16.749  35.336  55.242  1.00  2.67      PROG    
ATOM   3725  HB1 ARG G  11      16.074  34.495  54.975  1.00  0.00      PROG    
ATOM   3726  HB2 ARG G  11      17.431  35.451  54.372  1.00  0.00      PROG    
ATOM   3727  CG  ARG G  11      15.782  36.572  55.222  1.00  2.46      PROG    
ATOM   3728  HG1 ARG G  11      16.342  37.463  55.580  1.00  0.00      PROG    
ATOM   3729  HG2 ARG G  11      15.000  36.307  55.965  1.00  0.00      PROG    
ATOM   3730  CD  ARG G  11      15.218  36.733  53.811  1.00  2.44      PROG    
ATOM   3731  HD1 ARG G  11      14.550  35.887  53.541  1.00  0.00      PROG    
ATOM   3732  HD2 ARG G  11      16.112  36.699  53.151  1.00  0.00      PROG    
ATOM   3733  NE  ARG G  11      14.313  37.952  53.722  1.00  1.70      PROG    
ATOM   3734  HE  ARG G  11      14.014  38.470  54.524  1.00  0.00      PROG    
ATOM   3735  CZ  ARG G  11      14.259  38.636  52.601  1.00  2.20      PROG    
ATOM   3736  NH1 ARG G  11      14.671  38.052  51.426  1.00  1.70      PROG    
ATOM   3737 HH11 ARG G  11      15.182  37.192  51.402  1.00  0.00      PROG    
ATOM   3738 HH12 ARG G  11      14.245  38.353  50.574  1.00  0.00      PROG    
ATOM   3739  NH2 ARG G  11      13.658  39.780  52.537  1.00  1.70      PROG    
ATOM   3740 HH21 ARG G  11      13.300  40.077  53.422  1.00  0.00      PROG    
ATOM   3741 HH22 ARG G  11      13.725  40.346  51.715  1.00  0.00      PROG    
ATOM   3742  C   ARG G  11      18.176  33.651  56.521  1.00  2.04      PROG    
ATOM   3743  O   ARG G  11      19.076  33.173  55.830  1.00  1.52      PROG    
ATOM   3744  N   LEU G  12      17.721  32.939  57.591  1.00  2.03      PROG    
ATOM   3745  HN  LEU G  12      16.953  33.239  58.151  1.00  0.00      PROG    
ATOM   3746  CA  LEU G  12      18.426  31.688  58.038  1.00  2.86      PROG    
ATOM   3747  HA  LEU G  12      19.469  31.911  57.873  1.00  0.00      PROG    
ATOM   3748  CB  LEU G  12      18.344  31.488  59.596  1.00  2.67      PROG    
ATOM   3749  HB1 LEU G  12      18.502  30.427  59.886  1.00  0.00      PROG    
ATOM   3750  HB2 LEU G  12      17.296  31.692  59.902  1.00  0.00      PROG    
ATOM   3751  CG  LEU G  12      19.358  32.297  60.415  1.00  2.46      PROG    
ATOM   3752  HG  LEU G  12      20.358  32.262  59.932  1.00  0.00      PROG    
ATOM   3753  CD1 LEU G  12      19.119  33.756  60.682  1.00  2.44      PROG    
ATOM   3754 HD11 LEU G  12      19.456  34.083  61.689  1.00  0.00      PROG    
ATOM   3755 HD12 LEU G  12      18.020  33.915  60.651  1.00  0.00      PROG    
ATOM   3756 HD13 LEU G  12      19.490  34.359  59.826  1.00  0.00      PROG    
ATOM   3757  CD2 LEU G  12      19.501  31.678  61.853  1.00  2.44      PROG    
ATOM   3758 HD21 LEU G  12      20.372  32.145  62.361  1.00  0.00      PROG    
ATOM   3759 HD22 LEU G  12      19.827  30.617  61.811  1.00  0.00      PROG    
ATOM   3760 HD23 LEU G  12      18.617  31.740  62.524  1.00  0.00      PROG    
ATOM   3761  C   LEU G  12      18.064  30.438  57.248  1.00  2.04      PROG    
ATOM   3762  O   LEU G  12      17.244  30.493  56.280  1.00  1.52      PROG    
ATOM   3763  N   ALA G  13      18.676  29.316  57.584  1.00  2.03      PROG    
ATOM   3764  HN  ALA G  13      19.280  29.271  58.376  1.00  0.00      PROG    
ATOM   3765  CA  ALA G  13      18.516  28.090  56.850  1.00  2.86      PROG    
ATOM   3766  HA  ALA G  13      17.485  28.064  56.531  1.00  0.00      PROG    
ATOM   3767  CB  ALA G  13      19.393  28.014  55.614  1.00  2.67      PROG    
ATOM   3768  HB1 ALA G  13      19.231  28.882  54.940  1.00  0.00      PROG    
ATOM   3769  HB2 ALA G  13      19.023  27.175  54.987  1.00  0.00      PROG    
ATOM   3770  HB3 ALA G  13      20.491  27.946  55.766  1.00  0.00      PROG    
ATOM   3771  C   ALA G  13      19.108  27.061  57.859  1.00  2.04      PROG    
ATOM   3772  O   ALA G  13      19.427  27.417  58.961  1.00  1.52      PROG    
ATOM   3773  N   ASN G  14      19.307  25.805  57.518  1.00  2.03      PROG    
ATOM   3774  HN  ASN G  14      19.218  25.480  56.579  1.00  0.00      PROG    
ATOM   3775  CA  ASN G  14      19.531  24.817  58.593  1.00  2.86      PROG    
ATOM   3776  HA  ASN G  14      19.505  25.218  59.595  1.00  0.00      PROG    
ATOM   3777  CB  ASN G  14      18.549  23.616  58.346  1.00  2.67      PROG    
ATOM   3778  HB1 ASN G  14      18.590  22.846  59.146  1.00  0.00      PROG    
ATOM   3779  HB2 ASN G  14      18.818  23.159  57.370  1.00  0.00      PROG    
ATOM   3780  CG  ASN G  14      17.106  24.197  58.359  1.00  1.98      PROG    
ATOM   3781  OD1 ASN G  14      16.343  24.033  57.423  1.00  1.60      PROG    
ATOM   3782  ND2 ASN G  14      16.726  24.842  59.496  1.00  2.00      PROG    
ATOM   3783 HD21 ASN G  14      15.779  25.106  59.678  1.00  0.00      PROG    
ATOM   3784 HD22 ASN G  14      17.405  24.937  60.224  1.00  0.00      PROG    
ATOM   3785  C   ASN G  14      21.027  24.311  58.552  1.00  2.04      PROG    
ATOM   3786  O   ASN G  14      21.319  23.294  57.959  1.00  1.52      PROG    
ATOM   3787  N   PHE G  15      22.004  25.066  59.151  1.00  2.03      PROG    
ATOM   3788  HN  PHE G  15      21.566  25.810  59.651  1.00  0.00      PROG    
ATOM   3789  CA  PHE G  15      23.429  24.844  59.220  1.00  2.86      PROG    
ATOM   3790  HA  PHE G  15      23.830  24.433  58.306  1.00  0.00      PROG    
ATOM   3791  CB  PHE G  15      24.158  26.239  59.097  1.00  2.67      PROG    
ATOM   3792  HB1 PHE G  15      24.085  26.625  58.058  1.00  0.00      PROG    
ATOM   3793  HB2 PHE G  15      25.252  26.213  59.291  1.00  0.00      PROG    
ATOM   3794  CG  PHE G  15      23.676  27.290  60.071  1.00  2.46      PROG    
ATOM   3795  CD1 PHE G  15      22.759  28.259  59.699  1.00  2.00      PROG    
ATOM   3796  HD1 PHE G  15      22.302  28.208  58.721  1.00  0.00      PROG    
ATOM   3797  CE1 PHE G  15      22.255  29.120  60.661  1.00  2.00      PROG    
ATOM   3798  HE1 PHE G  15      21.471  29.803  60.369  1.00  0.00      PROG    
ATOM   3799  CZ  PHE G  15      22.676  29.087  61.943  1.00  2.00      PROG    
ATOM   3800  HZ  PHE G  15      22.415  29.862  62.648  1.00  0.00      PROG    
ATOM   3801  CD2 PHE G  15      24.151  27.239  61.393  1.00  2.00      PROG    
ATOM   3802  HD2 PHE G  15      24.932  26.504  61.523  1.00  0.00      PROG    
ATOM   3803  CE2 PHE G  15      23.666  28.091  62.341  1.00  2.00      PROG    
ATOM   3804  HE2 PHE G  15      24.053  28.043  63.348  1.00  0.00      PROG    
ATOM   3805  C   PHE G  15      23.937  23.938  60.321  1.00  2.04      PROG    
ATOM   3806  O   PHE G  15      23.601  24.140  61.435  1.00  1.52      PROG    
ATOM   3807  N   LEU G  16      24.742  22.924  59.956  1.00  2.03      PROG    
ATOM   3808  HN  LEU G  16      25.219  22.952  59.081  1.00  0.00      PROG    
ATOM   3809  CA  LEU G  16      25.071  21.907  60.890  1.00  2.86      PROG    
ATOM   3810  HA  LEU G  16      24.296  21.883  61.641  1.00  0.00      PROG    
ATOM   3811  CB  LEU G  16      24.825  20.519  60.207  1.00  2.67      PROG    
ATOM   3812  HB1 LEU G  16      25.312  20.357  59.222  1.00  0.00      PROG    
ATOM   3813  HB2 LEU G  16      23.722  20.455  60.094  1.00  0.00      PROG    
ATOM   3814  CG  LEU G  16      25.226  19.213  60.999  1.00  2.46      PROG    
ATOM   3815  HG  LEU G  16      26.325  19.120  61.136  1.00  0.00      PROG    
ATOM   3816  CD1 LEU G  16      24.606  19.100  62.337  1.00  2.44      PROG    
ATOM   3817 HD11 LEU G  16      23.509  18.923  62.334  1.00  0.00      PROG    
ATOM   3818 HD12 LEU G  16      24.817  20.014  62.932  1.00  0.00      PROG    
ATOM   3819 HD13 LEU G  16      25.083  18.362  63.017  1.00  0.00      PROG    
ATOM   3820  CD2 LEU G  16      24.689  18.049  60.039  1.00  2.44      PROG    
ATOM   3821 HD21 LEU G  16      23.587  17.956  60.146  1.00  0.00      PROG    
ATOM   3822 HD22 LEU G  16      25.197  17.098  60.308  1.00  0.00      PROG    
ATOM   3823 HD23 LEU G  16      24.974  18.116  58.968  1.00  0.00      PROG    
ATOM   3824  C   LEU G  16      26.542  22.033  61.333  1.00  2.04      PROG    
ATOM   3825  O   LEU G  16      27.442  22.332  60.549  1.00  1.52      PROG    
ATOM   3826  N   VAL G  17      26.726  21.785  62.679  1.00  2.03      PROG    
ATOM   3827  HN  VAL G  17      26.007  21.637  63.353  1.00  0.00      PROG    
ATOM   3828  CA  VAL G  17      28.013  21.642  63.267  1.00  2.86      PROG    
ATOM   3829  HA  VAL G  17      28.792  21.916  62.571  1.00  0.00      PROG    
ATOM   3830  CB  VAL G  17      28.066  22.650  64.368  1.00  2.67      PROG    
ATOM   3831  HB  VAL G  17      27.249  22.439  65.091  1.00  0.00      PROG    
ATOM   3832  CG1 VAL G  17      29.504  22.636  64.867  1.00  2.46      PROG    
ATOM   3833 HG11 VAL G  17      29.805  21.683  65.351  1.00  0.00      PROG    
ATOM   3834 HG12 VAL G  17      29.530  23.435  65.639  1.00  0.00      PROG    
ATOM   3835 HG13 VAL G  17      30.304  22.821  64.120  1.00  0.00      PROG    
ATOM   3836  CG2 VAL G  17      27.899  24.049  63.874  1.00  2.46      PROG    
ATOM   3837 HG21 VAL G  17      28.202  24.763  64.670  1.00  0.00      PROG    
ATOM   3838 HG22 VAL G  17      26.819  24.285  63.769  1.00  0.00      PROG    
ATOM   3839 HG23 VAL G  17      28.504  24.318  62.981  1.00  0.00      PROG    
ATOM   3840  C   VAL G  17      27.988  20.288  63.764  1.00  2.04      PROG    
ATOM   3841  O   VAL G  17      27.147  19.807  64.557  1.00  1.52      PROG    
ATOM   3842  N   HSD G  18      29.023  19.549  63.309  1.00  2.03      PROG    
ATOM   3843  HN  HSD G  18      29.622  19.839  62.566  1.00  0.00      PROG    
ATOM   3844  CA  HSD G  18      29.180  18.151  63.635  1.00  2.86      PROG    
ATOM   3845  HA  HSD G  18      28.667  17.916  64.556  1.00  0.00      PROG    
ATOM   3846  CB  HSD G  18      28.599  17.275  62.432  1.00  2.67      PROG    
ATOM   3847  HB1 HSD G  18      28.998  17.815  61.547  1.00  0.00      PROG    
ATOM   3848  HB2 HSD G  18      27.489  17.227  62.422  1.00  0.00      PROG    
ATOM   3849  ND1 HSD G  18      28.573  15.133  63.685  1.00  1.90      PROG    
ATOM   3850  HD1 HSD G  18      28.029  15.491  64.443  1.00  0.00      PROG    
ATOM   3851  CG  HSD G  18      29.000  15.869  62.600  1.00  2.46      PROG    
ATOM   3852  CE1 HSD G  18      29.006  13.894  63.562  1.00  1.98      PROG    
ATOM   3853  HE1 HSD G  18      28.870  13.118  64.315  1.00  0.00      PROG    
ATOM   3854  NE2 HSD G  18      29.748  13.762  62.451  1.00  1.80      PROG    
ATOM   3855  CD2 HSD G  18      29.712  15.010  61.823  1.00  1.98      PROG    
ATOM   3856  HD2 HSD G  18      30.246  15.125  60.888  1.00  0.00      PROG    
ATOM   3857  C   HSD G  18      30.662  17.835  64.034  1.00  2.04      PROG    
ATOM   3858  O   HSD G  18      31.582  17.994  63.277  1.00  1.52      PROG    
ATOM   3859  N   SER G  19      30.795  17.375  65.276  1.00  2.03      PROG    
ATOM   3860  HN  SER G  19      30.095  17.133  65.943  1.00  0.00      PROG    
ATOM   3861  CA  SER G  19      32.090  17.426  65.977  1.00  2.86      PROG    
ATOM   3862  HA  SER G  19      32.820  17.091  65.255  1.00  0.00      PROG    
ATOM   3863  CB  SER G  19      32.487  18.816  66.709  1.00  2.67      PROG    
ATOM   3864  HB1 SER G  19      32.925  19.427  65.891  1.00  0.00      PROG    
ATOM   3865  HB2 SER G  19      33.323  18.744  67.437  1.00  0.00      PROG    
ATOM   3866  OG  SER G  19      31.332  19.365  67.218  1.00  1.64      PROG    
ATOM   3867  HG1 SER G  19      30.838  18.732  67.744  1.00  0.00      PROG    
ATOM   3868  C   SER G  19      32.062  16.448  67.130  1.00  2.04      PROG    
ATOM   3869  O   SER G  19      31.049  16.119  67.637  1.00  1.52      PROG    
ATOM   3870  N   SER G  20      33.250  15.970  67.575  1.00  2.03      PROG    
ATOM   3871  HN  SER G  20      34.013  15.986  66.932  1.00  0.00      PROG    
ATOM   3872  CA  SER G  20      33.372  15.228  68.782  1.00  2.86      PROG    
ATOM   3873  HA  SER G  20      32.563  14.513  68.820  1.00  0.00      PROG    
ATOM   3874  CB  SER G  20      34.658  14.462  68.957  1.00  2.67      PROG    
ATOM   3875  HB1 SER G  20      35.475  15.215  68.977  1.00  0.00      PROG    
ATOM   3876  HB2 SER G  20      34.851  13.610  68.270  1.00  0.00      PROG    
ATOM   3877  OG  SER G  20      34.660  13.767  70.199  1.00  1.64      PROG    
ATOM   3878  HG1 SER G  20      34.458  12.837  70.073  1.00  0.00      PROG    
ATOM   3879  C   SER G  20      32.990  16.157  69.914  1.00  2.04      PROG    
ATOM   3880  O   SER G  20      32.198  15.827  70.758  1.00  1.52      PROG    
ATOM   3881  N   ASN G  21      33.593  17.376  69.962  1.00  2.03      PROG    
ATOM   3882  HN  ASN G  21      34.433  17.495  69.439  1.00  0.00      PROG    
ATOM   3883  CA  ASN G  21      33.307  18.429  70.960  1.00  2.86      PROG    
ATOM   3884  HA  ASN G  21      32.359  18.155  71.399  1.00  0.00      PROG    
ATOM   3885  CB  ASN G  21      34.482  18.595  71.920  1.00  2.67      PROG    
ATOM   3886  HB1 ASN G  21      34.500  19.556  72.476  1.00  0.00      PROG    
ATOM   3887  HB2 ASN G  21      35.372  18.611  71.255  1.00  0.00      PROG    
ATOM   3888  CG  ASN G  21      34.629  17.537  73.002  1.00  1.98      PROG    
ATOM   3889  OD1 ASN G  21      35.243  17.711  74.044  1.00  1.60      PROG    
ATOM   3890  ND2 ASN G  21      33.841  16.501  72.989  1.00  2.00      PROG    
ATOM   3891 HD21 ASN G  21      33.210  16.384  72.222  1.00  0.00      PROG    
ATOM   3892 HD22 ASN G  21      33.666  15.993  73.833  1.00  0.00      PROG    
ATOM   3893  C   ASN G  21      33.058  19.796  70.215  1.00  2.04      PROG    
ATOM   3894  O   ASN G  21      33.820  20.224  69.420  1.00  1.52      PROG    
ATOM   3895  N   ASN G  22      31.934  20.486  70.535  1.00  2.03      PROG    
ATOM   3896  HN  ASN G  22      31.267  20.071  71.148  1.00  0.00      PROG    
ATOM   3897  CA  ASN G  22      31.579  21.741  70.059  1.00  2.86      PROG    
ATOM   3898  HA  ASN G  22      32.298  22.169  69.376  1.00  0.00      PROG    
ATOM   3899  CB  ASN G  22      30.182  21.663  69.522  1.00  2.67      PROG    
ATOM   3900  HB1 ASN G  22      29.483  21.360  70.331  1.00  0.00      PROG    
ATOM   3901  HB2 ASN G  22      30.188  20.892  68.723  1.00  0.00      PROG    
ATOM   3902  CG  ASN G  22      29.787  22.951  68.850  1.00  1.98      PROG    
ATOM   3903  OD1 ASN G  22      30.562  23.640  68.207  1.00  1.60      PROG    
ATOM   3904  ND2 ASN G  22      28.508  23.267  68.924  1.00  2.00      PROG    
ATOM   3905 HD21 ASN G  22      28.108  23.996  68.368  1.00  0.00      PROG    
ATOM   3906 HD22 ASN G  22      27.908  22.744  69.529  1.00  0.00      PROG    
ATOM   3907  C   ASN G  22      31.450  22.650  71.253  1.00  2.04      PROG    
ATOM   3908  O   ASN G  22      30.838  22.326  72.287  1.00  1.52      PROG    
ATOM   3909  N   PHE G  23      32.221  23.778  71.148  1.00  2.03      PROG    
ATOM   3910  HN  PHE G  23      32.847  23.849  70.375  1.00  0.00      PROG    
ATOM   3911  CA  PHE G  23      32.298  24.887  72.048  1.00  2.86      PROG    
ATOM   3912  HA  PHE G  23      31.574  24.677  72.821  1.00  0.00      PROG    
ATOM   3913  CB  PHE G  23      33.639  25.106  72.695  1.00  2.67      PROG    
ATOM   3914  HB1 PHE G  23      33.760  25.951  73.406  1.00  0.00      PROG    
ATOM   3915  HB2 PHE G  23      34.312  25.430  71.873  1.00  0.00      PROG    
ATOM   3916  CG  PHE G  23      34.286  23.941  73.413  1.00  2.46      PROG    
ATOM   3917  CD1 PHE G  23      35.225  23.103  72.739  1.00  2.00      PROG    
ATOM   3918  HD1 PHE G  23      35.340  23.207  71.670  1.00  0.00      PROG    
ATOM   3919  CE1 PHE G  23      35.950  22.142  73.422  1.00  2.00      PROG    
ATOM   3920  HE1 PHE G  23      36.667  21.511  72.919  1.00  0.00      PROG    
ATOM   3921  CZ  PHE G  23      35.731  21.987  74.816  1.00  2.00      PROG    
ATOM   3922  HZ  PHE G  23      36.312  21.241  75.339  1.00  0.00      PROG    
ATOM   3923  CD2 PHE G  23      34.135  23.828  74.832  1.00  2.00      PROG    
ATOM   3924  HD2 PHE G  23      33.510  24.511  75.387  1.00  0.00      PROG    
ATOM   3925  CE2 PHE G  23      34.814  22.804  75.500  1.00  2.00      PROG    
ATOM   3926  HE2 PHE G  23      34.519  22.537  76.504  1.00  0.00      PROG    
ATOM   3927  C   PHE G  23      31.880  26.188  71.261  1.00  2.04      PROG    
ATOM   3928  O   PHE G  23      32.006  27.278  71.832  1.00  1.52      PROG    
ATOM   3929  N   GLY G  24      31.394  26.142  69.987  1.00  2.03      PROG    
ATOM   3930  HN  GLY G  24      31.280  25.245  69.566  1.00  0.00      PROG    
ATOM   3931  CA  GLY G  24      30.914  27.147  69.011  1.00  2.38      PROG    
ATOM   3932  HA1 GLY G  24      30.624  26.518  68.182  1.00  0.00      PROG    
ATOM   3933  HA2 GLY G  24      31.710  27.819  68.727  1.00  0.00      PROG    
ATOM   3934  C   GLY G  24      29.730  27.904  69.429  1.00  2.04      PROG    
ATOM   3935  O   GLY G  24      28.728  27.333  69.853  1.00  1.52      PROG    
ATOM   3936  N   ALA G  25      29.792  29.199  69.214  1.00  2.03      PROG    
ATOM   3937  HN  ALA G  25      30.643  29.540  68.822  1.00  0.00      PROG    
ATOM   3938  CA  ALA G  25      28.711  30.101  69.504  1.00  2.86      PROG    
ATOM   3939  HA  ALA G  25      28.059  29.740  70.287  1.00  0.00      PROG    
ATOM   3940  CB  ALA G  25      29.268  31.465  69.995  1.00  2.67      PROG    
ATOM   3941  HB1 ALA G  25      29.867  31.927  69.181  1.00  0.00      PROG    
ATOM   3942  HB2 ALA G  25      29.935  31.215  70.847  1.00  0.00      PROG    
ATOM   3943  HB3 ALA G  25      28.475  32.180  70.303  1.00  0.00      PROG    
ATOM   3944  C   ALA G  25      27.906  30.395  68.279  1.00  2.04      PROG    
ATOM   3945  O   ALA G  25      28.405  30.917  67.268  1.00  1.52      PROG    
ATOM   3946  N   ILE G  26      26.587  30.240  68.392  1.00  2.03      PROG    
ATOM   3947  HN  ILE G  26      26.182  29.872  69.226  1.00  0.00      PROG    
ATOM   3948  CA  ILE G  26      25.629  30.622  67.331  1.00  2.86      PROG    
ATOM   3949  HA  ILE G  26      26.079  30.929  66.399  1.00  0.00      PROG    
ATOM   3950  CB  ILE G  26      24.579  29.515  67.233  1.00  2.67      PROG    
ATOM   3951  HB  ILE G  26      24.019  29.539  68.192  1.00  0.00      PROG    
ATOM   3952  CG2 ILE G  26      23.631  29.879  66.064  1.00  2.46      PROG    
ATOM   3953 HG21 ILE G  26      23.314  30.943  66.109  1.00  0.00      PROG    
ATOM   3954 HG22 ILE G  26      22.686  29.297  66.114  1.00  0.00      PROG    
ATOM   3955 HG23 ILE G  26      24.133  29.864  65.072  1.00  0.00      PROG    
ATOM   3956  CG1 ILE G  26      25.153  28.109  67.056  1.00  2.46      PROG    
ATOM   3957 HG11 ILE G  26      25.915  27.935  67.845  1.00  0.00      PROG    
ATOM   3958 HG12 ILE G  26      25.632  28.159  66.055  1.00  0.00      PROG    
ATOM   3959  CD  ILE G  26      24.103  26.995  67.212  1.00  2.44      PROG    
ATOM   3960  HD1 ILE G  26      24.545  26.002  66.980  1.00  0.00      PROG    
ATOM   3961  HD2 ILE G  26      23.188  27.118  66.595  1.00  0.00      PROG    
ATOM   3962  HD3 ILE G  26      23.779  26.952  68.274  1.00  0.00      PROG    
ATOM   3963  C   ILE G  26      24.992  31.973  67.754  1.00  2.04      PROG    
ATOM   3964  O   ILE G  26      24.230  32.005  68.777  1.00  1.52      PROG    
ATOM   3965  N   LEU G  27      25.274  33.056  67.074  1.00  2.03      PROG    
ATOM   3966  HN  LEU G  27      25.783  33.070  66.217  1.00  0.00      PROG    
ATOM   3967  CA  LEU G  27      24.819  34.319  67.578  1.00  2.86      PROG    
ATOM   3968  HA  LEU G  27      24.182  34.193  68.441  1.00  0.00      PROG    
ATOM   3969  CB  LEU G  27      26.027  35.282  67.758  1.00  2.67      PROG    
ATOM   3970  HB1 LEU G  27      25.707  36.298  68.075  1.00  0.00      PROG    
ATOM   3971  HB2 LEU G  27      26.555  35.505  66.806  1.00  0.00      PROG    
ATOM   3972  CG  LEU G  27      27.068  34.795  68.746  1.00  2.46      PROG    
ATOM   3973  HG  LEU G  27      27.407  33.780  68.449  1.00  0.00      PROG    
ATOM   3974  CD1 LEU G  27      28.387  35.563  68.676  1.00  2.44      PROG    
ATOM   3975 HD11 LEU G  27      28.353  36.536  69.212  1.00  0.00      PROG    
ATOM   3976 HD12 LEU G  27      28.799  35.697  67.653  1.00  0.00      PROG    
ATOM   3977 HD13 LEU G  27      29.118  34.963  69.259  1.00  0.00      PROG    
ATOM   3978  CD2 LEU G  27      26.556  34.739  70.121  1.00  2.44      PROG    
ATOM   3979 HD21 LEU G  27      25.725  34.011  70.238  1.00  0.00      PROG    
ATOM   3980 HD22 LEU G  27      26.056  35.672  70.457  1.00  0.00      PROG    
ATOM   3981 HD23 LEU G  27      27.243  34.554  70.974  1.00  0.00      PROG    
ATOM   3982  C   LEU G  27      23.826  34.954  66.500  1.00  2.04      PROG    
ATOM   3983  O   LEU G  27      24.143  35.411  65.428  1.00  1.52      PROG    
ATOM   3984  N   SER G  28      22.558  34.820  66.840  1.00  2.03      PROG    
ATOM   3985  HN  SER G  28      22.341  34.238  67.621  1.00  0.00      PROG    
ATOM   3986  CA  SER G  28      21.496  35.516  66.061  1.00  2.86      PROG    
ATOM   3987  HA  SER G  28      21.930  35.830  65.124  1.00  0.00      PROG    
ATOM   3988  CB  SER G  28      20.342  34.540  65.632  1.00  2.67      PROG    
ATOM   3989  HB1 SER G  28      19.575  35.144  65.102  1.00  0.00      PROG    
ATOM   3990  HB2 SER G  28      19.775  34.060  66.458  1.00  0.00      PROG    
ATOM   3991  OG  SER G  28      20.773  33.483  64.729  1.00  1.64      PROG    
ATOM   3992  HG1 SER G  28      21.138  33.836  63.914  1.00  0.00      PROG    
ATOM   3993  C   SER G  28      20.901  36.702  66.781  1.00  2.04      PROG    
ATOM   3994  O   SER G  28      19.780  37.102  66.522  1.00  1.52      PROG    
ATOM   3995  N   SER G  29      21.722  37.215  67.686  1.00  2.03      PROG    
ATOM   3996  HN  SER G  29      22.651  36.866  67.778  1.00  0.00      PROG    
ATOM   3997  CA  SER G  29      21.495  38.383  68.585  1.00  2.86      PROG    
ATOM   3998  HA  SER G  29      20.501  38.271  68.992  1.00  0.00      PROG    
ATOM   3999  CB  SER G  29      22.442  38.299  69.805  1.00  2.67      PROG    
ATOM   4000  HB1 SER G  29      22.080  37.609  70.596  1.00  0.00      PROG    
ATOM   4001  HB2 SER G  29      22.426  39.251  70.377  1.00  0.00      PROG    
ATOM   4002  OG  SER G  29      23.739  37.849  69.406  1.00  1.64      PROG    
ATOM   4003  HG1 SER G  29      24.401  38.064  70.067  1.00  0.00      PROG    
ATOM   4004  C   SER G  29      21.424  39.767  67.924  1.00  2.04      PROG    
ATOM   4005  O   SER G  29      21.843  39.962  66.790  1.00  1.52      PROG    
ATOM   4006  N   THR G  30      20.688  40.696  68.533  1.00  2.03      PROG    
ATOM   4007  HN  THR G  30      20.268  40.452  69.404  1.00  0.00      PROG    
ATOM   4008  CA  THR G  30      20.502  42.088  68.162  1.00  2.86      PROG    
ATOM   4009  HA  THR G  30      20.898  42.141  67.159  1.00  0.00      PROG    
ATOM   4010  CB  THR G  30      19.099  42.552  68.203  1.00  2.67      PROG    
ATOM   4011  HB  THR G  30      18.691  42.252  69.191  1.00  0.00      PROG    
ATOM   4012  OG1 THR G  30      18.324  41.839  67.251  1.00  1.64      PROG    
ATOM   4013  HG1 THR G  30      18.098  40.997  67.654  1.00  0.00      PROG    
ATOM   4014  CG2 THR G  30      18.943  44.045  67.857  1.00  2.46      PROG    
ATOM   4015 HG21 THR G  30      17.928  44.447  68.064  1.00  0.00      PROG    
ATOM   4016 HG22 THR G  30      19.102  44.245  66.776  1.00  0.00      PROG    
ATOM   4017 HG23 THR G  30      19.686  44.636  68.434  1.00  0.00      PROG    
ATOM   4018  C   THR G  30      21.288  42.918  69.192  1.00  2.04      PROG    
ATOM   4019  O   THR G  30      21.119  42.887  70.421  1.00  1.52      PROG    
ATOM   4020  N   ASN G  31      22.368  43.583  68.667  1.00  2.03      PROG    
ATOM   4021  HN  ASN G  31      22.525  43.730  67.694  1.00  0.00      PROG    
ATOM   4022  CA  ASN G  31      23.480  44.003  69.427  1.00  2.86      PROG    
ATOM   4023  HA  ASN G  31      23.324  44.017  70.496  1.00  0.00      PROG    
ATOM   4024  CB  ASN G  31      24.867  43.251  69.200  1.00  2.67      PROG    
ATOM   4025  HB1 ASN G  31      25.688  43.627  69.847  1.00  0.00      PROG    
ATOM   4026  HB2 ASN G  31      25.152  43.398  68.136  1.00  0.00      PROG    
ATOM   4027  CG  ASN G  31      24.653  41.781  69.334  1.00  1.98      PROG    
ATOM   4028  OD1 ASN G  31      24.577  41.222  70.430  1.00  1.60      PROG    
ATOM   4029  ND2 ASN G  31      24.651  41.014  68.175  1.00  2.00      PROG    
ATOM   4030 HD21 ASN G  31      24.241  40.102  68.175  1.00  0.00      PROG    
ATOM   4031 HD22 ASN G  31      24.984  41.490  67.361  1.00  0.00      PROG    
ATOM   4032  C   ASN G  31      23.796  45.455  69.117  1.00  2.04      PROG    
ATOM   4033  O   ASN G  31      24.313  45.699  68.058  1.00  1.52      PROG    
ATOM   4034  N   VAL G  32      23.553  46.420  70.014  1.00  2.03      PROG    
ATOM   4035  HN  VAL G  32      23.172  46.260  70.922  1.00  0.00      PROG    
ATOM   4036  CA  VAL G  32      24.106  47.767  69.818  1.00  2.86      PROG    
ATOM   4037  HA  VAL G  32      24.719  47.858  68.933  1.00  0.00      PROG    
ATOM   4038  CB  VAL G  32      23.028  48.920  69.722  1.00  2.67      PROG    
ATOM   4039  HB  VAL G  32      22.454  49.059  70.663  1.00  0.00      PROG    
ATOM   4040  CG1 VAL G  32      23.882  50.196  69.316  1.00  2.46      PROG    
ATOM   4041 HG11 VAL G  32      24.625  50.059  68.501  1.00  0.00      PROG    
ATOM   4042 HG12 VAL G  32      24.409  50.608  70.203  1.00  0.00      PROG    
ATOM   4043 HG13 VAL G  32      23.169  50.943  68.907  1.00  0.00      PROG    
ATOM   4044  CG2 VAL G  32      22.059  48.501  68.596  1.00  2.46      PROG    
ATOM   4045 HG21 VAL G  32      21.500  47.605  68.942  1.00  0.00      PROG    
ATOM   4046 HG22 VAL G  32      22.547  48.243  67.631  1.00  0.00      PROG    
ATOM   4047 HG23 VAL G  32      21.215  49.192  68.387  1.00  0.00      PROG    
ATOM   4048  C   VAL G  32      25.017  48.086  70.944  1.00  2.04      PROG    
ATOM   4049  O   VAL G  32      24.611  47.990  72.099  1.00  1.52      PROG    
ATOM   4050  N   GLY G  33      26.389  48.311  70.690  1.00  2.03      PROG    
ATOM   4051  HN  GLY G  33      26.689  48.141  69.754  1.00  0.00      PROG    
ATOM   4052  CA  GLY G  33      27.411  48.769  71.683  1.00  2.38      PROG    
ATOM   4053  HA1 GLY G  33      26.917  49.532  72.265  1.00  0.00      PROG    
ATOM   4054  HA2 GLY G  33      28.307  49.116  71.190  1.00  0.00      PROG    
ATOM   4055  C   GLY G  33      27.868  47.764  72.632  1.00  2.04      PROG    
ATOM   4056  O   GLY G  33      28.803  48.101  73.365  1.00  1.52      PROG    
ATOM   4057  N   SER G  34      27.358  46.535  72.558  1.00  2.03      PROG    
ATOM   4058  HN  SER G  34      26.702  46.370  71.826  1.00  0.00      PROG    
ATOM   4059  CA  SER G  34      27.572  45.450  73.557  1.00  2.86      PROG    
ATOM   4060  HA  SER G  34      27.607  45.879  74.547  1.00  0.00      PROG    
ATOM   4061  CB  SER G  34      26.321  44.572  73.630  1.00  2.67      PROG    
ATOM   4062  HB1 SER G  34      26.303  44.052  72.649  1.00  0.00      PROG    
ATOM   4063  HB2 SER G  34      25.492  45.299  73.767  1.00  0.00      PROG    
ATOM   4064  OG  SER G  34      26.321  43.754  74.869  1.00  1.64      PROG    
ATOM   4065  HG1 SER G  34      26.023  44.346  75.563  1.00  0.00      PROG    
ATOM   4066  C   SER G  34      28.879  44.626  73.306  1.00  2.04      PROG    
ATOM   4067  O   SER G  34      29.470  44.579  72.262  1.00  1.52      PROG    
ATOM   4068  N   ASN G  35      29.466  43.989  74.418  1.00  2.03      PROG    
ATOM   4069  HN  ASN G  35      28.929  43.988  75.258  1.00  0.00      PROG    
ATOM   4070  CA  ASN G  35      30.614  43.135  74.347  1.00  2.86      PROG    
ATOM   4071  HA  ASN G  35      31.234  43.286  73.476  1.00  0.00      PROG    
ATOM   4072  CB  ASN G  35      31.593  43.503  75.529  1.00  2.67      PROG    
ATOM   4073  HB1 ASN G  35      32.311  42.693  75.778  1.00  0.00      PROG    
ATOM   4074  HB2 ASN G  35      31.120  43.843  76.475  1.00  0.00      PROG    
ATOM   4075  CG  ASN G  35      32.378  44.752  75.119  1.00  1.98      PROG    
ATOM   4076  OD1 ASN G  35      32.181  45.378  74.079  1.00  1.60      PROG    
ATOM   4077  ND2 ASN G  35      33.257  45.241  76.041  1.00  2.00      PROG    
ATOM   4078 HD21 ASN G  35      33.467  44.696  76.853  1.00  0.00      PROG    
ATOM   4079 HD22 ASN G  35      33.790  46.080  75.927  1.00  0.00      PROG    
ATOM   4080  C   ASN G  35      30.124  41.678  74.344  1.00  2.04      PROG    
ATOM   4081  O   ASN G  35      29.358  41.397  75.294  1.00  1.52      PROG    
ATOM   4082  N   THR G  36      30.474  40.788  73.393  1.00  2.03      PROG    
ATOM   4083  HN  THR G  36      31.026  41.015  72.593  1.00  0.00      PROG    
ATOM   4084  CA  THR G  36      29.911  39.474  73.371  1.00  2.86      PROG    
ATOM   4085  HA  THR G  36      29.331  39.223  74.246  1.00  0.00      PROG    
ATOM   4086  CB  THR G  36      29.016  39.046  72.153  1.00  2.67      PROG    
ATOM   4087  HB  THR G  36      29.391  39.470  71.198  1.00  0.00      PROG    
ATOM   4088  OG1 THR G  36      27.733  39.611  72.346  1.00  1.64      PROG    
ATOM   4089  HG1 THR G  36      27.862  40.528  72.093  1.00  0.00      PROG    
ATOM   4090  CG2 THR G  36      28.766  37.501  72.180  1.00  2.46      PROG    
ATOM   4091 HG21 THR G  36      29.696  36.918  72.010  1.00  0.00      PROG    
ATOM   4092 HG22 THR G  36      27.996  37.036  71.528  1.00  0.00      PROG    
ATOM   4093 HG23 THR G  36      28.565  37.229  73.238  1.00  0.00      PROG    
ATOM   4094  C   THR G  36      31.090  38.531  73.416  1.00  2.04      PROG    
ATOM   4095  O   THR G  36      31.878  38.436  72.446  1.00  1.52      PROG    
ATOM   4096  N   TYR G  37      31.219  37.713  74.445  1.00  2.03      PROG    
ATOM   4097  HN  TYR G  37      30.501  37.758  75.135  1.00  0.00      PROG    
ATOM   4098  CA  TYR G  37      32.271  36.734  74.579  1.00  2.86      PROG    
ATOM   4099  HA  TYR G  37      33.145  36.914  73.971  1.00  0.00      PROG    
ATOM   4100  CB  TYR G  37      32.872  36.884  76.050  1.00  2.67      PROG    
ATOM   4101  HB1 TYR G  37      33.590  36.043  76.157  1.00  0.00      PROG    
ATOM   4102  HB2 TYR G  37      32.024  36.790  76.762  1.00  0.00      PROG    
ATOM   4103  CG  TYR G  37      33.582  38.164  76.264  1.00  2.46      PROG    
ATOM   4104  CD1 TYR G  37      35.000  38.167  76.287  1.00  2.00      PROG    
ATOM   4105  HD1 TYR G  37      35.491  37.284  75.907  1.00  0.00      PROG    
ATOM   4106  CE1 TYR G  37      35.681  39.383  76.565  1.00  2.00      PROG    
ATOM   4107  HE1 TYR G  37      36.754  39.336  76.443  1.00  0.00      PROG    
ATOM   4108  CZ  TYR G  37      35.026  40.466  77.047  1.00  2.00      PROG    
ATOM   4109  OH  TYR G  37      35.730  41.715  77.248  1.00  1.85      PROG    
ATOM   4110  HH  TYR G  37      35.180  42.296  77.778  1.00  0.00      PROG    
ATOM   4111  CD2 TYR G  37      32.891  39.359  76.740  1.00  2.00      PROG    
ATOM   4112  HD2 TYR G  37      31.826  39.271  76.895  1.00  0.00      PROG    
ATOM   4113  CE2 TYR G  37      33.644  40.476  77.129  1.00  2.00      PROG    
ATOM   4114  HE2 TYR G  37      33.123  41.314  77.568  1.00  0.00      PROG    
ATOM   4115  C   TYR G  37      31.802  35.372  74.386  1.00  2.04      PROG    
ATOM   4116  O   TYR G  37      30.799  35.016  75.059  1.00  0.00      PROG    
ATOM   4117  NT  TYR G  37      32.404  34.510  73.511  1.00  0.00      PROG    
ATOM   4118  HT1 TYR G  37      32.028  33.588  73.418  1.00  0.00      PROG    
ATOM   4119  HT2 TYR G  37      33.156  34.817  72.927  1.00  0.00      PROG    
ATOM   4120  N   LYS H   1      22.756  56.125  57.450  1.00  2.03      PROH    
ATOM   4121  HT1 LYS H   1      21.791  55.764  57.313  1.00  0.00      PROH    
ATOM   4122  HT2 LYS H   1      23.177  56.013  56.506  1.00  0.00      PROH    
ATOM   4123  HT3 LYS H   1      22.675  57.121  57.737  1.00  0.00      PROH    
ATOM   4124  CA  LYS H   1      23.473  55.317  58.539  1.00  2.86      PROH    
ATOM   4125  HA  LYS H   1      23.535  54.293  58.201  1.00  0.00      PROH    
ATOM   4126  CB  LYS H   1      24.880  55.899  58.736  1.00  2.67      PROH    
ATOM   4127  HB1 LYS H   1      25.364  55.338  59.564  1.00  0.00      PROH    
ATOM   4128  HB2 LYS H   1      24.772  56.964  59.036  1.00  0.00      PROH    
ATOM   4129  CG  LYS H   1      25.798  55.965  57.568  1.00  2.46      PROH    
ATOM   4130  HG1 LYS H   1      25.306  56.384  56.664  1.00  0.00      PROH    
ATOM   4131  HG2 LYS H   1      26.096  54.929  57.298  1.00  0.00      PROH    
ATOM   4132  CD  LYS H   1      26.941  56.995  57.701  1.00  2.44      PROH    
ATOM   4133  HD1 LYS H   1      27.733  56.723  58.431  1.00  0.00      PROH    
ATOM   4134  HD2 LYS H   1      26.451  57.925  58.062  1.00  0.00      PROH    
ATOM   4135  CE  LYS H   1      27.573  57.370  56.340  1.00  2.80      PROH    
ATOM   4136  HE1 LYS H   1      26.843  57.813  55.629  1.00  0.00      PROH    
ATOM   4137  HE2 LYS H   1      28.037  56.496  55.834  1.00  0.00      PROH    
ATOM   4138  NZ  LYS H   1      28.772  58.355  56.580  1.00  1.80      PROH    
ATOM   4139  HZ1 LYS H   1      28.408  59.302  56.809  1.00  0.00      PROH    
ATOM   4140  HZ2 LYS H   1      29.222  58.495  55.653  1.00  0.00      PROH    
ATOM   4141  HZ3 LYS H   1      29.326  57.858  57.307  1.00  0.00      PROH    
ATOM   4142  C   LYS H   1      22.657  55.305  59.884  1.00  2.04      PROH    
ATOM   4143  O   LYS H   1      22.560  56.274  60.647  1.00  1.52      PROH    
ATOM   4144  N   CYS H   2      21.964  54.195  60.156  1.00  2.03      PROH    
ATOM   4145  HN  CYS H   2      22.003  53.450  59.495  1.00  0.00      PROH    
ATOM   4146  CA  CYS H   2      21.030  54.136  61.288  1.00  2.86      PROH    
ATOM   4147  HA  CYS H   2      20.460  55.050  61.208  1.00  0.00      PROH    
ATOM   4148  CB  CYS H   2      20.195  52.841  61.203  1.00  2.67      PROH    
ATOM   4149  HB1 CYS H   2      19.546  52.741  62.099  1.00  0.00      PROH    
ATOM   4150  HB2 CYS H   2      20.922  52.003  61.143  1.00  0.00      PROH    
ATOM   4151  SG  CYS H   2      18.997  52.785  59.859  1.00  2.00      PROH    
ATOM   4152  C   CYS H   2      21.595  54.267  62.657  1.00  2.04      PROH    
ATOM   4153  O   CYS H   2      20.959  54.898  63.499  1.00  1.52      PROH    
ATOM   4154  N   ASN H   3      22.797  53.672  62.815  1.00  2.03      PROH    
ATOM   4155  HN  ASN H   3      23.113  53.180  62.007  1.00  0.00      PROH    
ATOM   4156  CA  ASN H   3      23.692  53.664  63.946  1.00  2.86      PROH    
ATOM   4157  HA  ASN H   3      24.502  53.013  63.651  1.00  0.00      PROH    
ATOM   4158  CB  ASN H   3      24.240  55.070  64.249  1.00  2.67      PROH    
ATOM   4159  HB1 ASN H   3      24.888  55.006  65.148  1.00  0.00      PROH    
ATOM   4160  HB2 ASN H   3      23.462  55.862  64.292  1.00  0.00      PROH    
ATOM   4161  CG  ASN H   3      25.015  55.580  63.020  1.00  1.98      PROH    
ATOM   4162  OD1 ASN H   3      25.223  54.906  62.046  1.00  1.60      PROH    
ATOM   4163  ND2 ASN H   3      25.503  56.812  63.201  1.00  2.00      PROH    
ATOM   4164 HD21 ASN H   3      26.039  57.134  62.420  1.00  0.00      PROH    
ATOM   4165 HD22 ASN H   3      25.458  57.168  64.135  1.00  0.00      PROH    
ATOM   4166  C   ASN H   3      23.071  52.981  65.163  1.00  2.04      PROH    
ATOM   4167  O   ASN H   3      23.553  52.997  66.312  1.00  1.52      PROH    
ATOM   4168  N   THR H   4      22.021  52.114  64.879  1.00  2.03      PROH    
ATOM   4169  HN  THR H   4      21.880  52.039  63.895  1.00  0.00      PROH    
ATOM   4170  CA  THR H   4      21.142  51.547  65.876  1.00  2.86      PROH    
ATOM   4171  HA  THR H   4      21.669  51.136  66.724  1.00  0.00      PROH    
ATOM   4172  CB  THR H   4      20.090  52.434  66.434  1.00  2.67      PROH    
ATOM   4173  HB  THR H   4      20.660  53.319  66.789  1.00  0.00      PROH    
ATOM   4174  OG1 THR H   4      19.594  51.925  67.639  1.00  1.64      PROH    
ATOM   4175  HG1 THR H   4      19.946  52.573  68.254  1.00  0.00      PROH    
ATOM   4176  CG2 THR H   4      18.922  52.734  65.506  1.00  2.46      PROH    
ATOM   4177 HG21 THR H   4      19.148  53.350  64.609  1.00  0.00      PROH    
ATOM   4178 HG22 THR H   4      18.173  53.249  66.145  1.00  0.00      PROH    
ATOM   4179 HG23 THR H   4      18.289  51.888  65.160  1.00  0.00      PROH    
ATOM   4180  C   THR H   4      20.479  50.270  65.245  1.00  2.04      PROH    
ATOM   4181  O   THR H   4      20.765  49.904  64.105  1.00  1.52      PROH    
ATOM   4182  N   ALA H   5      19.664  49.559  65.958  1.00  2.03      PROH    
ATOM   4183  HN  ALA H   5      19.354  49.846  66.861  1.00  0.00      PROH    
ATOM   4184  CA  ALA H   5      18.950  48.318  65.611  1.00  2.86      PROH    
ATOM   4185  HA  ALA H   5      19.602  47.696  65.015  1.00  0.00      PROH    
ATOM   4186  CB  ALA H   5      18.516  47.599  66.889  1.00  2.67      PROH    
ATOM   4187  HB1 ALA H   5      19.401  47.154  67.393  1.00  0.00      PROH    
ATOM   4188  HB2 ALA H   5      17.820  46.750  66.721  1.00  0.00      PROH    
ATOM   4189  HB3 ALA H   5      18.186  48.380  67.608  1.00  0.00      PROH    
ATOM   4190  C   ALA H   5      17.751  48.618  64.733  1.00  2.04      PROH    
ATOM   4191  O   ALA H   5      17.274  49.755  64.631  1.00  1.52      PROH    
ATOM   4192  N   THR H   6      17.172  47.573  64.133  1.00  2.03      PROH    
ATOM   4193  HN  THR H   6      17.536  46.671  64.350  1.00  0.00      PROH    
ATOM   4194  CA  THR H   6      16.011  47.560  63.330  1.00  2.86      PROH    
ATOM   4195  HA  THR H   6      15.807  46.516  63.142  1.00  0.00      PROH    
ATOM   4196  CB  THR H   6      14.710  47.995  64.095  1.00  2.67      PROH    
ATOM   4197  HB  THR H   6      13.756  47.941  63.529  1.00  0.00      PROH    
ATOM   4198  OG1 THR H   6      14.748  49.350  64.453  1.00  1.64      PROH    
ATOM   4199  HG1 THR H   6      15.656  49.662  64.467  1.00  0.00      PROH    
ATOM   4200  CG2 THR H   6      14.573  47.178  65.422  1.00  2.46      PROH    
ATOM   4201 HG21 THR H   6      14.949  46.152  65.221  1.00  0.00      PROH    
ATOM   4202 HG22 THR H   6      13.527  47.045  65.772  1.00  0.00      PROH    
ATOM   4203 HG23 THR H   6      15.088  47.641  66.291  1.00  0.00      PROH    
ATOM   4204  C   THR H   6      16.037  48.199  61.924  1.00  2.04      PROH    
ATOM   4205  O   THR H   6      15.032  48.245  61.214  1.00  1.52      PROH    
ATOM   4206  N   CYS H   7      17.257  48.520  61.476  1.00  2.03      PROH    
ATOM   4207  HN  CYS H   7      18.059  48.450  62.064  1.00  0.00      PROH    
ATOM   4208  CA  CYS H   7      17.435  48.655  60.010  1.00  2.86      PROH    
ATOM   4209  HA  CYS H   7      16.467  48.926  59.616  1.00  0.00      PROH    
ATOM   4210  CB  CYS H   7      18.466  49.826  59.809  1.00  2.67      PROH    
ATOM   4211  HB1 CYS H   7      18.765  49.880  58.741  1.00  0.00      PROH    
ATOM   4212  HB2 CYS H   7      19.458  49.721  60.299  1.00  0.00      PROH    
ATOM   4213  SG  CYS H   7      17.624  51.339  60.336  1.00  2.00      PROH    
ATOM   4214  C   CYS H   7      17.813  47.421  59.394  1.00  2.04      PROH    
ATOM   4215  O   CYS H   7      17.485  47.122  58.258  1.00  1.52      PROH    
ATOM   4216  N   ALA H   8      18.493  46.579  60.168  1.00  2.03      PROH    
ATOM   4217  HN  ALA H   8      18.812  46.918  61.050  1.00  0.00      PROH    
ATOM   4218  CA  ALA H   8      18.748  45.221  59.945  1.00  2.86      PROH    
ATOM   4219  HA  ALA H   8      18.817  45.015  58.887  1.00  0.00      PROH    
ATOM   4220  CB  ALA H   8      20.151  44.816  60.572  1.00  2.67      PROH    
ATOM   4221  HB1 ALA H   8      20.977  45.257  59.973  1.00  0.00      PROH    
ATOM   4222  HB2 ALA H   8      20.307  43.717  60.615  1.00  0.00      PROH    
ATOM   4223  HB3 ALA H   8      20.223  45.144  61.631  1.00  0.00      PROH    
ATOM   4224  C   ALA H   8      17.700  44.450  60.723  1.00  2.04      PROH    
ATOM   4225  O   ALA H   8      17.285  44.909  61.764  1.00  1.52      PROH    
ATOM   4226  N   THR H   9      17.332  43.207  60.323  1.00  2.03      PROH    
ATOM   4227  HN  THR H   9      17.747  42.706  59.567  1.00  0.00      PROH    
ATOM   4228  CA  THR H   9      16.648  42.279  61.217  1.00  2.86      PROH    
ATOM   4229  HA  THR H   9      17.014  42.356  62.231  1.00  0.00      PROH    
ATOM   4230  CB  THR H   9      15.090  42.424  61.087  1.00  2.67      PROH    
ATOM   4231  HB  THR H   9      14.878  43.437  61.492  1.00  0.00      PROH    
ATOM   4232  OG1 THR H   9      14.335  41.456  61.758  1.00  1.64      PROH    
ATOM   4233  HG1 THR H   9      14.829  41.236  62.551  1.00  0.00      PROH    
ATOM   4234  CG2 THR H   9      14.657  42.253  59.589  1.00  2.46      PROH    
ATOM   4235 HG21 THR H   9      13.586  42.528  59.482  1.00  0.00      PROH    
ATOM   4236 HG22 THR H   9      14.745  41.207  59.225  1.00  0.00      PROH    
ATOM   4237 HG23 THR H   9      15.284  42.857  58.898  1.00  0.00      PROH    
ATOM   4238  C   THR H   9      17.061  40.800  60.822  1.00  2.04      PROH    
ATOM   4239  O   THR H   9      17.703  40.643  59.772  1.00  1.52      PROH    
ATOM   4240  N   GLN H  10      16.837  39.770  61.666  1.00  2.03      PROH    
ATOM   4241  HN  GLN H  10      16.362  39.895  62.534  1.00  0.00      PROH    
ATOM   4242  CA  GLN H  10      17.100  38.346  61.495  1.00  2.86      PROH    
ATOM   4243  HA  GLN H  10      17.600  38.093  60.571  1.00  0.00      PROH    
ATOM   4244  CB  GLN H  10      17.962  37.722  62.576  1.00  2.67      PROH    
ATOM   4245  HB1 GLN H  10      18.099  36.636  62.384  1.00  0.00      PROH    
ATOM   4246  HB2 GLN H  10      17.630  37.712  63.636  1.00  0.00      PROH    
ATOM   4247  CG  GLN H  10      19.434  38.323  62.782  1.00  2.46      PROH    
ATOM   4248  HG1 GLN H  10      19.952  38.306  61.799  1.00  0.00      PROH    
ATOM   4249  HG2 GLN H  10      19.958  37.693  63.532  1.00  0.00      PROH    
ATOM   4250  CD  GLN H  10      19.467  39.735  63.352  1.00  1.98      PROH    
ATOM   4251  OE1 GLN H  10      19.880  40.670  62.645  1.00  1.60      PROH    
ATOM   4252  NE2 GLN H  10      19.066  39.903  64.625  1.00  2.00      PROH    
ATOM   4253 HE21 GLN H  10      18.820  39.091  65.154  1.00  0.00      PROH    
ATOM   4254 HE22 GLN H  10      19.259  40.800  65.024  1.00  0.00      PROH    
ATOM   4255  C   GLN H  10      15.815  37.533  61.549  1.00  2.04      PROH    
ATOM   4256  O   GLN H  10      14.946  37.822  62.375  1.00  1.52      PROH    
ATOM   4257  N   ARG H  11      15.635  36.674  60.589  1.00  2.03      PROH    
ATOM   4258  HN  ARG H  11      16.232  36.836  59.808  1.00  0.00      PROH    
ATOM   4259  CA  ARG H  11      14.432  35.815  60.424  1.00  2.86      PROH    
ATOM   4260  HA  ARG H  11      13.726  35.948  61.231  1.00  0.00      PROH    
ATOM   4261  CB  ARG H  11      13.722  35.990  59.120  1.00  2.67      PROH    
ATOM   4262  HB1 ARG H  11      12.668  35.651  59.221  1.00  0.00      PROH    
ATOM   4263  HB2 ARG H  11      14.222  35.501  58.257  1.00  0.00      PROH    
ATOM   4264  CG  ARG H  11      13.619  37.481  58.630  1.00  2.46      PROH    
ATOM   4265  HG1 ARG H  11      13.010  37.314  57.716  1.00  0.00      PROH    
ATOM   4266  HG2 ARG H  11      14.599  37.953  58.405  1.00  0.00      PROH    
ATOM   4267  CD  ARG H  11      12.864  38.476  59.615  1.00  2.44      PROH    
ATOM   4268  HD1 ARG H  11      13.531  38.773  60.453  1.00  0.00      PROH    
ATOM   4269  HD2 ARG H  11      11.897  38.094  60.007  1.00  0.00      PROH    
ATOM   4270  NE  ARG H  11      12.635  39.649  58.755  1.00  1.70      PROH    
ATOM   4271  HE  ARG H  11      12.931  39.597  57.801  1.00  0.00      PROH    
ATOM   4272  CZ  ARG H  11      11.652  40.495  58.964  1.00  2.20      PROH    
ATOM   4273  NH1 ARG H  11      11.190  40.696  60.135  1.00  1.70      PROH    
ATOM   4274 HH11 ARG H  11      11.588  40.200  60.907  1.00  0.00      PROH    
ATOM   4275 HH12 ARG H  11      10.481  41.386  60.281  1.00  0.00      PROH    
ATOM   4276  NH2 ARG H  11      11.229  41.282  58.028  1.00  1.70      PROH    
ATOM   4277 HH21 ARG H  11      11.640  41.160  57.125  1.00  0.00      PROH    
ATOM   4278 HH22 ARG H  11      10.543  41.995  58.173  1.00  0.00      PROH    
ATOM   4279  C   ARG H  11      14.867  34.358  60.557  1.00  2.04      PROH    
ATOM   4280  O   ARG H  11      15.726  33.864  59.859  1.00  1.52      PROH    
ATOM   4281  N   LEU H  12      14.328  33.626  61.536  1.00  2.03      PROH    
ATOM   4282  HN  LEU H  12      13.510  34.021  61.946  1.00  0.00      PROH    
ATOM   4283  CA  LEU H  12      14.811  32.336  61.936  1.00  2.86      PROH    
ATOM   4284  HA  LEU H  12      15.865  32.379  61.703  1.00  0.00      PROH    
ATOM   4285  CB  LEU H  12      14.526  32.041  63.420  1.00  2.67      PROH    
ATOM   4286  HB1 LEU H  12      14.754  31.020  63.796  1.00  0.00      PROH    
ATOM   4287  HB2 LEU H  12      13.428  32.025  63.583  1.00  0.00      PROH    
ATOM   4288  CG  LEU H  12      15.134  32.990  64.411  1.00  2.46      PROH    
ATOM   4289  HG  LEU H  12      14.642  33.967  64.218  1.00  0.00      PROH    
ATOM   4290  CD1 LEU H  12      14.872  32.524  65.817  1.00  2.44      PROH    
ATOM   4291 HD11 LEU H  12      15.377  33.236  66.504  1.00  0.00      PROH    
ATOM   4292 HD12 LEU H  12      15.287  31.521  66.054  1.00  0.00      PROH    
ATOM   4293 HD13 LEU H  12      13.799  32.462  66.097  1.00  0.00      PROH    
ATOM   4294  CD2 LEU H  12      16.593  33.346  64.241  1.00  2.44      PROH    
ATOM   4295 HD21 LEU H  12      16.904  34.196  64.886  1.00  0.00      PROH    
ATOM   4296 HD22 LEU H  12      16.878  33.580  63.193  1.00  0.00      PROH    
ATOM   4297 HD23 LEU H  12      17.383  32.603  64.479  1.00  0.00      PROH    
ATOM   4298  C   LEU H  12      14.421  31.119  61.089  1.00  2.04      PROH    
ATOM   4299  O   LEU H  12      13.540  31.231  60.220  1.00  1.52      PROH    
ATOM   4300  N   ALA H  13      15.219  30.059  61.302  1.00  2.03      PROH    
ATOM   4301  HN  ALA H  13      15.958  30.186  61.960  1.00  0.00      PROH    
ATOM   4302  CA  ALA H  13      15.103  28.730  60.688  1.00  2.86      PROH    
ATOM   4303  HA  ALA H  13      14.047  28.515  60.617  1.00  0.00      PROH    
ATOM   4304  CB  ALA H  13      15.771  28.504  59.329  1.00  2.67      PROH    
ATOM   4305  HB1 ALA H  13      15.383  27.584  58.841  1.00  0.00      PROH    
ATOM   4306  HB2 ALA H  13      16.875  28.396  59.391  1.00  0.00      PROH    
ATOM   4307  HB3 ALA H  13      15.501  29.424  58.767  1.00  0.00      PROH    
ATOM   4308  C   ALA H  13      15.762  27.914  61.751  1.00  2.04      PROH    
ATOM   4309  O   ALA H  13      16.516  28.448  62.538  1.00  1.52      PROH    
ATOM   4310  N   ASN H  14      15.427  26.603  61.823  1.00  2.03      PROH    
ATOM   4311  HN  ASN H  14      14.668  26.310  61.246  1.00  0.00      PROH    
ATOM   4312  CA  ASN H  14      15.937  25.853  62.952  1.00  2.86      PROH    
ATOM   4313  HA  ASN H  14      15.677  26.363  63.868  1.00  0.00      PROH    
ATOM   4314  CB  ASN H  14      15.261  24.465  62.993  1.00  2.67      PROH    
ATOM   4315  HB1 ASN H  14      15.624  23.847  63.841  1.00  0.00      PROH    
ATOM   4316  HB2 ASN H  14      15.412  23.906  62.044  1.00  0.00      PROH    
ATOM   4317  CG  ASN H  14      13.779  24.687  63.388  1.00  1.98      PROH    
ATOM   4318  OD1 ASN H  14      13.397  25.692  64.015  1.00  1.60      PROH    
ATOM   4319  ND2 ASN H  14      12.903  23.682  63.021  1.00  2.00      PROH    
ATOM   4320 HD21 ASN H  14      11.972  23.768  63.375  1.00  0.00      PROH    
ATOM   4321 HD22 ASN H  14      13.235  23.028  62.341  1.00  0.00      PROH    
ATOM   4322  C   ASN H  14      17.510  25.525  63.072  1.00  2.04      PROH    
ATOM   4323  O   ASN H  14      18.111  25.109  62.077  1.00  1.52      PROH    
ATOM   4324  N   PHE H  15      18.040  25.714  64.269  1.00  2.03      PROH    
ATOM   4325  HN  PHE H  15      17.497  25.869  65.091  1.00  0.00      PROH    
ATOM   4326  CA  PHE H  15      19.447  25.468  64.579  1.00  2.86      PROH    
ATOM   4327  HA  PHE H  15      20.111  25.796  63.793  1.00  0.00      PROH    
ATOM   4328  CB  PHE H  15      19.919  26.079  65.941  1.00  2.67      PROH    
ATOM   4329  HB1 PHE H  15      21.021  25.938  65.936  1.00  0.00      PROH    
ATOM   4330  HB2 PHE H  15      19.630  25.673  66.934  1.00  0.00      PROH    
ATOM   4331  CG  PHE H  15      19.690  27.640  65.894  1.00  2.46      PROH    
ATOM   4332  CD1 PHE H  15      20.386  28.423  64.972  1.00  2.00      PROH    
ATOM   4333  HD1 PHE H  15      21.036  27.854  64.324  1.00  0.00      PROH    
ATOM   4334  CE1 PHE H  15      20.132  29.785  64.900  1.00  2.00      PROH    
ATOM   4335  HE1 PHE H  15      20.677  30.389  64.190  1.00  0.00      PROH    
ATOM   4336  CZ  PHE H  15      19.167  30.426  65.679  1.00  2.00      PROH    
ATOM   4337  HZ  PHE H  15      19.017  31.494  65.629  1.00  0.00      PROH    
ATOM   4338  CD2 PHE H  15      18.852  28.269  66.813  1.00  2.00      PROH    
ATOM   4339  HD2 PHE H  15      18.228  27.656  67.446  1.00  0.00      PROH    
ATOM   4340  CE2 PHE H  15      18.548  29.655  66.673  1.00  2.00      PROH    
ATOM   4341  HE2 PHE H  15      17.812  30.136  67.300  1.00  0.00      PROH    
ATOM   4342  C   PHE H  15      19.686  23.982  64.711  1.00  2.04      PROH    
ATOM   4343  O   PHE H  15      18.797  23.222  65.183  1.00  1.52      PROH    
ATOM   4344  N   LEU H  16      20.937  23.512  64.388  1.00  2.03      PROH    
ATOM   4345  HN  LEU H  16      21.691  24.097  64.099  1.00  0.00      PROH    
ATOM   4346  CA  LEU H  16      21.369  22.067  64.657  1.00  2.86      PROH    
ATOM   4347  HA  LEU H  16      20.934  21.866  65.625  1.00  0.00      PROH    
ATOM   4348  CB  LEU H  16      20.862  21.035  63.663  1.00  2.67      PROH    
ATOM   4349  HB1 LEU H  16      19.769  21.207  63.562  1.00  0.00      PROH    
ATOM   4350  HB2 LEU H  16      21.025  20.035  64.117  1.00  0.00      PROH    
ATOM   4351  CG  LEU H  16      21.308  21.040  62.172  1.00  2.46      PROH    
ATOM   4352  HG  LEU H  16      22.411  21.162  62.223  1.00  0.00      PROH    
ATOM   4353  CD1 LEU H  16      21.025  19.755  61.417  1.00  2.44      PROH    
ATOM   4354 HD11 LEU H  16      21.055  19.874  60.313  1.00  0.00      PROH    
ATOM   4355 HD12 LEU H  16      19.997  19.512  61.761  1.00  0.00      PROH    
ATOM   4356 HD13 LEU H  16      21.675  18.895  61.686  1.00  0.00      PROH    
ATOM   4357  CD2 LEU H  16      20.667  22.176  61.239  1.00  2.44      PROH    
ATOM   4358 HD21 LEU H  16      19.578  22.031  61.069  1.00  0.00      PROH    
ATOM   4359 HD22 LEU H  16      21.106  22.188  60.218  1.00  0.00      PROH    
ATOM   4360 HD23 LEU H  16      20.861  23.224  61.553  1.00  0.00      PROH    
ATOM   4361  C   LEU H  16      22.896  21.817  65.055  1.00  2.04      PROH    
ATOM   4362  O   LEU H  16      23.855  22.301  64.366  1.00  1.52      PROH    
ATOM   4363  N   VAL H  17      23.047  20.910  65.992  1.00  2.03      PROH    
ATOM   4364  HN  VAL H  17      22.268  20.703  66.579  1.00  0.00      PROH    
ATOM   4365  CA  VAL H  17      24.321  20.428  66.477  1.00  2.86      PROH    
ATOM   4366  HA  VAL H  17      25.055  20.630  65.710  1.00  0.00      PROH    
ATOM   4367  CB  VAL H  17      24.925  21.018  67.711  1.00  2.67      PROH    
ATOM   4368  HB  VAL H  17      24.274  20.747  68.570  1.00  0.00      PROH    
ATOM   4369  CG1 VAL H  17      26.327  20.464  67.941  1.00  2.46      PROH    
ATOM   4370 HG11 VAL H  17      27.082  20.648  67.147  1.00  0.00      PROH    
ATOM   4371 HG12 VAL H  17      26.366  19.360  68.065  1.00  0.00      PROH    
ATOM   4372 HG13 VAL H  17      26.692  20.921  68.886  1.00  0.00      PROH    
ATOM   4373  CG2 VAL H  17      25.009  22.550  67.665  1.00  2.46      PROH    
ATOM   4374 HG21 VAL H  17      25.480  22.995  66.763  1.00  0.00      PROH    
ATOM   4375 HG22 VAL H  17      25.600  22.889  68.543  1.00  0.00      PROH    
ATOM   4376 HG23 VAL H  17      23.963  22.920  67.725  1.00  0.00      PROH    
ATOM   4377  C   VAL H  17      24.251  18.928  66.641  1.00  2.04      PROH    
ATOM   4378  O   VAL H  17      23.460  18.418  67.410  1.00  1.52      PROH    
ATOM   4379  N   HSD H  18      25.036  18.066  65.992  1.00  2.03      PROH    
ATOM   4380  HN  HSD H  18      25.729  18.424  65.372  1.00  0.00      PROH    
ATOM   4381  CA  HSD H  18      25.019  16.654  66.275  1.00  2.86      PROH    
ATOM   4382  HA  HSD H  18      24.338  16.350  67.056  1.00  0.00      PROH    
ATOM   4383  CB  HSD H  18      24.769  15.881  64.956  1.00  2.67      PROH    
ATOM   4384  HB1 HSD H  18      25.081  14.829  65.130  1.00  0.00      PROH    
ATOM   4385  HB2 HSD H  18      25.463  16.386  64.250  1.00  0.00      PROH    
ATOM   4386  ND1 HSD H  18      23.270  16.035  62.873  1.00  1.90      PROH    
ATOM   4387  HD1 HSD H  18      23.959  15.961  62.152  1.00  0.00      PROH    
ATOM   4388  CG  HSD H  18      23.396  15.878  64.255  1.00  2.46      PROH    
ATOM   4389  CE1 HSD H  18      21.964  16.357  62.669  1.00  1.98      PROH    
ATOM   4390  HE1 HSD H  18      21.634  16.626  61.666  1.00  0.00      PROH    
ATOM   4391  NE2 HSD H  18      21.294  16.460  63.786  1.00  1.80      PROH    
ATOM   4392  CD2 HSD H  18      22.198  16.217  64.752  1.00  1.98      PROH    
ATOM   4393  HD2 HSD H  18      21.815  16.068  65.754  1.00  0.00      PROH    
ATOM   4394  C   HSD H  18      26.475  16.317  66.752  1.00  2.04      PROH    
ATOM   4395  O   HSD H  18      27.429  16.608  65.995  1.00  1.52      PROH    
ATOM   4396  N   SER H  19      26.759  15.991  68.027  1.00  2.03      PROH    
ATOM   4397  HN  SER H  19      26.048  15.815  68.703  1.00  0.00      PROH    
ATOM   4398  CA  SER H  19      28.084  15.876  68.555  1.00  2.86      PROH    
ATOM   4399  HA  SER H  19      28.681  15.385  67.800  1.00  0.00      PROH    
ATOM   4400  CB  SER H  19      28.591  17.374  68.864  1.00  2.67      PROH    
ATOM   4401  HB1 SER H  19      29.525  17.565  69.433  1.00  0.00      PROH    
ATOM   4402  HB2 SER H  19      27.748  17.727  69.495  1.00  0.00      PROH    
ATOM   4403  OG  SER H  19      28.708  18.179  67.695  1.00  1.64      PROH    
ATOM   4404  HG1 SER H  19      28.110  17.876  67.008  1.00  0.00      PROH    
ATOM   4405  C   SER H  19      28.166  15.002  69.899  1.00  2.04      PROH    
ATOM   4406  O   SER H  19      27.233  14.830  70.709  1.00  1.52      PROH    
ATOM   4407  N   SER H  20      29.357  14.408  70.154  1.00  2.03      PROH    
ATOM   4408  HN  SER H  20      30.093  14.566  69.500  1.00  0.00      PROH    
ATOM   4409  CA  SER H  20      29.618  13.507  71.322  1.00  2.86      PROH    
ATOM   4410  HA  SER H  20      28.808  12.794  71.287  1.00  0.00      PROH    
ATOM   4411  CB  SER H  20      30.893  12.715  71.030  1.00  2.67      PROH    
ATOM   4412  HB1 SER H  20      31.782  13.379  71.085  1.00  0.00      PROH    
ATOM   4413  HB2 SER H  20      30.760  12.319  70.001  1.00  0.00      PROH    
ATOM   4414  OG  SER H  20      30.974  11.583  71.919  1.00  1.64      PROH    
ATOM   4415  HG1 SER H  20      31.096  10.782  71.405  1.00  0.00      PROH    
ATOM   4416  C   SER H  20      29.531  14.259  72.670  1.00  2.04      PROH    
ATOM   4417  O   SER H  20      29.173  13.733  73.679  1.00  1.52      PROH    
ATOM   4418  N   ASN H  21      29.801  15.578  72.638  1.00  2.03      PROH    
ATOM   4419  HN  ASN H  21      30.034  15.914  71.729  1.00  0.00      PROH    
ATOM   4420  CA  ASN H  21      29.685  16.508  73.682  1.00  2.86      PROH    
ATOM   4421  HA  ASN H  21      28.827  16.222  74.273  1.00  0.00      PROH    
ATOM   4422  CB  ASN H  21      30.905  16.732  74.618  1.00  2.67      PROH    
ATOM   4423  HB1 ASN H  21      30.644  17.476  75.401  1.00  0.00      PROH    
ATOM   4424  HB2 ASN H  21      31.697  17.221  74.012  1.00  0.00      PROH    
ATOM   4425  CG  ASN H  21      31.406  15.385  75.116  1.00  1.98      PROH    
ATOM   4426  OD1 ASN H  21      32.366  14.830  74.556  1.00  1.60      PROH    
ATOM   4427  ND2 ASN H  21      30.843  14.958  76.237  1.00  2.00      PROH    
ATOM   4428 HD21 ASN H  21      31.197  14.133  76.677  1.00  0.00      PROH    
ATOM   4429 HD22 ASN H  21      29.940  15.332  76.445  1.00  0.00      PROH    
ATOM   4430  C   ASN H  21      29.326  17.844  73.146  1.00  2.04      PROH    
ATOM   4431  O   ASN H  21      30.067  18.311  72.341  1.00  1.52      PROH    
ATOM   4432  N   ASN H  22      28.220  18.465  73.568  1.00  2.03      PROH    
ATOM   4433  HN  ASN H  22      27.523  18.080  74.168  1.00  0.00      PROH    
ATOM   4434  CA  ASN H  22      27.907  19.816  73.069  1.00  2.86      PROH    
ATOM   4435  HA  ASN H  22      28.640  20.140  72.345  1.00  0.00      PROH    
ATOM   4436  CB  ASN H  22      26.563  19.808  72.279  1.00  2.67      PROH    
ATOM   4437  HB1 ASN H  22      25.726  19.620  72.984  1.00  0.00      PROH    
ATOM   4438  HB2 ASN H  22      26.640  19.062  71.459  1.00  0.00      PROH    
ATOM   4439  CG  ASN H  22      26.309  21.181  71.706  1.00  1.98      PROH    
ATOM   4440  OD1 ASN H  22      27.168  22.083  71.516  1.00  1.60      PROH    
ATOM   4441  ND2 ASN H  22      25.016  21.391  71.318  1.00  2.00      PROH    
ATOM   4442 HD21 ASN H  22      24.635  22.308  71.201  1.00  0.00      PROH    
ATOM   4443 HD22 ASN H  22      24.371  20.627  71.357  1.00  0.00      PROH    
ATOM   4444  C   ASN H  22      27.856  20.829  74.181  1.00  2.04      PROH    
ATOM   4445  O   ASN H  22      26.907  20.782  75.022  1.00  1.52      PROH    
ATOM   4446  N   PHE H  23      28.859  21.696  74.248  1.00  2.03      PROH    
ATOM   4447  HN  PHE H  23      29.641  21.494  73.663  1.00  0.00      PROH    
ATOM   4448  CA  PHE H  23      29.030  22.770  75.208  1.00  2.86      PROH    
ATOM   4449  HA  PHE H  23      28.205  22.803  75.905  1.00  0.00      PROH    
ATOM   4450  CB  PHE H  23      30.425  22.768  75.824  1.00  2.67      PROH    
ATOM   4451  HB1 PHE H  23      30.557  23.689  76.431  1.00  0.00      PROH    
ATOM   4452  HB2 PHE H  23      31.274  22.878  75.116  1.00  0.00      PROH    
ATOM   4453  CG  PHE H  23      30.724  21.553  76.615  1.00  2.46      PROH    
ATOM   4454  CD1 PHE H  23      30.020  21.167  77.787  1.00  2.00      PROH    
ATOM   4455  HD1 PHE H  23      29.260  21.874  78.086  1.00  0.00      PROH    
ATOM   4456  CE1 PHE H  23      30.440  20.023  78.547  1.00  2.00      PROH    
ATOM   4457  HE1 PHE H  23      29.870  19.733  79.418  1.00  0.00      PROH    
ATOM   4458  CZ  PHE H  23      31.489  19.232  78.072  1.00  2.00      PROH    
ATOM   4459  HZ  PHE H  23      31.685  18.234  78.434  1.00  0.00      PROH    
ATOM   4460  CD2 PHE H  23      31.826  20.799  76.237  1.00  2.00      PROH    
ATOM   4461  HD2 PHE H  23      32.259  21.004  75.269  1.00  0.00      PROH    
ATOM   4462  CE2 PHE H  23      32.170  19.663  76.903  1.00  2.00      PROH    
ATOM   4463  HE2 PHE H  23      32.943  19.030  76.493  1.00  0.00      PROH    
ATOM   4464  C   PHE H  23      28.900  24.085  74.543  1.00  2.04      PROH    
ATOM   4465  O   PHE H  23      29.265  25.091  75.168  1.00  1.52      PROH    
ATOM   4466  N   GLY H  24      28.445  24.095  73.224  1.00  2.03      PROH    
ATOM   4467  HN  GLY H  24      28.227  23.218  72.802  1.00  0.00      PROH    
ATOM   4468  CA  GLY H  24      27.873  25.149  72.422  1.00  2.38      PROH    
ATOM   4469  HA1 GLY H  24      27.382  24.588  71.640  1.00  0.00      PROH    
ATOM   4470  HA2 GLY H  24      28.672  25.825  72.155  1.00  0.00      PROH    
ATOM   4471  C   GLY H  24      26.912  26.076  73.107  1.00  2.04      PROH    
ATOM   4472  O   GLY H  24      26.338  25.720  74.148  1.00  1.52      PROH    
ATOM   4473  N   ALA H  25      26.795  27.358  72.596  1.00  2.03      PROH    
ATOM   4474  HN  ALA H  25      27.287  27.696  71.798  1.00  0.00      PROH    
ATOM   4475  CA  ALA H  25      25.982  28.349  73.059  1.00  2.86      PROH    
ATOM   4476  HA  ALA H  25      25.223  27.934  73.705  1.00  0.00      PROH    
ATOM   4477  CB  ALA H  25      26.629  29.534  73.788  1.00  2.67      PROH    
ATOM   4478  HB1 ALA H  25      27.188  29.151  74.669  1.00  0.00      PROH    
ATOM   4479  HB2 ALA H  25      25.857  30.255  74.134  1.00  0.00      PROH    
ATOM   4480  HB3 ALA H  25      27.424  29.897  73.103  1.00  0.00      PROH    
ATOM   4481  C   ALA H  25      25.248  29.002  71.918  1.00  2.04      PROH    
ATOM   4482  O   ALA H  25      25.606  29.088  70.751  1.00  1.52      PROH    
ATOM   4483  N   ILE H  26      24.018  29.429  72.242  1.00  2.03      PROH    
ATOM   4484  HN  ILE H  26      23.583  29.303  73.130  1.00  0.00      PROH    
ATOM   4485  CA  ILE H  26      23.060  29.965  71.287  1.00  2.86      PROH    
ATOM   4486  HA  ILE H  26      23.589  30.386  70.445  1.00  0.00      PROH    
ATOM   4487  CB  ILE H  26      21.897  28.973  70.756  1.00  2.67      PROH    
ATOM   4488  HB  ILE H  26      22.406  28.293  70.039  1.00  0.00      PROH    
ATOM   4489  CG2 ILE H  26      21.195  28.207  71.953  1.00  2.46      PROH    
ATOM   4490 HG21 ILE H  26      21.924  27.525  72.441  1.00  0.00      PROH    
ATOM   4491 HG22 ILE H  26      20.342  27.661  71.497  1.00  0.00      PROH    
ATOM   4492 HG23 ILE H  26      20.900  28.994  72.679  1.00  0.00      PROH    
ATOM   4493  CG1 ILE H  26      20.757  29.742  70.084  1.00  2.46      PROH    
ATOM   4494 HG11 ILE H  26      20.276  30.428  70.814  1.00  0.00      PROH    
ATOM   4495 HG12 ILE H  26      20.038  28.988  69.699  1.00  0.00      PROH    
ATOM   4496  CD  ILE H  26      21.090  30.516  68.800  1.00  2.44      PROH    
ATOM   4497  HD1 ILE H  26      21.815  31.324  69.039  1.00  0.00      PROH    
ATOM   4498  HD2 ILE H  26      20.215  31.050  68.372  1.00  0.00      PROH    
ATOM   4499  HD3 ILE H  26      21.420  29.892  67.942  1.00  0.00      PROH    
ATOM   4500  C   ILE H  26      22.465  31.267  71.875  1.00  2.04      PROH    
ATOM   4501  O   ILE H  26      21.740  31.270  72.909  1.00  1.52      PROH    
ATOM   4502  N   LEU H  27      22.735  32.412  71.208  1.00  2.03      PROH    
ATOM   4503  HN  LEU H  27      23.280  32.431  70.374  1.00  0.00      PROH    
ATOM   4504  CA  LEU H  27      22.218  33.771  71.648  1.00  2.86      PROH    
ATOM   4505  HA  LEU H  27      21.544  33.638  72.482  1.00  0.00      PROH    
ATOM   4506  CB  LEU H  27      23.199  34.780  72.087  1.00  2.67      PROH    
ATOM   4507  HB1 LEU H  27      22.680  35.723  72.361  1.00  0.00      PROH    
ATOM   4508  HB2 LEU H  27      23.873  34.969  71.224  1.00  0.00      PROH    
ATOM   4509  CG  LEU H  27      24.025  34.316  73.289  1.00  2.46      PROH    
ATOM   4510  HG  LEU H  27      24.704  33.528  72.897  1.00  0.00      PROH    
ATOM   4511  CD1 LEU H  27      24.908  35.530  73.594  1.00  2.44      PROH    
ATOM   4512 HD11 LEU H  27      24.272  36.227  74.179  1.00  0.00      PROH    
ATOM   4513 HD12 LEU H  27      25.360  36.081  72.741  1.00  0.00      PROH    
ATOM   4514 HD13 LEU H  27      25.666  35.270  74.364  1.00  0.00      PROH    
ATOM   4515  CD2 LEU H  27      23.297  33.958  74.535  1.00  2.44      PROH    
ATOM   4516 HD21 LEU H  27      23.872  33.954  75.486  1.00  0.00      PROH    
ATOM   4517 HD22 LEU H  27      22.800  32.982  74.351  1.00  0.00      PROH    
ATOM   4518 HD23 LEU H  27      22.453  34.662  74.700  1.00  0.00      PROH    
ATOM   4519  C   LEU H  27      21.371  34.323  70.544  1.00  2.04      PROH    
ATOM   4520  O   LEU H  27      21.844  34.611  69.438  1.00  1.52      PROH    
ATOM   4521  N   SER H  28      20.111  34.481  70.810  1.00  2.03      PROH    
ATOM   4522  HN  SER H  28      19.702  34.234  71.685  1.00  0.00      PROH    
ATOM   4523  CA  SER H  28      19.162  35.148  69.870  1.00  2.86      PROH    
ATOM   4524  HA  SER H  28      19.731  35.272  68.961  1.00  0.00      PROH    
ATOM   4525  CB  SER H  28      18.006  34.093  69.656  1.00  2.67      PROH    
ATOM   4526  HB1 SER H  28      18.515  33.174  69.296  1.00  0.00      PROH    
ATOM   4527  HB2 SER H  28      17.406  34.550  68.840  1.00  0.00      PROH    
ATOM   4528  OG  SER H  28      17.275  33.926  70.819  1.00  1.64      PROH    
ATOM   4529  HG1 SER H  28      17.335  33.018  71.124  1.00  0.00      PROH    
ATOM   4530  C   SER H  28      18.653  36.463  70.453  1.00  2.04      PROH    
ATOM   4531  O   SER H  28      17.803  37.168  69.904  1.00  1.52      PROH    
ATOM   4532  N   SER H  29      19.256  36.836  71.610  1.00  2.03      PROH    
ATOM   4533  HN  SER H  29      19.957  36.244  72.000  1.00  0.00      PROH    
ATOM   4534  CA  SER H  29      18.921  37.869  72.624  1.00  2.86      PROH    
ATOM   4535  HA  SER H  29      17.921  37.646  72.967  1.00  0.00      PROH    
ATOM   4536  CB  SER H  29      19.725  37.745  73.930  1.00  2.67      PROH    
ATOM   4537  HB1 SER H  29      19.458  36.805  74.457  1.00  0.00      PROH    
ATOM   4538  HB2 SER H  29      19.612  38.567  74.668  1.00  0.00      PROH    
ATOM   4539  OG  SER H  29      21.161  37.758  73.714  1.00  1.64      PROH    
ATOM   4540  HG1 SER H  29      21.519  38.295  74.424  1.00  0.00      PROH    
ATOM   4541  C   SER H  29      19.024  39.322  72.132  1.00  2.04      PROH    
ATOM   4542  O   SER H  29      19.756  39.547  71.182  1.00  1.52      PROH    
ATOM   4543  N   THR H  30      18.306  40.235  72.814  1.00  2.03      PROH    
ATOM   4544  HN  THR H  30      17.704  40.006  73.575  1.00  0.00      PROH    
ATOM   4545  CA  THR H  30      18.343  41.680  72.515  1.00  2.86      PROH    
ATOM   4546  HA  THR H  30      18.817  41.802  71.552  1.00  0.00      PROH    
ATOM   4547  CB  THR H  30      16.930  42.291  72.429  1.00  2.67      PROH    
ATOM   4548  HB  THR H  30      16.590  42.353  73.485  1.00  0.00      PROH    
ATOM   4549  OG1 THR H  30      16.028  41.600  71.530  1.00  1.64      PROH    
ATOM   4550  HG1 THR H  30      15.438  41.079  72.081  1.00  0.00      PROH    
ATOM   4551  CG2 THR H  30      17.076  43.720  71.947  1.00  2.46      PROH    
ATOM   4552 HG21 THR H  30      16.030  44.090  71.988  1.00  0.00      PROH    
ATOM   4553 HG22 THR H  30      17.460  43.796  70.907  1.00  0.00      PROH    
ATOM   4554 HG23 THR H  30      17.756  44.261  72.640  1.00  0.00      PROH    
ATOM   4555  C   THR H  30      19.305  42.352  73.461  1.00  2.04      PROH    
ATOM   4556  O   THR H  30      19.039  42.319  74.671  1.00  1.52      PROH    
ATOM   4557  N   ASN H  31      20.503  42.910  73.032  1.00  2.03      PROH    
ATOM   4558  HN  ASN H  31      20.676  42.891  72.051  1.00  0.00      PROH    
ATOM   4559  CA  ASN H  31      21.500  43.417  74.045  1.00  2.86      PROH    
ATOM   4560  HA  ASN H  31      21.067  43.515  75.030  1.00  0.00      PROH    
ATOM   4561  CB  ASN H  31      22.797  42.506  74.185  1.00  2.67      PROH    
ATOM   4562  HB1 ASN H  31      23.461  42.773  75.035  1.00  0.00      PROH    
ATOM   4563  HB2 ASN H  31      23.345  42.673  73.233  1.00  0.00      PROH    
ATOM   4564  CG  ASN H  31      22.424  41.034  74.191  1.00  1.98      PROH    
ATOM   4565  OD1 ASN H  31      21.779  40.561  75.121  1.00  1.60      PROH    
ATOM   4566  ND2 ASN H  31      22.681  40.345  73.091  1.00  2.00      PROH    
ATOM   4567 HD21 ASN H  31      22.371  39.398  73.004  1.00  0.00      PROH    
ATOM   4568 HD22 ASN H  31      22.988  40.860  72.291  1.00  0.00      PROH    
ATOM   4569  C   ASN H  31      22.035  44.798  73.615  1.00  2.04      PROH    
ATOM   4570  O   ASN H  31      22.455  45.051  72.488  1.00  1.52      PROH    
ATOM   4571  N   VAL H  32      22.005  45.740  74.626  1.00  2.03      PROH    
ATOM   4572  HN  VAL H  32      21.494  45.562  75.463  1.00  0.00      PROH    
ATOM   4573  CA  VAL H  32      22.460  47.109  74.486  1.00  2.86      PROH    
ATOM   4574  HA  VAL H  32      22.985  47.261  73.554  1.00  0.00      PROH    
ATOM   4575  CB  VAL H  32      21.391  48.184  74.596  1.00  2.67      PROH    
ATOM   4576  HB  VAL H  32      21.091  48.179  75.666  1.00  0.00      PROH    
ATOM   4577  CG1 VAL H  32      21.990  49.568  74.237  1.00  2.46      PROH    
ATOM   4578 HG11 VAL H  32      22.004  49.719  73.137  1.00  0.00      PROH    
ATOM   4579 HG12 VAL H  32      22.945  49.843  74.734  1.00  0.00      PROH    
ATOM   4580 HG13 VAL H  32      21.253  50.306  74.621  1.00  0.00      PROH    
ATOM   4581  CG2 VAL H  32      20.251  47.866  73.620  1.00  2.46      PROH    
ATOM   4582 HG21 VAL H  32      20.774  47.680  72.658  1.00  0.00      PROH    
ATOM   4583 HG22 VAL H  32      19.634  48.781  73.491  1.00  0.00      PROH    
ATOM   4584 HG23 VAL H  32      19.602  47.022  73.940  1.00  0.00      PROH    
ATOM   4585  C   VAL H  32      23.487  47.281  75.573  1.00  2.04      PROH    
ATOM   4586  O   VAL H  32      23.164  47.026  76.740  1.00  1.52      PROH    
ATOM   4587  N   GLY H  33      24.728  47.685  75.276  1.00  2.03      PROH    
ATOM   4588  HN  GLY H  33      24.957  47.922  74.335  1.00  0.00      PROH    
ATOM   4589  CA  GLY H  33      25.773  47.947  76.269  1.00  2.38      PROH    
ATOM   4590  HA1 GLY H  33      25.454  48.687  76.987  1.00  0.00      PROH    
ATOM   4591  HA2 GLY H  33      26.650  48.229  75.705  1.00  0.00      PROH    
ATOM   4592  C   GLY H  33      26.179  46.676  77.070  1.00  2.04      PROH    
ATOM   4593  O   GLY H  33      25.706  45.533  76.838  1.00  1.52      PROH    
ATOM   4594  N   SER H  34      27.162  46.892  78.059  1.00  2.03      PROH    
ATOM   4595  HN  SER H  34      27.539  47.801  78.224  1.00  0.00      PROH    
ATOM   4596  CA  SER H  34      27.539  45.903  78.988  1.00  2.86      PROH    
ATOM   4597  HA  SER H  34      28.398  46.272  79.529  1.00  0.00      PROH    
ATOM   4598  CB  SER H  34      26.249  45.553  79.952  1.00  2.67      PROH    
ATOM   4599  HB1 SER H  34      25.330  45.141  79.483  1.00  0.00      PROH    
ATOM   4600  HB2 SER H  34      25.880  46.549  80.279  1.00  0.00      PROH    
ATOM   4601  OG  SER H  34      26.690  44.790  81.114  1.00  1.64      PROH    
ATOM   4602  HG1 SER H  34      27.019  45.439  81.741  1.00  0.00      PROH    
ATOM   4603  C   SER H  34      28.134  44.658  78.275  1.00  2.04      PROH    
ATOM   4604  O   SER H  34      28.755  44.829  77.248  1.00  1.52      PROH    
ATOM   4605  N   ASN H  35      28.074  43.462  78.906  1.00  2.03      PROH    
ATOM   4606  HN  ASN H  35      27.547  43.408  79.751  1.00  0.00      PROH    
ATOM   4607  CA  ASN H  35      28.726  42.242  78.522  1.00  2.86      PROH    
ATOM   4608  HA  ASN H  35      29.108  42.316  77.514  1.00  0.00      PROH    
ATOM   4609  CB  ASN H  35      29.825  41.766  79.591  1.00  2.67      PROH    
ATOM   4610  HB1 ASN H  35      30.353  40.977  79.015  1.00  0.00      PROH    
ATOM   4611  HB2 ASN H  35      29.347  41.496  80.558  1.00  0.00      PROH    
ATOM   4612  CG  ASN H  35      30.910  42.860  79.868  1.00  1.98      PROH    
ATOM   4613  OD1 ASN H  35      31.582  43.274  78.922  1.00  1.60      PROH    
ATOM   4614  ND2 ASN H  35      31.063  43.310  81.117  1.00  2.00      PROH    
ATOM   4615 HD21 ASN H  35      31.925  43.775  81.319  1.00  0.00      PROH    
ATOM   4616 HD22 ASN H  35      30.428  43.105  81.862  1.00  0.00      PROH    
ATOM   4617  C   ASN H  35      27.865  41.032  78.469  1.00  2.04      PROH    
ATOM   4618  O   ASN H  35      27.150  40.716  79.443  1.00  1.52      PROH    
ATOM   4619  N   THR H  36      27.950  40.300  77.361  1.00  2.03      PROH    
ATOM   4620  HN  THR H  36      28.520  40.583  76.593  1.00  0.00      PROH    
ATOM   4621  CA  THR H  36      27.027  39.255  76.990  1.00  2.86      PROH    
ATOM   4622  HA  THR H  36      26.389  39.024  77.830  1.00  0.00      PROH    
ATOM   4623  CB  THR H  36      26.245  39.563  75.655  1.00  2.67      PROH    
ATOM   4624  HB  THR H  36      26.884  39.649  74.750  1.00  0.00      PROH    
ATOM   4625  OG1 THR H  36      25.584  40.807  75.728  1.00  1.64      PROH    
ATOM   4626  HG1 THR H  36      26.157  41.513  75.421  1.00  0.00      PROH    
ATOM   4627  CG2 THR H  36      25.108  38.505  75.559  1.00  2.46      PROH    
ATOM   4628 HG21 THR H  36      25.373  37.426  75.598  1.00  0.00      PROH    
ATOM   4629 HG22 THR H  36      24.466  38.660  74.666  1.00  0.00      PROH    
ATOM   4630 HG23 THR H  36      24.489  38.624  76.474  1.00  0.00      PROH    
ATOM   4631  C   THR H  36      27.702  37.900  76.684  1.00  2.04      PROH    
ATOM   4632  O   THR H  36      28.549  37.787  75.837  1.00  1.52      PROH    
ATOM   4633  N   TYR H  37      27.302  36.829  77.401  1.00  2.03      PROH    
ATOM   4634  HN  TYR H  37      26.518  36.864  78.015  1.00  0.00      PROH    
ATOM   4635  CA  TYR H  37      27.941  35.548  77.511  1.00  2.86      PROH    
ATOM   4636  HA  TYR H  37      28.752  35.418  76.810  1.00  0.00      PROH    
ATOM   4637  CB  TYR H  37      28.202  35.259  79.011  1.00  2.67      PROH    
ATOM   4638  HB1 TYR H  37      28.767  34.304  79.058  1.00  0.00      PROH    
ATOM   4639  HB2 TYR H  37      27.251  35.148  79.576  1.00  0.00      PROH    
ATOM   4640  CG  TYR H  37      29.011  36.325  79.600  1.00  2.46      PROH    
ATOM   4641  CD1 TYR H  37      30.396  36.374  79.489  1.00  2.00      PROH    
ATOM   4642  HD1 TYR H  37      30.863  35.712  78.775  1.00  0.00      PROH    
ATOM   4643  CE1 TYR H  37      31.106  37.498  80.067  1.00  2.00      PROH    
ATOM   4644  HE1 TYR H  37      32.169  37.339  79.962  1.00  0.00      PROH    
ATOM   4645  CZ  TYR H  37      30.489  38.409  80.898  1.00  2.00      PROH    
ATOM   4646  OH  TYR H  37      31.287  39.416  81.424  1.00  1.85      PROH    
ATOM   4647  HH  TYR H  37      32.179  39.317  81.083  1.00  0.00      PROH    
ATOM   4648  CD2 TYR H  37      28.385  37.371  80.429  1.00  2.00      PROH    
ATOM   4649  HD2 TYR H  37      27.317  37.345  80.581  1.00  0.00      PROH    
ATOM   4650  CE2 TYR H  37      29.118  38.447  81.023  1.00  2.00      PROH    
ATOM   4651  HE2 TYR H  37      28.686  39.249  81.603  1.00  0.00      PROH    
ATOM   4652  C   TYR H  37      26.905  34.553  76.933  1.00  2.04      PROH    
ATOM   4653  O   TYR H  37      27.278  33.827  75.996  1.00  0.00      PROH    
ATOM   4654  NT  TYR H  37      25.651  34.570  77.412  1.00  0.00      PROH    
ATOM   4655  HT1 TYR H  37      24.994  33.960  76.969  1.00  0.00      PROH    
ATOM   4656  HT2 TYR H  37      25.390  35.249  78.099  1.00  0.00      PROH    
END
