# Supplementary material for: Amyloid Cross-Interactions through the Lens of Simulations: The Case of Aβ–IAPP
Source: J Phys Chem B. 2025 Oct 6;129(41):10721–38. doi: 10.1021/acs.jpcb.5c04536 (PMC12536406; doi:10.1021/acs.jpcb.5c04536)
Supplement: Supplementary file 4 [file jp5c04536_si_004.xlsx]

## Sheet: Ab-IAPP_vs_experiments
	2MXU_1	2MXU_2	2MXU_3	2MXU_4	2MXU_5	2MXU_6	2MXU_7	2MXU_8	2MXU_9	2MXU_10	5KK3_1	5KK3_2	5KK3_3	5KK3_4	5KK3_5	5KK3_6	5KK3_7	5KK3_8	5KK3_9	5KK3_10	5OQV	7Q4B	7Q4M	8EZD_1	8EZD_2	8EZD_3	8EZD_4	8EZD_5	8EZD_6	8EZD_7	8EZD_8	8EZD_9	8EZE_1	8EZE_2	8EZE_3	8EZE_4	8EZE_5	8EZE_6	8OL2	8OL5	8OL6	8OTF	8SEJ	9CZN	9CZP	6Y1A	6ZRF	7M61	7M62
	2MXU_1	2MXU_2	2MXU_3	2MXU_4	2MXU_5	2MXU_6	2MXU_7	2MXU_8	2MXU_9	2MXU_10	5KK3_1	5KK3_2	5KK3_3	5KK3_4	5KK3_5	5KK3_6	5KK3_7	5KK3_8	5KK3_9	5KK3_10	5OQV	7Q4B	7Q4M	8EZD_1	8EZD_2	8EZD_3	8EZD_4	8EZD_5	8EZD_6	8EZD_7	8EZD_8	8EZD_9	8EZE_1	8EZE_2	8EZE_3	8EZE_4	8EZE_5	8EZE_6	8OL2	8OL5	8OL6	8OTF	8SEJ	9CZN	9CZP	6Y1A	6ZRF	7M61	7M62
2MXU_1	0	1.29791	1.11724	1.59767	0.964193	0.999127	1.74482	1.35126	1.91699	1.06354	1.65552	1.81708	1.73168	1.77336	1.81485	1.77406	1.85678	1.82028	1.68187	1.53593	2.13271	3.46664	2.95869	10.2549	9.76304	10.0188	9.95374	10.581	9.94537	11.1418	10.0136	10.1184	9.55872	9.52536	9.63111	9.65521	9.63939	9.46487	2.94324	2.94928	2.93043	3.04039	3.46431	3.91632	3.98341	6.31848	6.21873	7.11137	11.7593
2MXU_2	1.29791	0	1.2289	1.85981	1.48785	1.37845	2.11863	1.68767	2.09868	1.57506	1.88855	2.07471	1.97069	2.00882	2.02134	2.07905	1.93641	2.01915	2.03186	1.60662	2.03294	3.68746	3.00555	10.2722	9.7923	10.0385	9.97629	10.5912	9.97269	10.9429	10.0226	10.1432	9.49712	9.46358	9.56746	9.59759	9.56418	9.40777	2.86212	2.90057	2.85367	3.0908	3.67476	4.13859	4.17961	6.62446	6.32261	7.32655	11.6459
2MXU_3	1.11724	1.2289	0	1.63964	1.26439	0.987255	1.65971	1.58826	1.62161	1.54202	1.94618	2.0839	2.03064	2.0782	2.07483	2.08828	2.00139	2.03928	2.08906	1.61789	1.93174	3.78123	2.96027	10.3274	9.84321	10.0696	10.0259	10.6377	10.0195	10.8545	10.0597	10.1846	9.40473	9.36349	9.47988	9.509	9.48989	9.31671	2.94638	2.9611	2.92865	3.03882	3.73464	4.23264	4.26168	6.67997	6.43733	7.29241	11.5307
2MXU_4	1.59767	1.85981	1.63964	0	1.87355	1.6406	1.92656	1.68204	2.13177	1.63182	1.4128	1.63767	1.57545	1.65524	1.61306	1.70308	1.56293	1.507	1.51577	1.27499	2.68272	3.44054	2.55586	9.92145	9.39608	9.6618	9.63113	10.2771	9.62175	10.9955	9.68001	9.78298	9.44241	9.43235	9.51678	9.57313	9.52475	9.35841	2.916	2.92525	2.91726	2.67746	3.33418	3.79142	3.79263	6.05481	5.85951	6.88865	11.9824
2MXU_5	0.964193	1.48785	1.26439	1.87355	0	0.893475	2.33198	1.27557	2.41505	1.21822	1.97314	2.1399	2.1002	2.16882	2.14119	2.08477	2.07239	2.13785	2.08591	1.85281	2.41442	3.65122	3.26005	10.799	10.2992	10.5688	10.4791	11.0884	10.4831	11.3234	10.5662	10.6616	9.8695	9.79541	9.93971	9.9493	9.93984	9.75883	3.21151	3.22028	3.21504	3.31677	3.64697	4.06005	4.13688	6.82528	6.61227	7.39198	11.7388
2MXU_6	0.999127	1.37845	0.987255	1.6406	0.893475	0	2.01897	1.46549	2.07303	1.49946	1.87222	2.05393	2.04953	2.1147	2.07506	2.05853	1.97646	2.08614	2.05269	1.73016	2.16429	3.45213	2.88183	10.4623	9.97019	10.2199	10.1495	10.7609	10.1415	11.0292	10.2183	10.3167	9.55719	9.50509	9.63188	9.64769	9.64065	9.46519	2.85585	2.86208	2.83976	2.94659	3.41056	3.9559	3.99544	6.59126	6.25087	7.11942	11.7715
2MXU_7	1.74482	2.11863	1.65971	1.92656	2.33198	2.01897	0	2.36671	0.725354	2.22978	2.34669	2.33826	2.34114	2.21315	2.41479	2.31054	2.40536	2.34232	2.37595	2.16758	2.34465	3.93339	2.84084	9.31818	8.84945	9.06068	9.05712	9.70765	9.02746	10.6669	9.0465	9.16642	8.81688	8.83385	8.8969	8.94742	8.94698	8.74731	3.205	3.18242	3.1783	2.97442	3.85337	4.38343	4.39674	5.94567	6.05103	7.00247	11.413
2MXU_8	1.35126	1.68767	1.58826	1.68204	1.27557	1.46549	2.36671	0	2.33145	0.875056	1.86779	1.9126	1.93756	1.87058	1.97741	1.7913	1.89051	1.96817	1.93907	1.63254	2.29539	4.05764	3.36114	10.7416	10.2233	10.5009	10.4306	11.0367	10.4338	11.2173	10.4979	10.5971	9.93006	9.85447	10.0069	10.0101	9.98469	9.81277	3.41093	3.42826	3.40896	3.43738	4.03767	4.49936	4.57799	7.00256	6.90144	7.65302	11.3197
2MXU_9	1.91699	2.09868	1.62161	2.13177	2.41505	2.07303	0.725354	2.33145	0	2.34427	2.63414	2.61721	2.66054	2.48127	2.72539	2.59219	2.66988	2.65146	2.68301	2.35653	2.1484	4.40043	3.15844	9.58148	9.12081	9.32191	9.32694	9.94833	9.29493	10.4953	9.30138	9.42604	8.98859	8.9884	9.07072	9.11251	9.1098	8.9188	3.50242	3.49051	3.47015	3.28657	4.31809	4.88861	4.89579	6.48271	6.52385	7.41881	11.0834
2MXU_10	1.06354	1.57506	1.54202	1.63182	1.21822	1.49946	2.22978	0.875056	2.34427	0	1.56419	1.65147	1.58088	1.59554	1.63013	1.51142	1.681	1.64944	1.56303	1.46114	2.34283	3.76491	3.24502	10.488	9.97258	10.2556	10.184	10.8043	10.1863	11.1948	10.2566	10.3575	9.85404	9.78939	9.92525	9.93857	9.91229	9.73795	3.18042	3.2074	3.18536	3.3185	3.77816	4.18431	4.27028	6.59871	6.57674	7.33758	11.6112
5KK3_1	1.65552	1.88855	1.94618	1.4128	1.97314	1.87222	2.34669	1.86779	2.63413	1.56419	0	0.87559	0.777122	0.948932	0.750293	0.963581	0.860741	0.805597	0.741843	0.865408	2.60448	2.90801	2.48026	9.83962	9.30634	9.59148	9.5248	10.1763	9.52985	11.1905	9.59717	9.69715	9.50294	9.47994	9.57735	9.6237	9.58002	9.40757	2.41375	2.42905	2.43099	2.52609	2.8716	3.31132	3.32276	5.86926	5.64275	6.81124	11.9632
5KK3_2	1.81708	2.07471	2.0839	1.63767	2.1399	2.05393	2.33826	1.9126	2.61721	1.65147	0.87559	0	0.84423	0.558805	0.812665	0.533542	0.846661	0.827136	1.05909	1.24521	2.6337	3.02174	2.4086	9.79347	9.26831	9.55251	9.4792	10.1387	9.4901	11.2502	9.55986	9.64489	9.30318	9.2678	9.37661	9.41589	9.37437	9.20416	2.4369	2.44742	2.46035	2.47591	2.98787	3.46226	3.47033	5.91721	5.75913	6.83492	11.8162
5KK3_3	1.73168	1.97069	2.03064	1.57545	2.1002	2.04953	2.34114	1.93756	2.66054	1.58088	0.777122	0.84423	0	0.912045	0.432964	0.893606	0.720803	0.502239	0.935698	1.10176	2.70741	2.83841	2.40522	9.8001	9.27794	9.55595	9.48606	10.142	9.49029	11.3298	9.56148	9.66509	9.39968	9.37896	9.46946	9.50386	9.47153	9.30624	2.32781	2.34636	2.35217	2.44996	2.81421	3.30762	3.33759	5.72969	5.62685	6.75632	12.0168
5KK3_4	1.77336	2.00882	2.0782	1.65524	2.16882	2.1147	2.21315	1.87058	2.48127	1.59554	0.948932	0.558805	0.912045	0	0.967607	0.651998	1.02373	0.902598	1.00814	1.19977	2.49071	3.22802	2.52561	9.72241	9.20282	9.48284	9.42177	10.0798	9.42702	11.1504	9.48656	9.57942	9.30618	9.27962	9.37904	9.42269	9.37636	9.20585	2.56775	2.5797	2.58699	2.60955	3.20509	3.65986	3.67538	5.94337	5.85849	6.93599	11.7078
5KK3_5	1.81485	2.02134	2.07483	1.61306	2.14119	2.07506	2.41479	1.97741	2.72539	1.63013	0.750294	0.812665	0.432964	0.967607	0	0.874933	0.647015	0.548427	0.984529	1.13005	2.77164	2.82078	2.41566	9.79188	9.26281	9.54619	9.47095	10.1392	9.48125	11.289	9.55333	9.65389	9.43108	9.40418	9.50313	9.53707	9.50316	9.33543	2.30778	2.32737	2.33705	2.44316	2.79028	3.28139	3.30358	5.76184	5.61943	6.74339	11.982
5KK3_6	1.77406	2.07905	2.08829	1.70308	2.08477	2.05853	2.31054	1.7913	2.59219	1.51142	0.963581	0.533542	0.893606	0.651998	0.874933	0	0.896946	0.871159	1.09889	1.27839	2.61755	3.08559	2.49401	9.81994	9.29297	9.5814	9.50418	10.1633	9.51614	11.2824	9.58557	9.67455	9.32289	9.28304	9.39633	9.42824	9.39545	9.21638	2.52115	2.52757	2.54223	2.56421	3.06382	3.52446	3.56931	5.95116	5.86585	6.88845	11.754
5KK3_7	1.85678	1.93641	2.00139	1.56293	2.07239	1.97646	2.40536	1.89051	2.66988	1.681	0.860741	0.846661	0.720803	1.02373	0.647015	0.896946	0	0.696569	1.23768	1.14174	2.71092	2.86053	2.2564	9.86482	9.34259	9.62509	9.54963	10.1951	9.5597	11.2956	9.63148	9.73087	9.31269	9.27938	9.38221	9.41445	9.38631	9.21243	2.26068	2.25917	2.29509	2.30838	2.80468	3.3487	3.368	5.9634	5.73678	6.81879	11.8938
5KK3_8	1.82028	2.01915	2.03928	1.507	2.13785	2.08614	2.34232	1.96817	2.65146	1.64944	0.805597	0.827136	0.502239	0.902598	0.548427	0.871159	0.696569	0	1.021	1.14577	2.79155	2.87777	2.32713	9.78913	9.26631	9.54431	9.47682	10.1453	9.48811	11.2986	9.5536	9.65482	9.34189	9.32125	9.41166	9.45	9.41638	9.24845	2.36267	2.37429	2.39039	2.37665	2.83315	3.30049	3.3362	5.80172	5.66679	6.79506	11.9653
5KK3_9	1.68187	2.03185	2.08906	1.51577	2.08591	2.05269	2.37595	1.93907	2.68301	1.56303	0.741843	1.05909	0.935698	1.00814	0.984529	1.09889	1.23768	1.021	0	0.984944	2.66815	3.12826	2.79073	9.8381	9.31228	9.59528	9.52819	10.1925	9.52909	11.2599	9.59423	9.69222	9.7481	9.73724	9.82438	9.87324	9.82476	9.65197	2.74936	2.76879	2.76826	2.84306	3.11169	3.48797	3.49698	5.73217	5.62219	6.8461	12.0903
5KK3_10	1.53593	1.60662	1.61789	1.27499	1.85281	1.73016	2.16758	1.63254	2.35653	1.46114	0.865408	1.24521	1.10176	1.19977	1.13005	1.27839	1.14174	1.14577	0.984944	0	2.3281	3.29724	2.65572	9.98429	9.46487	9.72926	9.67351	10.3144	9.67619	11.0726	9.72449	9.84561	9.58889	9.57378	9.66702	9.7103	9.66294	9.49145	2.62381	2.64626	2.62791	2.71814	3.25321	3.70113	3.72335	6.09006	5.8523	6.97729	11.9101
5OQV	2.13271	2.03294	1.93174	2.68272	2.41442	2.16429	2.34465	2.29539	2.1484	2.34283	2.60448	2.6337	2.70741	2.49071	2.77164	2.61755	2.71092	2.79155	2.66815	2.3281	0	4.39634	3.37188	10.2932	9.82713	10.045	10.0242	10.576	9.99481	10.5585	10.0044	10.1434	9.62881	9.60451	9.71048	9.7556	9.72426	9.5479	3.13543	3.15788	3.09105	3.44028	4.37644	4.95192	4.94973	7.0445	6.8409	7.7972	11.0411
7Q4B	3.46664	3.68746	3.78123	3.44054	3.65122	3.45213	3.93339	4.05764	4.40043	3.76491	2.90801	3.02174	2.83841	3.22802	2.82078	3.08559	2.86053	2.87777	3.12826	3.29723	4.39634	0	2.39064	9.3492	8.84976	9.11511	8.95567	9.70291	9.00157	11.8295	9.13611	9.20605	8.84436	8.85089	8.90959	8.93884	8.95359	8.7737	2.11819	2.02517	2.16149	2.30046	0.41363	1.31479	1.42272	4.59487	4.03982	5.73533	13.2651
7Q4M	2.95869	3.00555	2.96027	2.55586	3.26005	2.88183	2.84084	3.36114	3.15844	3.24502	2.48026	2.4086	2.40522	2.52561	2.41566	2.49401	2.2564	2.32713	2.79073	2.65572	3.37188	2.39064	0	9.24956	8.74343	8.99833	8.92764	9.61932	8.94554	11.1692	9.01741	9.10487	8.57841	8.59302	8.64295	8.68394	8.70007	8.51322	1.53964	1.44515	1.5728	0.456421	2.22985	3.03679	3.06577	5.3844	4.95916	6.42985	12.3184
8EZD_1	10.2549	10.2722	10.3274	9.92144	10.799	10.4623	9.31818	10.7416	9.58147	10.488	9.83962	9.79347	9.8001	9.72241	9.79188	9.81994	9.86482	9.78913	9.8381	9.98429	10.2932	9.3492	9.24956	0	0.995717	0.814919	0.952185	3.68995	0.859429	9.43704	0.856478	0.774027	7.89857	8.02867	7.99538	8.14241	8.07303	7.87901	9.29998	9.25502	9.30695	9.3097	9.37663	9.48775	9.32702	6.94258	7.29182	6.80157	14.6789
8EZD_2	9.76304	9.7923	9.84321	9.39608	10.2992	9.97019	8.84945	10.2233	9.12081	9.97258	9.30634	9.26831	9.27794	9.20282	9.26281	9.29297	9.34259	9.26631	9.31228	9.46487	9.82713	8.84976	8.74343	0.995716	0	0.873209	1.02774	3.73604	0.949583	9.33572	1.01663	1.02862	7.74888	7.83912	7.84531	7.97956	7.9123	7.71471	8.81038	8.76894	8.81931	8.8003	8.87318	8.97272	8.8125	6.59263	6.95113	6.51798	14.3396
8EZD_3	10.0188	10.0385	10.0696	9.6618	10.5688	10.2199	9.06069	10.5009	9.32191	10.2556	9.59148	9.55251	9.55595	9.48284	9.54619	9.5814	9.62509	9.54431	9.59528	9.72926	10.045	9.11511	8.99833	0.81492	0.873209	0	0.955596	3.7368	0.95603	9.24455	0.660349	0.827626	7.7007	7.82494	7.80299	7.95746	7.87532	7.68993	9.05573	9.0149	9.05957	9.05593	9.13672	9.2423	9.07823	6.75472	7.12125	6.69782	14.4652
8EZD_4	9.95374	9.97629	10.0259	9.63113	10.4791	10.1495	9.05713	10.4306	9.32694	10.184	9.5248	9.4792	9.48606	9.42177	9.47096	9.50418	9.54963	9.47682	9.52819	9.67351	10.0242	8.95567	8.92764	0.952184	1.02774	0.955596	0	3.65688	0.804583	9.37546	0.922746	0.858999	7.82268	7.91494	7.92858	8.06343	7.99923	7.79477	8.96365	8.91512	8.97368	8.96298	8.98483	9.08264	8.93402	6.64303	6.94966	6.60214	14.3781
8EZD_5	10.581	10.5912	10.6377	10.2771	11.0884	10.7609	9.70765	11.0367	9.94833	10.8043	10.1763	10.1387	10.142	10.0798	10.1392	10.1633	10.1951	10.1453	10.1925	10.3144	10.576	9.70291	9.61932	3.68995	3.73604	3.7368	3.65688	0	3.62864	10.0419	3.71796	3.746	8.47753	8.58111	8.57269	8.71261	8.66784	8.47191	9.64199	9.59813	9.64878	9.65301	9.7105	9.8257	9.6778	7.63193	7.91964	7.58654	14.5811
8EZD_6	9.94537	9.97269	10.0195	9.62175	10.4831	10.1415	9.02746	10.4338	9.29493	10.1863	9.52985	9.4901	9.49029	9.42702	9.48125	9.51614	9.5597	9.48811	9.52909	9.67619	9.99481	9.00157	8.94554	0.859429	0.949583	0.95603	0.804583	3.62864	0	9.36849	0.907466	0.849956	7.84016	7.95223	7.95121	8.09025	8.03051	7.83072	8.97406	8.92825	8.97934	8.99322	9.02833	9.15016	8.99505	6.65248	6.99498	6.58608	14.4661
8EZD_7	11.1418	10.9429	10.8545	10.9955	11.3234	11.0292	10.6669	11.2173	10.4953	11.1948	11.1905	11.2502	11.3298	11.1504	11.289	11.2824	11.2956	11.2986	11.2599	11.0726	10.5585	11.8295	11.1692	9.43704	9.33572	9.24455	9.37546	10.0419	9.36849	0	9.259	9.33593	11.3994	11.1906	11.5389	11.5868	11.4428	11.2982	10.8731	10.9189	10.8513	11.1828	11.8476	12.1133	12.0114	11.7152	11.2846	10.7629	12.2044
8EZD_8	10.0136	10.0226	10.0597	9.68001	10.5662	10.2183	9.0465	10.4979	9.30138	10.2566	9.59717	9.55986	9.56148	9.48656	9.55333	9.58557	9.63148	9.5536	9.59423	9.72449	10.0044	9.13611	9.01741	0.856478	1.01663	0.660349	0.922746	3.71796	0.907466	9.259	0	0.73303	7.79113	7.90943	7.89941	8.05049	7.9788	7.77912	9.0588	9.0244	9.06249	9.0711	9.1584	9.27623	9.11639	6.82256	7.18329	6.81137	14.3712
8EZD_9	10.1184	10.1432	10.1846	9.78298	10.6616	10.3167	9.16642	10.5971	9.42604	10.3575	9.69715	9.64488	9.66508	9.57942	9.65389	9.67455	9.73087	9.65481	9.69222	9.84562	10.1434	9.20605	9.10487	0.774027	1.02862	0.827627	0.858999	3.746	0.849956	9.33593	0.73303	0	7.85472	7.96586	7.96785	8.11338	8.0389	7.8417	9.16736	9.12715	9.17329	9.15807	9.2305	9.35053	9.1809	6.87811	7.19925	6.84507	14.3733
8EZE_1	9.55872	9.49712	9.40473	9.44241	9.8695	9.55719	8.81688	9.93006	8.98859	9.85404	9.50294	9.30318	9.39968	9.30618	9.43109	9.32289	9.31269	9.34189	9.7481	9.5889	9.62881	8.84436	8.57841	7.89857	7.74888	7.7007	7.82268	8.47754	7.84016	11.3994	7.79113	7.85472	0	1.00614	0.385685	0.871805	0.77291	0.622261	8.70271	8.67079	8.66524	8.71978	8.85219	8.84499	8.78965	8.90815	8.85715	7.93448	13.0126
8EZE_2	9.52536	9.46358	9.36349	9.43235	9.7954	9.50508	8.83385	9.85447	8.9884	9.78939	9.47994	9.2678	9.37896	9.27962	9.40417	9.28304	9.27938	9.32124	9.73724	9.57378	9.60451	8.85089	8.59302	8.02867	7.83912	7.82494	7.91494	8.58111	7.95223	11.1906	7.90943	7.96586	1.00614	0	1.07197	0.938306	1.08244	0.966351	8.7108	8.67851	8.67774	8.72825	8.86685	8.8651	8.80587	9.12445	9.0457	7.99796	12.6493
8EZE_3	9.63111	9.56746	9.47988	9.51678	9.93971	9.63188	8.89689	10.0069	9.07072	9.92525	9.57735	9.37661	9.46946	9.37904	9.50312	9.39633	9.38221	9.41166	9.82438	9.66701	9.71048	8.90959	8.64295	7.99538	7.84531	7.80299	7.92858	8.57269	7.9512	11.5389	7.89941	7.96785	0.385685	1.07197	0	0.807552	0.688178	0.647775	8.77698	8.74235	8.74137	8.78842	8.91774	8.90518	8.85136	8.97412	8.9266	8.00354	13.1187
8EZE_4	9.65521	9.59759	9.509	9.57313	9.9493	9.64769	8.94742	10.0101	9.11251	9.93857	9.6237	9.41589	9.50386	9.4227	9.53707	9.42824	9.41445	9.45	9.87324	9.7103	9.7556	8.93884	8.68395	8.14241	7.97956	7.95746	8.06343	8.71261	8.09025	11.5868	8.05049	8.11338	0.871805	0.938306	0.807552	0	0.974946	0.958305	8.81213	8.78014	8.77823	8.82867	8.95444	8.96862	8.92482	9.09133	9.04254	8.05999	13.0552
8EZE_5	9.63939	9.56418	9.48989	9.52475	9.93984	9.64065	8.94698	9.98469	9.1098	9.91229	9.58002	9.37437	9.47153	9.37636	9.50316	9.39545	9.38631	9.41638	9.82476	9.66294	9.72426	8.95359	8.70006	8.07303	7.91231	7.87532	7.99923	8.66784	8.03051	11.4428	7.9788	8.0389	0.77291	1.08244	0.688178	0.974946	0	0.800385	8.80465	8.78187	8.76932	8.84902	8.97097	8.94276	8.88616	9.07709	9.00292	8.03086	13.0845
8EZE_6	9.46487	9.40777	9.3167	9.3584	9.75882	9.46519	8.74731	9.81277	8.9188	9.73795	9.40757	9.20416	9.30624	9.20585	9.33543	9.21638	9.21243	9.24845	9.65197	9.49145	9.5479	8.7737	8.51322	7.87901	7.71471	7.68993	7.79477	8.47192	7.83072	11.2982	7.77912	7.8417	0.622261	0.966351	0.647775	0.958305	0.800385	0	8.63915	8.60557	8.60497	8.65589	8.78801	8.77402	8.72633	8.89314	8.84653	7.88679	12.8649
8OL2	2.94324	2.86212	2.94638	2.916	3.21151	2.85585	3.205	3.41093	3.50242	3.18042	2.41375	2.4369	2.32781	2.56775	2.30778	2.52115	2.26068	2.36267	2.74936	2.62381	3.13543	2.11819	1.53964	9.29998	8.81038	9.05573	8.96365	9.64199	8.97406	10.8731	9.0588	9.16736	8.70271	8.7108	8.77698	8.81213	8.80465	8.63915	0	0.539121	0.188689	1.50058	2.09156	2.81341	2.86397	5.38532	4.82954	6.20719	12.4304
8OL5	2.94928	2.90057	2.9611	2.92525	3.22028	2.86208	3.18242	3.42826	3.49051	3.2074	2.42905	2.44742	2.34636	2.5797	2.32737	2.52757	2.25917	2.37429	2.76879	2.64626	3.15787	2.02517	1.44515	9.25502	8.76894	9.0149	8.91512	9.59813	8.92825	10.9189	9.0244	9.12715	8.67079	8.67851	8.74235	8.78014	8.78187	8.60557	0.539121	0	0.569042	1.37858	1.99453	2.76393	2.81942	5.32528	4.77395	6.20682	12.4688
8OL6	2.93043	2.85367	2.92865	2.91726	3.21504	2.83976	3.1783	3.40896	3.47015	3.18536	2.43099	2.46035	2.35217	2.58699	2.33705	2.54223	2.29509	2.39039	2.76826	2.62791	3.09105	2.16149	1.5728	9.30695	8.81931	9.05957	8.97367	9.64878	8.97934	10.8513	9.06249	9.17329	8.66524	8.67774	8.74137	8.77823	8.76932	8.60497	0.188689	0.569042	0	1.54091	2.13204	2.85052	2.90315	5.4076	4.85685	6.22365	12.4056
8OTF	3.04039	3.0908	3.03882	2.67746	3.31677	2.94659	2.97442	3.43738	3.28657	3.3185	2.52609	2.47591	2.44996	2.60955	2.44316	2.56421	2.30838	2.37665	2.84307	2.71814	3.44028	2.30046	0.456421	9.3097	8.8003	9.05593	8.96298	9.65301	8.99322	11.1828	9.0711	9.15807	8.71978	8.72824	8.78842	8.82867	8.84903	8.65589	1.50058	1.37858	1.54091	0	2.12313	2.96628	3.00036	5.40028	4.94201	6.52015	12.2696
8SEJ	3.46432	3.67476	3.73464	3.33418	3.64697	3.41056	3.85337	4.03767	4.31809	3.77816	2.87161	2.98787	2.81421	3.20509	2.79028	3.06382	2.80468	2.83315	3.11169	3.25321	4.37644	0.41363	2.22985	9.37663	8.87318	9.13673	8.98483	9.7105	9.02833	11.8476	9.1584	9.2305	8.85219	8.86685	8.91774	8.95444	8.97097	8.78801	2.09156	1.99453	2.13204	2.12313	0	1.33895	1.40963	4.62627	4.04642	5.80419	13.2394
9CZN	3.91632	4.13859	4.23264	3.79142	4.06005	3.9559	4.38343	4.49936	4.88861	4.18431	3.31132	3.46226	3.30762	3.65986	3.28139	3.52446	3.3487	3.30049	3.48797	3.70113	4.95192	1.31479	3.03679	9.48775	8.97272	9.2423	9.08264	9.82571	9.15016	12.1133	9.27623	9.35054	8.84499	8.8651	8.90518	8.96862	8.94276	8.77402	2.81341	2.76393	2.85052	2.96628	1.33895	0	0.665626	4.66441	4.14078	5.88887	13.4286
9CZP	3.9834	4.17961	4.26168	3.79263	4.13688	3.99544	4.39674	4.57799	4.89579	4.27028	3.32276	3.47033	3.33759	3.67538	3.30358	3.56931	3.368	3.3362	3.49698	3.72334	4.94973	1.42272	3.06577	9.32702	8.8125	9.07823	8.93402	9.6778	8.99505	12.0114	9.11639	9.1809	8.78965	8.80587	8.85136	8.92482	8.88616	8.72633	2.86397	2.81942	2.90315	3.00036	1.40963	0.665626	0	4.61833	4.00288	5.74045	13.4033
6Y1A	6.31848	6.62446	6.67997	6.05481	6.82528	6.59126	5.94567	7.00256	6.48271	6.59871	5.86926	5.91721	5.72969	5.94337	5.76184	5.95116	5.9634	5.80172	5.73217	6.09006	7.0445	4.59487	5.38441	6.94258	6.59263	6.75472	6.64303	7.63193	6.65248	11.7152	6.82256	6.87811	8.90814	9.12445	8.97412	9.09133	9.07709	8.89314	5.38532	5.32528	5.4076	5.40028	4.62627	4.66441	4.61833	0	2.29576	4.45833	14.4935
6ZRF	6.21873	6.32261	6.43733	5.85951	6.61226	6.25087	6.05103	6.90144	6.52385	6.57674	5.64275	5.75913	5.62685	5.85849	5.61943	5.86585	5.73678	5.66679	5.62219	5.8523	6.8409	4.03982	4.95915	7.29182	6.95113	7.12125	6.94966	7.91964	6.99498	11.2846	7.18329	7.19925	8.85715	9.0457	8.92661	9.04254	9.00292	8.84653	4.82954	4.77395	4.85685	4.94201	4.04642	4.14078	4.00288	2.29576	0	4.30818	15.2753
7M61	7.11138	7.32655	7.29241	6.88865	7.39198	7.11942	7.00247	7.65302	7.41881	7.33758	6.81124	6.83492	6.75632	6.93599	6.74339	6.88845	6.81879	6.79506	6.8461	6.97729	7.7972	5.73533	6.42985	6.80157	6.51798	6.69782	6.60214	7.58654	6.58608	10.7629	6.81137	6.84507	7.93448	7.99796	8.00354	8.05999	8.03086	7.88679	6.20719	6.20682	6.22365	6.52015	5.80419	5.88887	5.74045	4.45833	4.30818	0	15.4721
7M62	11.7593	11.6459	11.5307	11.9824	11.7388	11.7715	11.413	11.3197	11.0834	11.6112	11.9632	11.8162	12.0168	11.7078	11.982	11.754	11.8938	11.9653	12.0903	11.9101	11.0411	13.2651	12.3184	14.6789	14.3396	14.4652	14.3781	14.5811	14.4661	12.2044	14.3712	14.3733	13.0126	12.6493	13.1187	13.0552	13.0845	12.8649	12.4304	12.4688	12.4056	12.2696	13.2394	13.4286	13.4033	14.4935	15.2753	15.4721	0
7M64	6.46728	6.64202	6.73137	6.14347	6.90396	6.59016	6.13796	7.09326	6.62428	6.76342	5.91758	5.97057	5.84517	6.04042	5.84485	6.02375	5.96375	5.89411	5.84082	6.10058	7.07246	4.52276	5.29235	7.06098	6.74563	6.92316	6.74929	7.72916	6.77399	11.6223	6.95136	6.97778	9.0588	9.28066	9.13246	9.24433	9.23361	9.04387	5.25412	5.20187	5.2874	5.29097	4.52291	4.67608	4.59635	1.81394	1.50529	4.49285	14.9827
7M65*	7.78782	7.92457	7.97544	7.3614	8.25396	7.86741	7.37728	8.46134	7.83845	8.15933	7.32151	7.39574	7.26049	7.48471	7.25108	7.49769	7.38154	7.29982	7.28012	7.46429	8.46024	5.89218	6.63204	6.55645	6.29633	6.39178	6.28508	7.32365	6.30856	11.6645	6.49718	6.50309	8.59441	8.8533	8.66711	8.81014	8.75535	8.61579	6.66297	6.61264	6.66804	6.64018	5.87487	5.91306	5.74881	2.96279	2.64344	4.06736	14.9086
7YKW*	10.8368	10.8698	10.8524	10.6458	11.217	10.8702	10.2443	11.4417	10.6154	11.2319	10.5331	10.5044	10.4106	10.5749	10.429	10.5542	10.4561	10.4041	10.6688	10.7216	11.2029	9.04696	9.67837	7.03789	6.98771	6.9483	6.89422	7.73436	6.91036	12.2385	7.01816	7.04399	5.98294	6.30447	5.99942	6.16364	6.16149	6.11611	9.61619	9.58486	9.59001	9.72569	9.06097	8.88019	8.77395	7.41344	7.42843	6.58846	14.0138
7YKW**	10.6807	10.6862	10.6327	10.5305	11.0339	10.7165	9.99354	11.1852	10.2954	11.0402	10.4642	10.359	10.3183	10.4046	10.3536	10.3839	10.3095	10.2912	10.6707	10.6362	10.9323	9.29389	9.5496	8.18435	8.05722	8.04895	8.11023	8.71535	8.09907	12.9631	8.1315	8.18552	4.194	4.5189	4.13111	4.28422	4.34289	4.34145	9.61953	9.58587	9.5825	9.64237	9.28283	9.14246	9.05738	8.52714	8.61562	7.77415	13.3917
7YL0*	14.1556	13.9347	13.8091	14.2104	14.028	13.9556	13.7027	13.9373	13.481	14.0729	14.3295	14.2346	14.4245	14.1792	14.3828	14.2028	14.2372	14.3329	14.5942	14.3336	13.6789	14.1265	14.1734	12.5588	12.5746	12.5349	12.4999	12.3294	12.4812	7.57438	12.555	12.5013	11.8623	12.0478	11.8682	12.0788	12.0627	12.0056	13.8393	13.8635	13.8239	14.1383	14.0675	13.948	13.9483	13.216	13.6177	12.7397	9.461
7YL0**	14.1542	13.8883	13.7896	14.1928	13.9923	13.9333	13.7717	13.8911	13.5352	14.0403	14.2916	14.2343	14.4129	14.1803	14.3673	14.2031	14.2144	14.3101	14.5681	14.2873	13.6577	13.9307	14.1279	12.6317	12.6632	12.629	12.5405	12.3216	12.5441	7.44337	12.6446	12.5974	12.0834	12.3303	12.0911	12.3109	12.2844	12.2201	13.7383	13.7605	13.7261	14.0562	13.865	13.73	13.7267	12.9427	13.2954	12.647	9.18724
7YL3*	13.7514	13.5183	13.4123	13.8061	13.583	13.5454	13.3887	13.4841	13.156	13.6297	13.9011	13.8263	14.0071	13.7758	13.9605	13.7896	13.8151	13.9125	14.1622	13.9027	13.2876	13.7278	13.8325	12.4224	12.4253	12.4032	12.3099	12.1525	12.3193	7.28103	12.4193	12.3581	12.0503	12.2549	12.0639	12.2721	12.2478	12.1803	13.4551	13.4802	13.4464	13.7805	13.6798	13.5328	13.5464	12.79	13.1752	12.5187	9.02239
7YL3**	13.8457	13.5963	13.5006	13.8895	13.6691	13.6279	13.522	13.5651	13.2918	13.7109	13.9674	13.9038	14.0872	13.8559	14.0356	13.8741	13.8945	13.9882	14.2308	13.9675	13.3783	13.6255	13.8575	12.5178	12.528	12.5146	12.3952	12.2044	12.416	7.23001	12.5298	12.4729	12.2477	12.4821	12.2635	12.4808	12.4568	12.3749	13.4501	13.4704	13.4406	13.773	13.5609	13.4152	13.4225	12.6288	12.9816	12.4446	9.01765
7YL7*	10.8604	10.8686	10.8143	10.6963	11.2312	10.8851	10.1735	11.3985	10.4792	11.2356	10.6523	10.5646	10.5169	10.61	10.5531	10.598	10.5243	10.4967	10.838	10.811	11.0998	9.43989	9.73543	7.61639	7.5531	7.50395	7.56941	8.24196	7.53669	12.5378	7.58274	7.63706	4.4692	4.80642	4.44159	4.60073	4.63347	4.63755	9.76192	9.73197	9.72456	9.83237	9.44117	9.33686	9.23396	8.3988	8.45534	7.2607	13.8778
7YL7**	10.8974	10.8995	10.8845	10.7376	11.2915	10.9509	10.2514	11.4561	10.5878	11.2732	10.6255	10.5406	10.4812	10.5936	10.5123	10.577	10.5067	10.466	10.7889	10.797	11.1607	9.29457	9.71452	7.44719	7.38446	7.35464	7.35652	8.09702	7.35538	12.5569	7.42453	7.46664	5.12485	5.46399	5.10296	5.26575	5.27428	5.27042	9.70641	9.67064	9.67315	9.7907	9.30356	9.16403	9.07216	8.00586	8.07325	7.14153	13.769
8R4I	6.23276	6.36017	6.49166	5.90438	6.65325	6.3194	6.00113	6.87357	6.48024	6.54904	5.685	5.78532	5.62857	5.86954	5.61746	5.85756	5.74086	5.68183	5.64731	5.87413	6.89206	4.1898	5.03145	7.1068	6.75789	6.94957	6.78154	7.76484	6.81489	11.4119	7.00228	7.02553	8.9161	9.11697	8.98658	9.09253	9.07302	8.89561	4.94648	4.88949	4.98055	5.01846	4.20129	4.33943	4.24325	1.98066	1.09454	4.24955	14.9929
OPEN_ab	4.06581	4.07882	4.21707	4.24682	4.17526	3.90031	4.64146	4.56287	4.99741	4.33869	3.7	3.80126	3.70527	3.97156	3.69696	3.83162	3.68136	3.77912	3.91609	3.88557	4.46914	2.24014	3.38685	9.30821	8.88558	9.10987	8.94485	9.61927	8.9714	11.3104	9.1186	9.21238	8.74772	8.7717	8.81606	8.84428	8.84181	8.67986	2.53162	2.47707	2.53374	3.35111	2.36844	2.72248	2.77816	5.05332	4.16717	5.24656	13.8067
OPEN_iapp	3.83454	3.98446	3.96249	3.80826	3.91165	3.61435	4.32929	4.29221	4.69669	4.15325	3.50894	3.72555	3.56165	3.89946	3.57239	3.78211	3.59675	3.6275	3.65243	3.62367	4.47654	2.48433	3.4652	9.56046	9.1208	9.32717	9.18612	9.87452	9.19847	11.4036	9.33566	9.41693	8.93261	8.97995	9.0189	9.07239	9.056	8.88125	2.93241	2.95428	2.91708	3.43514	2.50617	2.795	2.80056	4.88693	4.09326	5.33963	13.6244
CLOSED_ab	2.01725	2.03696	1.87191	2.39965	2.16389	1.80085	2.28538	2.11712	2.06144	2.35321	2.59539	2.67082	2.7726	2.60361	2.80904	2.6569	2.68711	2.81288	2.63091	2.32083	1.49272	4.17355	3.17529	10.3933	9.92248	10.1523	10.0856	10.6798	10.0702	10.7572	10.116	10.2235	9.82481	9.79481	9.91196	9.93812	9.93231	9.74059	3.26436	3.26556	3.23861	3.22346	4.1088	4.744	4.76666	6.89859	6.61495	7.76923	11.1588
CLOSED_iapp	3.61028	3.51643	3.38572	3.23864	3.91304	3.3304	3.1735	4.05593	3.32135	4.04827	3.55308	3.72126	3.64241	3.7638	3.67562	3.79702	3.61807	3.66298	3.65993	3.39767	3.66978	3.81863	3.25045	8.83307	8.41024	8.57114	8.56907	9.23247	8.51339	10.3215	8.566	8.68315	8.23461	8.33218	8.32784	8.41294	8.38563	8.21131	3.27331	3.31399	3.22098	3.35751	3.69922	4.23672	4.13882	5.28313	4.7075	5.84508	12.7356
	Table S10: Backbone RMSD (Å) between experimentally resolved polymorphs of Aβ or IAPP and the Aβ and IAPP structures of the principal open and closed conformers. PDBs containing multiple conformers are presented intentionally (i.e., 8EZE models 1-6), as they were all considered for the comparison with the IAPP structures. The “*” and “**” denote that the PDBs corresponded to structures with two f…
[truncated: 15 more columns]
